# Supplementary material for: Integrative glycomic analysis reveals the crucial role of protein glycosylation in fungal pathogenesis
Source: PLoS Pathog. 2025 Jul 7;21(7):e1013325. doi: 10.1371/journal.ppat.1013325 (PMC12244721; doi:10.1371/journal.ppat.1013325)
Supplement: S1 Table — (XLSX) [file ppat.1013325.s002.xlsx]

## Sheet: Sheet1
Table S1. Primers used in this study.
Primers used to generate deletion mutants
Gene name	Oligo name	Sequence (5' to 3')
fg00801	00801-5F	TCCCTGTGTTCAGATCCCGTAAA
	00801-5R	gcacaggtacacttgtttagagGACGATCGACGAGGGGTAGC
	00801-3F	ccttcaatatcatcttctgtcgAGCAGGGTGTCCTGAGTTTATGG
	00801-3R	GATGCCTGGGCGGGTGTAA
	00801-5N	TTACGAAACAGCATGGCACAGAAC
	00801-3N	CTCGACAAGCGAACACTCAGC
	00801 WITH 5F	GGGTTGAATAGGAGCAGACTTACG
fg00389	00389-5F	CCATTAGCATGTGTCAAGCGTAGA
	00389-5R	gcacaggtacacttgtttagagAGATGCAGATGCCGATGATGATTA
	00389-3F	ccttcaatatcatcttctgtcgGGCACATGTGAACACTGATAATGG
	00389-3R	AGAACATGGCTCGTCGGTCAAC
	00389-5N	ACATAGAGGGGATGAGGGAGACC
	00389-3N	CGCGGTGCAATCCTGGTA
	00389 WITH 5F	ATGTTGGCGGATAGTCGTTCAG
fg01543	01543-5F	TGCCCGGATAGACGAAGTAATAAA
	01543-5R	gcacaggtacacttgtttagagCGGTTAGCTATATGATGCGATTGTT
	01543-3F	ccttcaatatcatcttctgtcgGAACGAATTGATCATGGAAGAACTG
	01543-3R	TATCAATCCAGCCCTCGGTTTTAT
	01543-5N	CGATGACGGGATCTAATACACTGG
	01543-3N	GTCGGCATCGAGGAGGTTTTT
	01543 WITH 5F	AAAGAGCGAAACCGGTAAGGATAA
fg01117	01117-5F	CACCTCACGTCGACGCATCTAAT
	01117-5R	gcacaggtacacttgtttagagCATATCAACGCCACGATACTCAAC
	01117-3F	ccttcaatatcatcttctgtcgTATGTGACGAAAGTAAGTGCAGCG
	01117-3R	ATGGCCGGAGCGATAAACTG
	01117-5N	GAGATGGCGAACATCCAACTAACT
	01117-3N	GACGATCTTCATACGACCAGGACT
	01117 WITH 5F	CCTTGACCCTGTAGATGCGGATA
fg03053	03053-5F	GGTCGGGGATGGATCTTATTTGA
	03053-5R	gcacaggtacacttgtttagagTTTAGCTCGGAGTCGGATGTATGA
	03053-3F	ccttcaatatcatcttctgtcgCAGCATGCACGGTCACTATTCAG
	03053-3R	CTGTTCAAGCAGCACCCTATGTCA
	03053-5N	ACGAGCTCGCTTGTTCATTTTTAC
	03053-3N	CTTTGGCGACGAAGAGACCTATG
	03053 WITH 5F	CGTCTTATCGAAAAGCAACACAGG
fg01555	01555-5F	TAGGCCAGCCAATTTTGACGATAC
	01555-5R	gcacaggtacacttgtttagagGGGTAGTTCTGCCTTTACGACACG
	01555-3F	ccttcaatatcatcttctgtcgGAGATGAGACTGTTTTTGTGTGGCT
	01555-3R	ATTGGAGGTGAGTGCGAGGTGTAT
	01555-5N	AACCATAGGCAAGGCACACGATA
	01555-3R	ATTGGAGGTGAGTGCGAGGTGTAT
	01555 WITH 5F	AGGTTTTACGAGCTTGCGCAA
fg01829	01829-5F	GGCTAGGAAGCTGTTTGCGAGA
	01829-5R	gcacaggtacacttgtttagagCTCATCGGGGAGCGTAAAGACA
	01829-3F	ccttcaatatcatcttctgtcgTCGTGTCAACCCATCAGTAGAGC
	01829-3R	CCTGTCGGTTTCCCCTCCAT
	01829-5N	TCTCTCGGGCAAGTAGAATCAAGTT
	01829-3N	CCTCCCAGACGCCCAAATAAG
	01829 WITH 5F	CGGCGGGAAGAGGAGGAT
fg01661	01661-5F	TGGAAAAAGGCCCGTGTGATA
	01661-5R	gcacaggtacacttgtttagagGGATGATGGAAGTCAGAGGATACG
	01661-3F	ccttcaatatcatcttctgtcgCAGCCAGTGATACTAGTGGAGGTTG
	01661-3R	GCTTACATGGCAGCGGAGTTAT
	01661-5N	TTGCTACAGGGGTGCGTAAAACT
	01661-3N	CCAATCAGAAAGCAACGGGTGT
	01661 WITH 5F	TGCGACAGTCACATCCCATACAG
fg26631	26631-5F	GGCGAATCCACTCAATGTCTCA
	26631-5R	gcacaggtacacttgtttagagTGAGAGAAGGAATCGGCAATCAT
	26631-3F	ccttcaatatcatcttctgtcgAGAGGCCAATAACTAAATACCACCC
	26631-3R	CTTTGGCATAGGGGAGTTTTCG
	26631-5N	GGAGGTTATTGAGCGACGATTGA
	26631-3N	GAGCGCATCGAGGCATACATT
	26631 WITH 5F	TTAGGATGCGAATGCCAGGTAGTT
fg26583	26583-5F	GTGGAAGGCCGTGATGTATGGTAT
	26583-5R	gcacaggtacacttgtttagagTCGACCAATTCAACGACACCC
	26583-3F	ccttcaatatcatcttctgtcgATTTTGCCGACGTTGGATTCTT
	26583-3R	AAGAAAAAGGAGACGACGACGACT
	26583-5N	TAAACATATGCCCGGTGACTACGA
	26583-3N	CCAATAACATGAGCTGCCGAATAAT
	26583 WITH 5F	TGCTGAGCCATAGGAAGAAGACA
fg18319	18319-5F	TCATAAAGGCGCGAGACTGTTG
	18319-5R	gcacaggtacacttgtttagagCTGCTGGTTGATGAATGAGGAGAG
	18319-3F	ccttcaatatcatcttctgtcgGGCCTCCTCCTTCTCGTGATAA
	18319-3R	CCTCGGCTGTTGCTGTAGAGTCT
	18319-5N	GCCTTGAACATCCACTCTTTATCG
	18319-3N	TCCCGTAAATCCAACCTCACCT
	18319 WITH 5F	TCCTTGGAACCCCCGTGTG
fg26741	26741-5F	GACTGGACTGGCATACACGAACC
	26741-5R	gcacaggtacacttgtttagagGATGAAAGCTTTGCGAGTTGATGT
	26741-3F	ccttcaatatcatcttctgtcgTGATAGAACTGGGCGTTGGTAAAA
	26741-3R	TCTTTCACCCTGTCCTTCCGTTAT
	26741-5N	GCTACATGGACGACATTCTAACACC
	26741-3N	AATTGCCTCCTGTTCCCTCATT
	26741 WITH 5F	AGTGCGCTGTTAAAGATAGAGGAATG
fg26553	26553-5F	GACGTAGCTGGAGAGTGATAGTGGG
	26553-5R	gcacaggtacacttgtttagagTAACAACAATTACACCAGGCTCGC
	26553-3F	ccttcaatatcatcttctgtcgTATACCTTGACCGACCCGTAACC
	26553-3R	CCACTGATCATCCCGTCTGTTCT
	26553-5N	TGACGTGATTATTGACAGACTCCCA
	26553-3N	TGTTACCGGCCACTTTCACTTC
	26553 WITH 5F	GGCAATATTAAAGGCAGTGTGGAC
fg20645	20645-5F	TCGCCCGATCAACATACACC
	20645-5R	gcacaggtacacttgtttagagGGTGAGCAAGAATATGAGATGATGGT
	20645-3F	ccttcaatatcatcttctgtcgGGAAGACAAAGCGAAATGATAGACG
	20645-3R	CATCGCTGAAGGGGAGACG
	20645-5N	GGCCTCCCAACGATGTGCT
	20645-3N	TGAACACAATGAACGGCTACTCG
	20645 WITH 5F	GTAACGTCGTGATCGCCAGTGTA
fg23505	23505-5F	ACGCAAAGGTCGGAGTCAGAATA
	23505-5R	CGAAGATGGGGAGGTCGTTC
	23505-3F	TCTGGACTAATGGGGCAAATCC
	23505-3R	TGGTCTTCACTTGGCTGTTCCTC
	23505-5N	GGGCTTAGCGTGGGTCAGAT
	23505-3N	CCCCAGAGGTAGCTCTAGACGAAAT
	23505 WITH 5F	GAGGGGTGATCACTGGTCTATGG
fg06921	06921-5F	CCTTGTTCCCTCCCATTGACTTA
	06921-5R	gcacaggtacacttgtttagagCGCGATAGGGTAGAAGGTTCATG
	06921-3F	ccttcaatatcatcttctgtcgAATCCAGGCCACACCATTTACAC
	06921-3R	CCAACAAGCTCCCACTCCATAA
	06921-5N	CTTGGGGAATTGCGGCTTAG
	06921-3N	CCTTTCCGTGCCGCTACTG
	06921 WITH 5F	ACATGCGTTTATTTGGTGTTAGTCG
fg14801	14801-5F	GAAGCTGTAGGCCGCATTTGT
	14801-5R	gcacaggtacacttgtttagagATGAGTGAGGCTACAATACAGGCC
	14801-3F	ccttcaatatcatcttctgtcgCCGGGTCACAGCAACATACG
	14801-3R	AATGGCTCCGGCTTTTTCACT
	14801-5N	AATACGCGGCATGGCAAATAC
	14801-3N	TGGCACCAGAGGATATCAATGTC
	14801 WITH 5F	ATCAGATCGGGAGGAGAGTCGT
fg18171	18171-5F	ATCGGCCGAATTGACCATCTA
	18171-5R	gcacaggtacacttgtttagagTTCTTGGAGAATTGTGGCGTAGTC
	18171-3F	ccttcaatatcatcttctgtcgGGTATCACCTTTGCAATCACTCCTG
	18171-3R	TCCCACTCAGCGAAATCTTACAAA
	18171-5N	ATGTCTGACGTCTTATTGGAGATGC
	18171-3N	GCAGCAAAAGAGCGATGTGTCA
	18171 WITH 5F	CCTGCGAGAAACATATTGACACCA
fg17447	17447-5F	ACCGTCGTCTTCGTCGTCGTAG
	17447-5R	gcacaggtacacttgtttagagTCATGTCATTCATGGTGGGTTTG
	17447-3F	ccttcaatatcatcttctgtcgGATGAGCCTCATGTACGGACTTGT
	17447-3R	CATGTTGATAATCTTGCTTTGACT
	17447-5N	CGACTCCCAAAAGCTCGTATCC
	17447-3N	TCCTGAGCTGTCAAATTCGTATCA
	17447 WITH 5F	CCATGTCTGGAGGCCGTAGTTAT
fg14327	14327-5F	AGGAGCGAGAGCACGAGGTC
	14327-5R	gcacaggtacacttgtttagagCGATTCGAAGGAGGATAAAGAAGAG
	14327-3F	ccttcaatatcatcttctgtcgTGGTGTGCCCGCTCTCCTA
	14327-3R	CGCAGAGCTGTCATGAGTTACCA
	14327-5N	ACGCCCTTTCGTCACTCGG
	14327-3N	GAGCTTGTCGACTCGGGTTTATC
	14327 WITH 5F	TGAGGAGGACGTGGGGAGAGTA
fg24245	24245-5F	GATACGGCTGCTGGATGTGGT
	24245-5R	gcacaggtacacttgtttagagTCGGAGTGGGTGGAGCAGA
	24245-3F	ccttcaatatcatcttctgtcgACCTAATCGCACCACGGAACA
	24245-3R	TCCTCAATCCATCCAATCACTACG
	24245-5N	GCTGGACATGATGGTGAGGTAAAT
	24245-3N	TTGGGAGCCCAAGATGAGATTC
	24245 WITH 5F	GGAACCGAGAAGGATGATAATGACG
fg19779	19779-5F	GTTGCGGGTCGTATCTGTGTAAAG
	19779-5R	gcacaggtacacttgtttagagGGATGGAGAAGGGGAAAGTGTTAG
	19779-3F	ccttcaatatcatcttctgtcgTTCTGGTCACTCTTCTTCATCGCA
	19779-3R	GCCCTGCTACGGATACACCATT
	19779-5N	GTTCGGCATGTCATACTCTGTGTC
	19779-3N	CTCCAGTACGGATGCTTCACCTAC
	19779 WITH 5F	GATCACGCGGTCTTCCTCATTAT
fg17395	17395-5F	TGGTAAAGGACGACAAGAACGAGT
	17395-5R	gcacaggtacacttgtttagagCTCTGAAGATACGATCGTGGATGG
	17395-3F	ccttcaatatcatcttctgtcgAAATATACTCACACGGCTCCTACCG
	17395-3R	ACTGGGGGTTGCGATTCTCAC
	17395-5N	GAGAAGACGAGGCAGCGAAAGA
	17395-3N	CAGACGCCAGATATCCCCTCAC
	17395 WITH 5F	CCGTCCTGGGCGATGTAATAGA
fg10379	10379-5F	CAGTGAGGAGGTGGGAGTCTGAG
	10379-5R	gcacaggtacacttgtttagagGCCATGACATTGACGTTGATAGGT
	10379-3F	ccttcaatatcatcttctgtcgGAGTTTGGCTCTGATGGCTGAA
	10379-3R	GCGTATAGCCTCTGGTCCTGG
	10379-5N	TGACAGCTTCGGTAGTCAGGTTTAG
	10379-3N	GATCCTTCTCGCCTTCACTTACAG
	10379 WITH 5F	GCACTCGACGTACCAAGCACAA
fg22405	22405-5F	GGTCATTATATCGATCCCTTTTGCT
	22405-5R	gcacaggtacacttgtttagagACGCTGACGAGTTTGTGTTGGT
	22405-3F	ccttcaatatcatcttctgtcgGTTGAAACTATCGCTGGGAGGAC
	22405-3R	GCATAGCACCTCACCTCACCTATC
	22405-5N	CACCGCGTTTGCTGTCCA
	22405-3N	GGGCCATCCCACTCATTAGC
	22405 WITH 5F	CGCGGTAGATGATGCCTTCC
fg10847	10847-5F	ATTTACCTTGCTACAGCCGAGTGG
	10847-5R	gcacaggtacacttgtttagagAAGTCCTCCAGTCGGGTATTATCG
	10847-3F	ccttcaatatcatcttctgtcgTATCTCCAACGCGCTGCATAA
	10847-3R	CCGTGTCAGTTGTTGGTGCTAAGT
	10847-5N	ATCATCTCACCACGCCGAAAA
	10847-3N	CACACCTCCTACAACTCCACGAA
	10847 WITH 5F	GTTCTTTTGTCCTTCTGCCTCCTG
fg11619	11619-5F	TGAGAATGGGCTTTGGAGTAGGAT
	11619-5R	gcacaggtacacttgtttagagCTGTACACGTAGCGGGGAACC
	11619-3F	ccttcaatatcatcttctgtcgATCTCCTTTCCAGCCTTCGTCTC
	11619-3R	GGGTTATCGAGCTAAGACGGAGTG
	11619-5N	ACTTGATGCATGGGCGTAGGTA
	11619-3N	TAATACGGCGCATCAACGACAC
	11619 WITH 5F	AGCGGGGTACAAGAAGAGGGAAGC
fg19195	19195-5F	AGGGCGAAACAACATCAAGCATA
	19195-5R	gcacaggtacacttgtttagagGCAGAAGTGGGTGTTGTTATTGTG
	19195-3F	ccttcaatatcatcttctgtcgTGACTACGAGAGGGAGCCACAG
	19195-3R	ACGCCCGCAGCACAGTTT
	19195-5N	CAATCTCCTTCTGGGCGTTCTC
	19195-3N	TTCCTGCTGTTCTACCCTGTGTCT
	19195 WITH 5F	AACCCACTTATCGGCCTCATTGTA
fg12939	12939-5F	TGTTGAGGTTGTGGGGGATTTT
	12939-5R	gcacaggtacacttgtttagagCGATTCTAGACAAGTCATTACATA
	12939-3F	ccttcaatatcatcttctgtcgGCGAATCCTTAATAAAGGTTGTGGT
	12939-3R	TTGGGTCATGAGGGATTCGTG
	12939-5N	CGCTTGTACCCGAGCATTCC
	12939-3N	GCCTTGGGAGTGTTGGGTCTA
	12939 WITH 5F	GCAGCAGTGATCTCATTGTGGTTA
fg27623	27623-5F	TTGCGCAGGAGAAGACCGA
	27623-5R	gcacaggtacacttgtttagagAGATAGCGAGGGTGATGAACAAGT
	27623-3F	ccttcaatatcatcttctgtcgACTCAATTCCAACATCGTCACTTTC
	27623-3R	TCCTCAATCTCTTCCACCACCTCT
	27623-5N	TCGAGGCTCAGCTCAAGGTGAA
	27623-3N	TGAAAAGGCTTCGTCGTCTGG
	27623 WITH 5F	GGCTCCACCATCCGTAACCA
fg27933	27933-5F	GCTTGTTGACGATTTCCCTTACC
	27933-5R	gcacaggtacacttgtttagagTCTTGGCATGGTATAAGGTTGACAT
	27933-3F	ccttcaatatcatcttctgtcgCTGCAAAGTCCAAGTCACAGAAGTT
	27933-3R	CAACCGCGGATGTAACCTGACT
	27933-5N	TCGACAAAGCCACAGGGTAACA
	27933-3N	TTGTTGCATTATTTCTTCGTTTTGAC
	27933 WITH 5F	CGGTGTCGAGATCGCCATACTAC
fg26567	26567-5F	TCTGGAGGCAATCTTGAACATACC
	26567-5R	gcacaggtacacttgtttagagTGCGCACGGGGAAAAAGTA
	26567-3F	ccttcaatatcatcttctgtcgACAGGTTGTTATGCTCGGTAGATTG
	26567-3R	CGGGATGCGGGGAGTGTA
	26567-5N	TCAGACAATGAAAGGGCACACAG
	26567-3N	CCGCTAGAAGCATAAGAGACGAAA
	26567 WITH 5F	CTGCGAAGCCAGGACAAACTAC
fg24653	24653-5F	GCTGCTGGCTGAAGGAAGTTG
	24653-5R	gcacaggtacacttgtttagagGGGTGTCGAATGGTTGAAGTTG
	24653-3F	ccttcaatatcatcttctgtcgTCTGCACGGAGTCTTATGATGGA
	24653-3R	CGTGGCGTCTTGCTCTCAGTAA
	24653-5N	CGGAATATTCTGTACCTGAGCGAT
	24653-3N	GGGTCGCCTCATCCAGAACTAC
	24653 WITH 5F	TTGGGACAGTTGAAGAAGGGAATA
fg17683	17683-5F	CTGACAAACGGTGACGGCTATTAC
	17683-5R	gcacaggtacacttgtttagagGACTACAAGGATGAACAGACCAGGA
	17683-3F	ccttcaatatcatcttctgtcgGCAGGTCGAGGCAGCACAG
	17683-3R	CTGGGATTAAATGTCAGCACTTCAG
	17683-5N	GAGCTGCAGCGACTTACTCTACAAT
	17683-3N	GTAATCCCCCTTGCCTTATGCT
	17683 WITH 5F	TGGTTGTCTGCTGCGTCTCATAAA
fg06507	06507-5F	CGCAGGCTCCGTGTCGTAA
	06507-5R	gcacaggtacacttgtttagagGTCGAGGACGAGGAAATAGGAGTT
	06507-3F	ccttcaatatcatcttctgtcgGTTACGCATTTGGGGACAGGA
	06507-3R	TCTTAAACTCCGTCGTGAAATGTG
	06507-5N	GATGAAGTTGCGGTGTCTGATTG
	06507-3N	CCTGTGATGGTTTCGCTGAGATA
	06507 WITH 5F	GGGAGAACTGGGATGGCTAACGAA
fg14003	14003-5F	GTGGCCAGCTGTCAATCACTGT
	14003-5R	gcacaggtacacttgtttagagATTTTGACTCAGCGAATGTCTCTTG
	14003-3F	ccttcaatatcatcttctgtcgGGTCTTTTCCACCTACAATCTACCG
	14003-3R	ATTGGACTTGAAGGCTGTAGGAC
	14003-5N	CGTTGATAGTCTGGTTGAGGGTGTT
	14003-3N	ACGAAGCCCAGAACACGACATAA
	14003 WITH 5F	AGCAGGGGTTTGACGGTAGGTT
fg18357	18357-5F	TCGCAACACCTCGTCTCCATT
	18357-5R	gcacaggtacacttgtttagagATTATGGCCTGGCAGTTACACG
	18357-3F	ccttcaatatcatcttctgtcgTGCCAATTTTTCTGATACCCTTACA
	18357-3R	GGCGAACTGGGCCTGTATTAGTA
	18357-5N	GGAGTAGGGTGGCTGCGTAAGA
	18357-3N	TTCACGTTTCAGGCACTTTGTATG
	18357 WITH 5F	GAGGCGTAGAATTCGTGGTGTGA
fg27773	27773-5F	CCGAGGGCGACGAGGTAG
	27773-5R	gcacaggtacacttgtttagagGTGAGGTGACGTGGACTGGATT
	27773-3F	ccttcaatatcatcttctgtcgGCGATGCATGGAGTAGGGTGTAT
	27773-3R	CTCTTCCTGCGTATTCCCTTCCT
	27773-5N	ACAATGTTCCATGGCACACTCTC
	27773-3N	TCCTGCGCGTCTGATTCCTTA
	27773 WITH 5F	AGGGTCATATCTTGCTGCTGTAATG
fg23343	23343-5F	TCATCGTCGGTGAGGTCGTAAT
	23343-5R	gcacaggtacacttgtttagagGATAGAGGAGGGTTCGGTTGTGT
	23343-3F	ccttcaatatcatcttctgtcgATTCAATTTGGGCGGGTATGG
	23343-3R	TTTCCAGTTCCAGGTTCCAGGT
	23343-5N	GCTTGGATCATTGAGACGAGAAGA
	23343-3N	GCACAGCCATGCCACCTTC
	23343 WITH 5F	ATTTGTTTGTGCTCCTCGTCGTA
fg15225	15225-5F	GCAAGTGTAAGGGATCGCAGAAA
	15225-5R	gcacaggtacacttgtttagagAATGCGACAGTTCAGAGGGTTG
	15225-3F	ccttcaatatcatcttctgtcgTGACATAGGCATTTGAGCACAGG
	15225-3R	GGCTCGAAGGAAGTAACCGTAGA
	15225-5N	GCAAGTGTAAGGGATCGCAGAAA
	15225-3N	GGTTTAGCAAAGGCCAAGACACAT
	15225 WITH 5F	CCGAAGAGAAGATAAAGAAGCCCAG
fg23425	23425-5F	ACCCCTGAATCCTGAACCTAAAAT
	23425-5R	gcacaggtacacttgtttagagAATGGCGCCGCTTATGTCA
	23425-3F	ccttcaatatcatcttctgtcgCTTTTCGACATGCATGATTACACG
	23425-3R	TCAGGGGTTCGCATCCACTAA
	23425-5N	TTCAAACCCAGCGTAGCATAGC
	23425-3N	CCCAGCCTAGACCTTGTTCATACTC
	23425 WITH 5F	GGCATTACCATCTCCGACAGG
fg16663	16663-5F	TCTGGCTGCTGACGATAAGTTTC
	16663-5R	gcacaggtacacttgtttagagTCTCCCCACTCTGACACGCA
	16663-3F	ccttcaatatcatcttctgtcgACTGTCCCTCTCACGCCCTATG
	16663-3R	CCCTTGGCGTCTTGGTAGTCA
	16663-5N	GATCGCCCTGCACCGTTC
	16663-3N	CGGATGTCATTCTGGCTGGTTT
	16663 WITH 5F	CCTCTCGAATGCCTTGGTGATAA
fg06861	06861-5F	ACCAGCAGCCGCAGTTCG
	06861-5R	gcacaggtacacttgtttagagTGAGGGTTGAAGTGTGGTGAGTTT
	06861-3F	ccttcaatatcatcttctgtcgGTTTCTACATCAGCCGTTCTTCACA
	06861-3R	CGTCTTCGCTGCTTCTTACTACCA
	06861-5N	CGGCTTGACGCACGACAG
	06861-3N	CTCGTCCTCCCGTTGATGTGTT
	06861 WITH 5F	CGCTTATCGCTACCCTTTCTGTTG
fg04573	04573-5F	GGAGATCCGCGAGGCTTTC
	04573-5R	gcacaggtacacttgtttagagCAAGCCGATACTTCACATTTCAGG
	04573-3F	ccttcaatatcatcttctgtcgGCCATGGATGATGACTAACACAGG
	04573-3R	ATATCGGGGTCTCGTAAACATTCC
	04573-5N	TGGTGAGGGGCAATGAGTAGG
	04573-3N	CATAGCCGGAAGTTGCGAGTC
	04573 WITH 5F	GCACCCACTCATCAAGGCTAATC
fg14041	14041-5F	TGTGGATCTTTAAAATGCGTGTATG
	14041-5R	gcacaggtacacttgtttagagAGCGATGGGATGAAGAAAAGAGTA
	14041-3F	ccttcaatatcatcttctgtcgGGTAGATGGCGTTGTTTTCTCG
	14041-3R	GGCCATTACCGCCAGTCGT
	14041-5N	ACTTTGAAAACTGTCTTACCCAGCC
	14041-3N	TAGGTAAAAGAGCCGGTCGTGG
	14041 WITH 5F	GCGAAGCAGATACAAGGAGTGGT
fg19995	19995-5F	AGCAAAAAGCGATCCCTCACA
	19995-5R	gcacaggtacacttgtttagagGACTCGGGTGTCGTTTATGATGTT
	19995-3F	ccttcaatatcatcttctgtcgGAGAGGTCCCCGGAAAAAGTG
	19995-3R	ATGGAGGGAGTTGGATTTGATGTG
	19995-5N	CCAAAAAGTTGAGAGCTGGGATAAG
	19995-3N	GAGGGTCATTTTGAACAAGTGGTAA
	19995 WITH 5F	AGGGGGATCCTTGAACTGAATAGA
fg10789	10789-5F	TGCCAAGATGCCAACTGTGC
	10789-5R	gcacaggtacacttgtttagagAGGTCAAAGTCAAAAAGTCAGAGGC
	10789-3F	ccttcaatatcatcttctgtcgAAATCGAACAAAATTCACCACTCTG
	10789-3R	TCCGCAATCATCCGAGAAGTAT
	10789-5N	TGGTGGTGCTATTGTTGTCATTTTA
	10789-3N	CGATGGCACGATCCTTCAGACT
	10789 WITH 5F	AATCCTTGGGCTGACCGACA
fg17687	17687-5F	CATGTTGCAACGTCAGAGGCTAAT
	17687-5R	gcacaggtacacttgtttagagTTGGTAGGAGGAGAGGAAAGGTAGA
	17687-3F	ccttcaatatcatcttctgtcgATCCAGGAAACAATAAACACGGTC
	17687-3R	GGACCATTTCTTCCCTCGTTCA
	17687-5N	TGCGGAGATGCAGACACAGAAT
	17687-3N	TGGATCCGTAATGTCCAACTAAGC
	17687 WITH 5F	AACGTGGAGAGACATGGTTGTTGT
fg27125	27125-5F	GAGATGCTTTCGCTTGGTGAGAC
	27125-5R	gcacaggtacacttgtttagagGCGAAGTGTCCAGGATAATGTAGAA
	27125-3F	ccttcaatatcatcttctgtcgCCCAAGCACAACACATGATACCTAAT
	27125-3R	GAAGCCGATACATCTCCAACTACG
	27125-5N	GCGGCAACTCGCTGATGA
	27125-3N	TTGAGGACCCCATCGAATACTGA
	27125 WITH 5F	CAGGATCAGGTAGCGGAAGAAGTC
fg06423	06423-5F	GTCATGATACGCACCCACACG
	06423-5R	gcacaggtacacttgtttagagACGATGGAGCTGAACCGAGTCTAC
	06423-3F	ccttcaatatcatcttctgtcgGTCTACCGGGCATGTGATTCTAAT
	06423-3R	GCCGAGCGTCTTGCGTGTA
	06423-5N	AGGTAAGCTGTTGGACGGAGATT
	06423-3N	TCCAGTCACGTCTGGGTTCTGT
	06423 WITH 5F	TTCAGCAACATTCTCATCCCATAA
fg11125	11125-5F	ATGACCCAAGACGGAAATACACTG
	11125-5R	gcacaggtacacttgtttagagTGTGTGTTTGCAGTTCAAGGGAG
	11125-3F	ccttcaatatcatcttctgtcgGGGAGCAGAATCCCGTGAAC
	11125-3R	GCACATGGCTCGCAAAAGTAGT
	11125-5N	TCGTCAGTGAATATCGTCCCTACA
	11125-3N	GGTTCTTCTTGCCCTTTGTGACT
	11125 WITH 5F	TCTTTGGGTGCGGTGTTTACTATTA
fg13741	13741-5F	ACAGTAACGGGGATGTGAATAAGTG
	13741-5R	gcacaggtacacttgtttagagTTTCACTTTTGGGGGTCATCACT
	13741-3F	ccttcaatatcatcttctgtcgGCATCTTTGACATCAGCACCATTTA
	13741-3R	TCTAGGCTGGTTGGGTGTCTAATCT
	13741-5N	GCTCGCTCGCATTCTTGACAC
	13741-3N	GGCACGTGGCCGAGTTATG
	13741 WITH 5F	CAGGGATTGTCTCGTTCGCAC
fg23937	23937-5F	CCAACTCAGGCGGAAATGCTA
	23937-5R	gcacaggtacacttgtttagagTTGTGGAGGTTGTGGATTCTGG
	23937-3F	ccttcaatatcatcttctgtcgTTGCCATCTACTCATTGCGTTTCT
	23937-3R	CCCTTGAGCTTCTATTTCCATTCC
	23937-5N	GCAGTGTAACCGGCAATAACTCTAC
	23937-3N	TGGATATGGCGCTCTTCACAG
	23937 WITH 5F	CGACCAGGTACACCAGAAAGACG
fg20575	20575-5F	CGTAGTGCCGTTGTTGGGAGT
	20575-5R	gcacaggtacacttgtttagagAATTAATCGATCGAGGTAGGTCTGG
	20575-3F	ccttcaatatcatcttctgtcgAAGATCCAACCACGTATCCACAAC
	20575-3R	GGTCCAACGGACTGGATGAAATAG
	20575-5N	TGCACTTCTTGCCCTTTTCACA
	20575-3N	TTCTGGATACCACCGATAGGAGC
	20575 WITH 5F	GCTGTGTTTTTCGGGGCGTTG
fg11229	11229-5F	CTCAAAACAGCGCACCAGACA
	11229-5R	gcacaggtacacttgtttagagGAGGAGTCCAATTCGCCAGTTC
	11229-3F	ccttcaatatcatcttctgtcgGATTCCACAGTCTCGTCACACCC
	11229-3R	CACGACAATGGAGCGAACACTAA
	11229-5N	CTGTCACATGCAAGGTCGGATTT
	11229-3N	AGACAAAGCGACTATCCCTCACG
	11229 WITH 5F	ACGAAAAGGCAAGGACAGTGAAA
fg03745	03745-5F	CAGATTCGCCGATAGATAGGTAACG
	03745-5R	gcacaggtacacttgtttagagCTGTGAAGGAAAAAACAACCCAGAT
	03745-3F	ccttcaatatcatcttctgtcgATGGACTTTGCGTCGGTAATGC
	03745-3R	TTGCGTCACCGATGCTAAGG
	03745-5N	TGACTGTGCTGGAGTGACGATAGTT
	03745-3N	TTCTCACACCGGAATAATACCTCG
	03745 WITH 5F	AGTCGAGTGAAAAGAGCCAGGAGT
fg27189	27189-5F	CATCGAGCAAGAGGACGGAACT
	27189-5R	gcacaggtacacttgtttagagCCGTGAAAAATCATTGTTCATACCT
	27189-3F	ccttcaatatcatcttctgtcgGCGGTGGACAAGTGGAAGATACA
	27189-3R	TCACATACCGAGACATCAAACAGC
	27189-5N	AAGCCCAGGTCGCCAAGTTT
	27189-3N	ACTTCATGGCAGCGTCAAACACT
	27189 WITH 5F	CTCAAGAAGGCCACGATGCTAAG
fg04029	04029-5F	GCCATGACATCAAGGAGGAACTG
	04029-5R	gcacaggtacacttgtttagagAAGGGACGAAATTAGTGGGTCAG
	04029-3F	ccttcaatatcatcttctgtcgCATGCGTAGTGTTTGCTTTCTGATA
	04029-3R	GACAATAAAACCCGCACATCAAAGT
	04029-5N	GCTTACTTTGACCCTGGAACTGC
	04029-3N	ATTCACCAACTAACCCTCGCATCT
	04029 WITH 5F	GGTTCATGAGAGCTGGGAAAATGT
fg04001	04001-5F	CAGATATGATGGGCCCTTGGTTAG
	04001-5R	gcacaggtacacttgtttagagACCTGCCTACCACCTTTACTACCTC
	04001-3F	ccttcaatatcatcttctgtcgTTGGACTTTAGGAATCGCAATACAC
	04001-3R	CTCTGTAGGCCAGGCATTGTCAG
	04001-5N	CAGGCAGGTGTACGGAAAGTGG
	04001-3N	CGCCCTATGAACCATGATACCC
	04001 WITH 5F	CTTCCTTTTCCTTGACCCCAGTG
fg06067	06067-5F	CGAACTGGTAGCCGGTAGGAAT
	06067-5R	gcacaggtacacttgtttagagTTGGGAACCTGGCCTAACCTAA
	06067-3F	ccttcaatatcatcttctgtcgAGATGAATGAGTGCACCAAGACG
	06067-3R	CTGGACGCGACGGGAGTTTA
	06067-5N	GGTTACCAGGGGCGAGAGGA
	06067-3N	ATTGGTAGATGGTGTCGGGATTTT
	06067 WITH 5F	AGCGAAGAAGGGCGGGTAAT
fg03053	03053-5F	GGTCGGGGATGGATCTTATTTGA
	03053-5R	gcacaggtacacttgtttagagTTTAGCTCGGAGTCGGATGTATGA
	03053-3F	ccttcaatatcatcttctgtcgCAGCATGCACGGTCACTATTCAG
	03053-3R	CTGTTCAAGCAGCACCCTATGTCA
	03053-5N	ACGAGCTCGCTTGTTCATTTTTAC
	03053-3N	CTTTGGCGACGAAGAGACCTATG
	03053 WITH 5F	GGCCAGTGGCAAGGAGGTAAA
fg07259	07259-5F	TTTCAGCAGATTATCGGTGGTTGT
	07259-5R	gcacaggtacacttgtttagagTTTCGATCATGTGCAGCGTAGA
	07259-3F	ccttcaatatcatcttctgtcgATGCCCTGTTACGCTGAATCTCT
	07259-3R	AGGGTACATACGCTCCGCAGA
	07259-5N	GCTTGTGATGGTAATGCGAACG
	07259-3N	TATCCGCTGTGAGACCCTTGTG
	07259 WITH 5F	GGAAGCAAGTACGGCAAGTGTG
fg14905	14905-5F	TACATTGCGCTCTGATACCATTCG
	14905-5R	gcacaggtacacttgtttagagATGAGGTCGGACGCAAAAATCA
	14905-3F	ccttcaatatcatcttctgtcgAATGCGGCTGCTTGGGTTTTA
	14905-3R	CGATCTCACCAACTGGAACAAATA
	14905-5N	TATTGGCTAGTCTTCGGGTGATGC
	14905-3N	CTTACAGTGGCCGGGGTTGTT
	14905 WITH 5F	AGTCGCTCTTTCTCCATTTCCTG
fg09545	09545-5F	CGATGATTTGCCTGCTCCTGT
	09545-5R	gcacaggtacacttgtttagagCGAGGGAAAGAAGGTGGATGAC
	09545-3F	ccttcaatatcatcttctgtcgGTTGGATGCATTTTGGCTCTTG
	09545-3R	CCAGAATAGCCCGGTCAGGTT
	09545-5N	GCAGGGTGGACGATGGAATAATA
	09545-3N	ACAAGCAGCCTTGAAACCTACAGC
	09545 WITH 5F	GTATGCGCCAAAGGACACGAGT
fg12743	12743-5F	GCTTTAGGTTCAGGAATGCGGG
	12743-5R	gcacaggtacacttgtttagagTTGAATTGAGATGGAGCGTAAAAG
	12743-3F	ccttcaatatcatcttctgtcgACGTCTTGTCGGTGGATGGTTC
	12743-3R	CTAAGACTTCAAGCGACCGTTCAG
	12743-5N	CTCTGCCACTTCGGGAATAACCTG
	12743-3N	ACACTGGAAAAACGTCAGGGCTA
	12743 WITH 5F	CAAGAACGGACGAAAAATATGACA
fg03945	03945-5F	TGCTCAGTTGCAGAATATCTTCGC
	03945-5R	gcacaggtacacttgtttagagGGGAGAAAAATAGAGGCTGAGAGG
	03945-3F	ccttcaatatcatcttctgtcgTTCTCTCAAAATTCGCATTCACG
	03945-3R	AAGATTTCTCGTCATGCCCTCAGT
	03945-5N	ACGGAGTTAACGGAAGGAAGGATT
	03945-3N	GCTCCCGATAAGCCCCTCATA
	03945 WITH 5F	CAGTGCAGGTCGTGATTCGTTTAT
fg16603	16603-5F	CAGCTCAGGAAACGATGCGAATA
	16603-5R	gcacaggtacacttgtttagagGGCACCGATCCACTGTTTGAATAC
	16603-3F	ccttcaatatcatcttctgtcgAGAGCTGGAGGAACGGTGTAACAA
	16603-3R	ATTTCGCATGCCGCTACAAGTTT
	16603-5N	ACTTGGTCGACGTCTTTGTTCAT
	16603-3N	TGGCCTTTGGGGTATTTCTTGAC
	16603 WITH 5F	ACTCTATCCGAATTCTGCCATCCA
fg09595	09595-5F	TCGTCGCAGGGTATGAAGAAGGTA
	09595-5R	gcacaggtacacttgtttagagGTCGCTTTAGGCTCGTGGTCG
	09595-3F	ccttcaatatcatcttctgtcgGACCAGTCACGCTCATGATAACCA
	09595-3R	CTTTCACGCTCTTATTCGGTCCAG
	09595-5N	CATACCATTAACGCCCCAGCATA
	09595-3N	GGGTGTGGAGATTTGCACGATGT
	09595 WITH 5F	AATTGGTAGTTTTGAGCCGAGGAC
fg06269	06269-5F	ATAGGAAAGCTGAATCCGCACAC
	06269-5R	gcacaggtacacttgtttagagGGCGAGATAGGGAAAGAAGATGAA
	06269-3F	ccttcaatatcatcttctgtcgGTACGGCCTCAGATACCACACAGT
	06269-3R	GCATTCAAGTTTGGACGAGACG
	06269-5N	TCCCCACTTCAATCTGCGTCT
	06269-3N	CTGAGTCCTTTCGTGCGTGGT
	06269 WITH 5F	TAAAAAGAGCAGCCGTCAGGATAG
fg00513	00513-5F	GTGTACGCACTTCAGACCGCAC
	00513-5R	gcacaggtacacttgtttagagACGTTGTTCCGTACAGGTCATCAT
	00513-3F	ccttcaatatcatcttctgtcgAGGATGGAAGTACCGGCTTTTTT
	00513-3R	TGAGTGCCGCGCTAGTAATCAA
	00513-5N	CCAATGCCAACATGCGTCTACA
	00513-3N	ATCCTGTACTTCCCCTCCGTTTGT
	00513 WITH 5F	CTTGTTTTGGTCCTTGGGGTTGT
fg06719	06719-5F	CTCACCAATCTCAGCCTCCTCACT
	06719-5R	gcacaggtacacttgtttagagTGCAGGAGAAGAGTGAAGGGATTG
	06719-3F	ccttcaatatcatcttctgtcgGACGAATTTTAGGCCAAGACGAAC
	06719-3R	AACCCCATCAACCCTGCTTCTATC
	06719-5N	TCCGACCAGTTGCTCTTTTACCAC
	06719-3N	TGTCTTCTCCCCCAACCGATACT
	06719 WITH 5F	ACGGCCGTCACCAGTAACATAA
fg01277	01277-5F	GGTACATCCAAAACCACAAGGCAT
	01277-5R	gcacaggtacacttgtttagagAGCGGTTGAGACATGTTTGTGTT
	01277-3F	ccttcaatatcatcttctgtcgAATAGAATGGGGCATGTGTCTTTC
	01277-3R	GGTGTTGGTTGAATAGGCGTGTT
	01277-5N	AGTGAGGTAGGTGGAGCAGATAGCA
	01277-3N	TGGTGGTGATGGTGACCTGTGTA
	01277 WITH 5F	CGGTCTTGCGCAAGAAGTTAGAA
fg06329	06329-5F	CAGCTCCAGCATACGCCAACT
	06329-5R	gcacaggtacacttgtttagagGCAGGATGTGTTGAAAGGAATGAA
	06329-3F	ccttcaatatcatcttctgtcgTCTAATCAAATGTGATCTTGGTGGAC
	06329-3R	AGCGGCTCTTACATTCAAACCATT
	06329-5N	GCCCAAACAAGACACTCGCTG
	06329-3N	GCCCTCAAGCACAAGCACAC
	06329 WITH 5F	TGAGAAATGTGTCGCCTTGAGTAA
	Gen-For	CGACAGAAGATGATATTGAAGG
	Gen-Rev	CTCTAAACAAGTGTACCTGTGC
	Gen-G3	GGGAAGGGACTGGCTGCTATTG
	Gen-G2	GCAATATCACGGGTAGCCAACG
	Gen with 5F	GTTGCCTAGTGAATGCTCCGTAACA
Primers used to generate complemented strains and overexpressing strains
Purpose	Oligo name	Sequence (5' to 3')
03053 com alg12	03053-COM-F	tatagggcgaattgggtactcaaattggttGCCGCAAAAAGAGCACAAACT
	03053-COM-R	aacagctcctcgcccttgctcacgttaattaagcctccgcctccgcctccGCCTCCGCTGACACGCCTCAAGATTCTGA
03053 oe	03053-OE-F	tttcgtaggaacccaatcttcaaaATGAAGACATCAGGTATGATCACATTAGTT
	03053-OE-R	= 03053-COM-R
26583 com alg3	26583-COM-F	tatagggcgaattgggtactcaaattggttTCCCTGTGTTCAGATCCCGTAAA
	26583-COM-R	aacagctcctcgcccttgctcacgttaattaagcctccgcctccgcctccGCCTCCTGCCTTGGTCTCGAACTCATCG
26583 oe	26583-OE-F	tttcgtaggaacccaatcttcaaaCTTTCACAGGCCAGCGACG
	26583-OE-R	= 26583-COM-R
CNB1oe	CNB1-OE-F	tttcgtaggaacccaatcttcaaaTTCGTCGCAATGGTCAAGTTCA
	CNB1-OE-R	cccggtgaacagctcctcgcccttgctcacGTAGCCGTGCTTCTGGCCTT
GIC1 oe	GIC1-OE-F	tttcgtaggaacccaatcttcaaaATGTTGTTTCAAACCACCGCC
	GIC1-OE-R	cccggtgaacagctcctcgcccttgctcacTTTAGACTTGACAGGCTTGTAACCC
Hmr1-RFP	Hmr1-F	tttcgtaggaacccaatcttcaaaTGGTAAACGACACCGCCGAT
	Hmr1-R	cctcgcccttgctcaccatTCGCTTTGACCTCTGGATGG
	RFP-F	ccatccagaggtcaaagcgaATGGTGAGCAAGGGCGAGG
	RFP-R	cctgaatgttgagtggaatgatTTACTTGTACAGCTCGTCCATGCCG
