# Supplementary material for: Integrative glycomic analysis reveals the crucial role of protein glycosylation in fungal pathogenesis
Source: PLoS Pathog. 2025 Jul 7;21(7):e1013325. doi: 10.1371/journal.ppat.1013325 (PMC12244721; doi:10.1371/journal.ppat.1013325)
Supplement: S2 Table — (XLSX) [file ppat.1013325.s003.xlsx]

## Sheet: Pie chart
Table S2. Comparative analysis of protein glycosylation-related genes among fungal species.
Category_number	Sc	Spo	Mo	Cn	Nc	An	Fg
Dolichol kinase	1	1	1	1	1	1	1
Flippase	1	1	1	1	1	1	1
Galactosyltransferase	0	14	1	0	2	2	0
Glucosidase	2	2	5	4	6	10	7
Glucosyltransferase	4	4	4	1	4	4	4
Guanylyltransferase	1	2	2	2	1	2	2
Mannosidase	2	2	9	2	8	6	9
Mannosylphosphorylation	1	0	1	0	1	1	1
Mannosyltransferase	36	21	29	18	27	24	29
N-acetylglucosaminyltransferase	3	3	4	3	4	3	4
Oligosaccharyl transferase	9	8	7	6	5	6	7
Category_percentage	Sc	Spo	Mo	Cn	Nc	An	Fg
Dolichol kinase	1.66667	1.72414	1.5625	2.63158	1.66667	1.66667	1.53846
Flippase	1.66667	1.72414	1.5625	2.63158	1.66667	1.66667	1.53846
Galactosyltransferase	0	24.1379	1.5625	0	3.33333	3.33333	0
Glucosidase	3.33333	3.44828	7.8125	10.5263	10	16.6667	10.7692
Glucosyltransferase	6.66667	6.89655	6.25	2.63158	6.66667	6.66667	6.15385
Guanylyltransferase	1.66667	3.44828	3.125	5.26316	1.66667	3.33333	3.07692
Mannosidase	3.33333	3.44828	14.0625	5.26316	13.3333	10	13.8462
Mannosylphosphorylation	1.66667	0	1.5625	0	1.66667	1.66667	1.53846
Mannosyltransferase	60	36.2069	45.3125	47.3684	45	40	44.6154
N-acetylglucosaminyltransferase	5	5.17241	6.25	7.89474	6.66667	5	6.15385
Oligosaccharyl transferase	15	13.7931	10.9375	15.7895	8.33333	10	10.7692

## Sheet: Dot plot
BLASTp Result_Single	Gene name	BLASTp Result_Multiple	Description	Methods	Identity	E-value	Sc, Spo gene name	Category	Species
ALG1	AN5346	ALG1	Ortholog(s) have role in establishment or maintenance of cell polarity and endoplasmic reticulum localization	KEGG+ScBLSATp	38.072	1.37e-80	YBR110W	mannosyltransferase	An
ALG1	FGRAMPH1_01G26631	ALG1	beta- -mannosyltransferase	KEGG+ScBLSATp	37.176	4.29e-78	YBR110W	mannosyltransferase	Fg
ALG1	NCU07261	ALG1	beta-1,4-mannosyltransferase	KEGG+ScBLSATp	40.587	6.52e-77	YBR110W	mannosyltransferase	Nc
ALG1	MGG_10494	ALG1	chitobiosyldiphosphodolichol beta-mannosyltransferase	KEGG+ScBLSATp	35.581	6.24e-75	YBR110W	mannosyltransferase	Mo
ALG1	CNAG_00689	ALG1	beta-1,4-mannosyltransferase	KEGG+ScBLSATp	32.245	1.97e-64	YBR110W	mannosyltransferase	Cn
ALG1	SPAC23C4.14	ALG1	mannosyltransferase complex subunit Alg1	KEGG+ScBLSATp	38.073	1.04e-88	YBR110W	mannosyltransferase	Spo
ALG1	YBR110W	ALG1	chitobiosyldiphosphodolichol beta-1,4 mannosyltransferase	KEGG	NA	NA	NA	mannosyltransferase	Sc
ALG11	FGRAMPH1_01G20645	ALG11	alpha-1,2-mannosyltransferase alg-11	KEGG+ScBLSATp	39.95	3.92e-94	YNL048W	mannosyltransferase	Fg
ALG11	MGG_03883	ALG11	alpha-1,2-mannosyltransferase alg-11	KEGG+ScBLSATp	39.487	7.14e-87	YNL048W	mannosyltransferase	Mo
ALG11	NCU06779	ALG11	alpha-1,2-mannosyltransferase alg11	KEGG+ScBLSATp	38.579	2.31e-86	YNL048W	mannosyltransferase	Nc
ALG11	CNAG_04579	ALG11	Alpha-1,2-mannosyltransferase	KEGG+ScBLSATp	36.58	9.66e-79	YNL048W	mannosyltransferase	Cn
ALG11	AN5725	ALG11	Protein with a predicted role in asparagine-linked glycosylation	KEGG+ScBLSATp	37.093	8.01e-74	YNL048W	mannosyltransferase	An
ALG11	SPCC330.08	ALG11	GDP-Man:Man3GlcNAc2-PP-Dol alpha-1,2-mannosyltransferase Alg11	KEGG+ScBLSATp	44.772	1.44e-102	YNL048W	mannosyltransferase	Spo
ALG11	YNL048W	ALG11	alpha-1,2-mannosyltransferase ALG11	KEGG	NA	NA	NA	mannosyltransferase	Sc
ALG12	AN3588	ALG12	Ortholog(s) have alpha-1,6-mannosyltransferase activity, role in dolichol-linked oligosaccharide biosynthetic process, protein glycosylation and endoplasmic reticulum localization	KEGG+ScBLSATp	33.459	1.24e-77	YNR030W	mannosyltransferase	An
ALG12	NCU07472	ALG12	alpha-1,6-mannosyltransferase subunit	KEGG+ScBLSATp	32.228	1.99e-69	YNR030W	mannosyltransferase	Nc
ALG12	MGG_09909	ALG12	alpha-1,6-mannosyltransferase subunit	KEGG+ScBLSATp	31.206	1.68e-64	YNR030W	mannosyltransferase	Mo
ALG12	FGRAMPH1_01G03053	ALG12	alpha- -mannosyltransferase	KEGG+ScBLSATp	31.191	7.1e-60	YNR030W	mannosyltransferase	Fg
ALG12	CNAG_02715	ALG12	alpha-1,6-mannosyltransferase	KEGG, BLAST x detected	28.387	1.62e-39	YNR030W	mannosyltransferase	Cn
ALG12	SPBC1734.12c	ALG12	dolichyl pyrophosphate Man7GlcNAc2 alpha-1,6-mannosyltransferase Alg12	KEGG+ScBLSATp	34.81	3.74e-69	YNR030W	mannosyltransferase	Spo
ALG12	YNR030W	ALG12	dolichyl-P-Man:Man(7)GlcNAc(2)-PP-dolichol alpha-1,6-mannosyltransferase	KEGG	NA	NA	NA	mannosyltransferase	Sc
ALG13	AN11802	ALG13	Ortholog(s) have N-acetylglucosaminyldiphosphodolichol N-acetylglucosaminyltransferase activity and role in dolichol-linked oligosaccharide biosynthetic process	ScBLASTp	34.94	8.62e-22	YGL047W	N-acetylglucosaminyltransferase	An
ALG13	NCU17108	ALG13	hypothetical protein, variant 1, hypothetical protein	ScBLASTp	31.902	8.17e-16	YGL047W	N-acetylglucosaminyltransferase	Nc
ALG13	CNAG_04065	ALG13	UDP-N-acetylglucosamine transferase subunit ALG13, variant, UDP-N-acetylglucosamine transferase subunit ALG13	KEGG+ScBLSATp	33.152	3.25e-15	YGL047W	N-acetylglucosaminyltransferase	Cn
ALG13	FGRAMPH1_01G06921	ALG13	beta- -n-acetylglucosaminyltransferase	KEGG+ScBLSATp	29.299	1.4e-14	YGL047W	N-acetylglucosaminyltransferase	Fg
ALG13	MGG_07272	ALG13	hypothetical protein	KEGG+ScBLSATp	27.322	1.76e-14	YGL047W	N-acetylglucosaminyltransferase	Mo
ALG13	SPAC56E4.02c	ALG13	N-acetylglucosaminyldiphosphodolichol N-acetylglucosaminyltransferase Alg13	KEGG+ScBLSATp	33.69	4.39e-27	YGL047W	N-acetylglucosaminyltransferase	Spo
ALG13	YGL047W	ALG13	N-acetylglucosaminyldiphosphodolichol N-acetylglucosaminyltransferase catalytic subunit ALG13	KEGG	NA	NA	NA	N-acetylglucosaminyltransferase	Sc
ALG14	CNAG_03686	ALG14	UDP-N-acetylglucosamine transferase subunit ALG14	KEGG+ScBLSATp	31.841	9.24e-18	YBR070C	N-acetylglucosaminyltransferase	Cn
ALG14	AN5736	ALG14	Ortholog(s) have endoplasmic reticulum localization	KEGG+ScBLSATp	27.966	2.01e-11	YBR070C	N-acetylglucosaminyltransferase	An
ALG14	FGRAMPH1_01G04029	ALG14	UDP-N-acetylglucosamine transferase subunit ALG14	KEGG+ScBLSATp	28.342	2.12e-10	YBR070C	N-acetylglucosaminyltransferase	Fg
ALG14	MGG_17724	ALG14	hypothetical protein	KEGG+ScBLSATp	37.838	2.14e-07	YBR070C	N-acetylglucosaminyltransferase	Mo
ALG14	NCU03344	ALG14	hypothetical protein	KEGG+ScBLSATp	23.881	3.38e-05	YBR070C	N-acetylglucosaminyltransferase	Nc
ALG14	SPAC5D6.06c	ALG14	UDP-GlcNAc transferase associated protein Alg14	KEGG+ScBLSATp	37.306	3.04e-28	YBR070C	N-acetylglucosaminyltransferase	Spo
ALG14	YBR070C	ALG14	N-acetylglucosaminyldiphosphodolichol N-acetylglucosaminyltransferase anchoring subunit ALG14	KEGG	NA	NA	NA	N-acetylglucosaminyltransferase	Sc
ALG2	FGRAMPH1_01G04001	ALG2	alpha-1,3-mannosyltransferase alg-2	KEGG+ScBLSATp	43.665	2.55e-114	YGL065C	mannosyltransferase	Fg
ALG2	NCU03503	ALG2	mannosyltransferase	KEGG+ScBLSATp	44.543	3.79e-114	YGL065C	mannosyltransferase	Nc
ALG2	MGG_02384	ALG2	mannosyltransferase	KEGG+ScBLSATp	44.643	5.33e-114	YGL065C	mannosyltransferase	Mo
ALG2	AN6874	ALG2	Putative mannosyltransferase	KEGG+ScBLSATp	43.791	2.48e-108	YGL065C	mannosyltransferase	An
ALG2	CNAG_00926	ALG2	alpha-1,3/alpha-1,6-mannosyltransferase	KEGG+ScBLSATp	36.188	2.75e-83	YGL065C	mannosyltransferase	Cn
ALG2	SPBC11B10.01	ALG2	mannosyltransferase complex subunit Alg2	KEGG+ScBLSATp	43.765	1.76e-118	YGL065C	mannosyltransferase	Spo
ALG2	YGL065C	ALG2	GDP-Man:Man(1)GlcNAc(2)-PP-dolichol alpha-1,3-mannosyltransferase	KEGG	NA	NA	NA	mannosyltransferase	Sc
ALG3	NCU06552	ALG3	dolichyl-P-Man:Man(5)GlcNAc(2)-PP-dolichyl mannosyltransferase	KEGG+ScBLSATp	38.142	1.43e-80	YBL082C	mannosyltransferase	Nc
ALG3	MGG_08010	ALG3	dolichyl-P-Man:Man(5)GlcNAc(2)-PP-dolichyl mannosyltransferase	KEGG+ScBLSATp	38.4	2.04e-75	YBL082C	mannosyltransferase	Mo
ALG3	AN0104	ALG3	Ortholog(s) have role in protein N-linked glycosylation and endoplasmic reticulum localization	ScBLASTp	36.641	2.87e-65	YBL082C	mannosyltransferase	An
ALG3	CNAG_05142	ALG3	dolichyl-P-Man:Man(5)GlcNAc(2)-PP-dolichyl mannosyltransferase	KEGG+ScBLSATp	33.705	1.08e-63	YBL082C	mannosyltransferase	Cn
ALG3	FGRAMPH1_01G26583	ALG3	dolichyl-P-Man:Man(5) c(2)-PP-dolichyl mannosyltransferase	KEGG+ScBLSATp	34.475	3.18e-63	YBL082C	mannosyltransferase	Fg
ALG3	SPAC7D4.06c	ALG3	dolichyl-P-Man:Man(5)GlcNAc(2)-PP-Dol alpha-1,3-mannosyltransferase Alg3	KEGG+ScBLSATp	36.082	2.44e-62	YBL082C	mannosyltransferase	Spo
ALG3	YBL082C	ALG3	dolichyl-P-Man:Man(5)GlcNAc(2)-PP-dolichol alpha-1,3-mannosyltransferase	KEGG	NA	NA	NA	mannosyltransferase	Sc
ALG5	AN7715	ALG5	Ortholog(s) have dolichyl-phosphate beta-glucosyltransferase activity and endoplasmic reticulum membrane localization	KEGG+ScBLSATp	37.666	5.01e-86	YPL227C	glucosyltransferase	An
ALG5	MGG_06137	ALG5	dolichyl-phosphate beta-glucosyltransferase	KEGG+ScBLSATp	37.532	3.24e-83	YPL227C	glucosyltransferase	Mo
ALG5	FGRAMPH1_01G19779	ALG5	dolichyl-phosphate beta-glucosyltransferase	KEGG+ScBLSATp	37.629	8.15e-82	YPL227C	glucosyltransferase	Fg
ALG5	NCU06386	ALG5	dolichyl-phosphate beta-glucosyltransferase	KEGG+ScBLSATp	36.111	8.82e-78	YPL227C	glucosyltransferase	Nc
ALG5	CNAG_03753	DPM1, ALG5	dolichol-phosphate mannosyltransferase	KEGG+ScBLSATp	25.221	2.17e-10	YPL227C	glucosyltransferase	Cn
ALG5	SPBC56F2.10c	ALG5	dolichyl-phosphate beta-glucosyltransferase Alg5	KEGG+ScBLSATp	45.679	1.79e-85	YPL227C	glucosyltransferase	Spo
ALG5	YPL227C	ALG5	dolichyl-phosphate beta-glucosyltransferase	KEGG	NA	NA	NA	glucosyltransferase	Sc
ALG6	MGG_09310	ALG6	dolichyl pyrophosphate Man9GlcNAc2 alpha-1,3-glucosyltransferase	KEGG+ScBLSATp	39.572	1.52e-126	YOR002W	glucosyltransferase	Mo
ALG6	FGRAMPH1_01G18319	ALG6	alpha- -glucosyltransferase	KEGG+ScBLSATp	40.275	1.51e-123	YOR002W	glucosyltransferase	Fg
ALG6	AN4864	ALG6	Putative glucosyltransferase	KEGG+ScBLSATp	40.925	1.37e-117	YOR002W	glucosyltransferase	An
ALG6	NCU03317	ALG6	glucosyltransferase	KEGG+ScBLSATp	40.614	1.65e-115	YOR002W	glucosyltransferase	Nc
ALG6	SPBC342.01c	ALG6	glucosyltransferase Alg6	KEGG+ScBLSATp	44.402	3.45e-142	YOR002W	glucosyltransferase	Spo
ALG6	YOR002W	ALG6	dolichyl-P-Glc:Man(9)GlcNAc(2)-PP-dolichol alpha-1,3-glucosyltransferase	KEGG	NA	NA	NA	glucosyltransferase	Sc
ALG7 [GPT2]	NCU10762	ALG7 [GPT2]	UDP-N-acetyl-glucosamine-1-P transferase Alg7	KEGG+ScBLSATp	53.882	4.58e-147	YBR243C	N-acetylglucosaminyltransferase	Nc
ALG7 [GPT2]	FGRAMPH1_01G26741	ALG7 [GPT2]	udp-n-acetylglucosamine-dolichyl-phosphate n-acetylglucosaminephosphotransferase	KEGG+ScBLSATp	47.797	2.79e-144	YBR243C	N-acetylglucosaminyltransferase	Fg
ALG7 [GPT2]	MGG_01559	ALG7 [GPT2]	UDP-N-acetylglucosamine-1-P transferase	KEGG+ScBLSATp	49.111	8.03e-144	YBR243C	N-acetylglucosaminyltransferase	Mo
ALG7 [GPT2]	AN5888	ALG7 [GPT2]	Ortholog(s) have UDP-N-acetylglucosamine-dolichyl-phosphate N-acetylglucosaminephosphotransferase activity and role in N-glycan processing, aerobic respiration, cellular response to drug, dolichyl diphosphate biosynthetic process	KEGG+ScBLSATp	44.82	5.52e-123	YBR243C	N-acetylglucosaminyltransferase	An
ALG7 [GPT2]	CNAG_06901	ALG7 [GPT2]	UDP-N-acetylglucosamine-dolichyl-phosphate N- acetylglucosaminephosphotransferase	KEGG+ScBLSATp	39.696	1.68e-95	YBR243C	N-acetylglucosaminyltransferase	Cn
ALG7 [GPT2]	SPBC15D4.04	ALG7 [GPT2]	UDP-N-acetylglucosamine--dolichyl-phosphate N-acetylglucosaminephosphotransferase	KEGG+ScBLSATp	52.436	6.1e-136	YBR243C	N-acetylglucosaminyltransferase	Spo
ALG7 [GPT2]	YBR243C	ALG7 [GPT2]	UDP-N-acetylglucosamine--dolichyl-phosphate N-acetylglucosaminephosphotransferase	KEGG	NA	NA	NA	N-acetylglucosaminyltransferase	Sc
ALG8	FGRAMPH1_01G06067	ALG8	dolichyl pyrophosphate Glc1Man9 c2 alpha-1,3-glucosyltransferase	KEGG+ScBLSATp	46.184	3.15e-148	YOR067C	glucosyltransferase	Fg
ALG8	NCU00163	ALG8	dolichyl pyrophosphate Glc1Man9GlcNAc2 alpha-1,3-glucosyltransferase	KEGG+ScBLSATp	43.893	5e-137	YOR067C	glucosyltransferase	Nc
ALG8	AN7301	ALG8	Putative glucosyltransferase	KEGG+ScBLSATp	44.402	4.02e-135	YOR067C	glucosyltransferase	An
ALG8	MGG_05686	ALG8	dolichyl pyrophosphate Glc1Man9GlcNAc2 alpha-1,3-glucosyltransferase	KEGG+ScBLSATp	45.279	4.27e-134	YOR067C	glucosyltransferase	Mo
ALG8	SPAC17C9.07	ALG8	dolichyl pyrophosphate Glc1Man9GlcNAc2 alpha-1,3-glucosyltransferase Alg8	KEGG+ScBLSATp	44.134	2.53e-131	YOR067C	glucosyltransferase	Spo
ALG8	YOR067C	ALG8	dolichyl-P-Glc:Glc1Man(9)GlcNAc(2)-PP-dolichol alpha-1,3-glucosyltransferase	KEGG	NA	NA	NA	glucosyltransferase	Sc
ALG9	AN10118	ALG9	Ortholog(s) have endoplasmic reticulum localization	KEGG+ScBLSATp	33.922	4.07e-96	YNL219C	mannosyltransferase	An
ALG9	MGG_14835	ALG9	mannosyl transferase	KEGG+ScBLSATp	33.635	4.45e-88	YNL219C	mannosyltransferase	Mo
ALG9	NCU04454	ALG9	mannosyl transferase	KEGG+ScBLSATp	30.822	3.26e-78	YNL219C	mannosyltransferase	Nc
ALG9	FGRAMPH1_01G17447	ALG9	alpha- -mannosyltransferase	KEGG+ScBLSATp	32.241	8.73e-77	YNL219C	mannosyltransferase	Fg
ALG9	CNAG_05881	ALG9	Alpha-1,2-mannosyltransferase	KEGG+ScBLSATp	26.825	9.76e-51	YNL219C	mannosyltransferase	Cn
ALG9	SPAC1834.05	ALG9	mannosyltransferase complex subunit Alg9	KEGG+ScBLSATp	35.315	2.47e-85	YNL219C	mannosyltransferase	Spo
ALG9	YNL219C	ALG9	dolichyl-P-Man:Man(6)GlcNAc(2)-PP-dolichol alpha-1,2-mannosyltransferase	KEGG	NA	NA	NA	mannosyltransferase	Sc
ANP1	FGRAMPH1_01G14905	ANP1	mannan polymerase II complex ANP1 subunit	KEGG+ScBLSATp	53.564	1.04e-176	YEL036C	mannosyltransferase	Fg
ANP1	NCU08024	ANP1	mannan polymerase II complex ANP1 subunit	KEGG+ScBLSATp	60.599	1.96e-174	YEL036C	mannosyltransferase	Nc
ANP1	MGG_12335	ANP1	mannan polymerase II complex ANP1 subunit	KEGG+ScBLSATp	64.08	1.17e-171	YEL036C	mannosyltransferase	Mo
ANP1	AN10265	ANP1	Ortholog(s) have alpha-1,6-mannosyltransferase activity, role in protein N-linked glycosylation and alpha-1,6-mannosyltransferase complex, endoplasmic reticulum localization	KEGG+ScBLSATp	63.265	1.15e-163	YEL036C	mannosyltransferase	An
ANP1	NCU08939	ANP1	mannan polymerase II complex ANP1 subunit	ScBLASTp	48.22	1.45e-95	YEL036C	mannosyltransferase	Nc
ANP1	MGG_06191	ANP1	mannan polymerase II complex ANP1 subunit	ScBLASTp	46.795	1.81e-93	YEL036C	mannosyltransferase	Mo
ANP1	SPBC1734.04	ANP1	Golgi mannan polymerase I complex subunit Anp1	KEGG+ScBLSATp	66.562	2.4e-157	YEL036C	mannosyltransferase	Spo
ANP1	YEL036C	ANP1	Anp1p	KEGG	NA	NA	NA	mannosyltransferase	Sc
CWH41 (MOGS)	AN6606	CWH41 (MOGS)	Ortholog(s) have mannosyl-oligosaccharide glucosidase activity	KEGG+ScBLSATp	36.861	7.89e-177	YGL027C	glucosidase	An
CWH41 (MOGS)	FGRAMPH1_01G17395	CWH41 (MOGS)	mannosyl-oligosaccharide glucosidase	KEGG+ScBLSATp	37.05	2.59e-176	YGL027C	glucosidase	Fg
CWH41 (MOGS)	MGG_04045	CWH41 (MOGS)	mannosyl-oligosaccharide glucosidase	KEGG+ScBLSATp	36.568	2.43e-175	YGL027C	glucosidase	Mo
CWH41 (MOGS)	NCU03657	CWH41 (MOGS)	mannosyl-oligosaccharide glucosidase, mannosyl-oligosaccharide glucosidase, variant 1	KEGG+ScBLSATp	38.376	4.13e-168	YGL027C	glucosidase	Nc
CWH41 (MOGS)	MGG_09721	CWH41 (MOGS)	mannosyl-oligosaccharide glucosidase	KEGG+ScBLSATp	41.031	2.78e-110	YGL027C	glucosidase	Mo
CWH41 (MOGS)	CNAG_02079	CWH41 (MOGS)	cytoplasmic protein	ScBLASTp	27.119	0.000121	YGL027C	glucosidase	Cn
CWH41 (MOGS)	SPAC6G10.09	CWH41 (MOGS)	glucosidase I Ghs1	KEGG+ScBLSATp	35.986	1.12e-156	YGL027C	glucosidase	Spo
CWH41 (MOGS)	YGL027C	CWH41 (MOGS)	Cwh41p	KEGG	NA	NA	NA	glucosidase	Sc
DIE2 (ALG10)	MGG_03990	DIE2 (ALG10)	alpha-1,2 glucosyltransferase ALG10	KEGG+ScBLSATp	25.287	1.94e-35	YGR227W	glucosyltransferase	Mo
DIE2 (ALG10)	NCU16845	DIE2 (ALG10)	alpha-1,2 glucosyltransferase alg-10	KEGG+ScBLSATp	25.588	2.06e-18	YGR227W	glucosyltransferase	Nc
DIE2 (ALG10)	FGRAMPH1_01G26553	DIE2 (ALG10)	alpha-1,2 glucosyltransferase ALG10	KEGG+ScBLSATp	28.358	1.44e-17	YGR227W	glucosyltransferase	Fg
DIE2 (ALG10)	AN5902	DIE2 (ALG10)	Ortholog(s) have dolichyl-phosphate-glucose-glycolipid alpha-glucosyltransferase activity, role in protein N-linked glycosylation and endoplasmic reticulum membrane localization	KEGG+ScBLSATp	26.923	4.2e-15	YGR227W	glucosyltransferase	An
DIE2 (ALG10)	SPAC56F8.06c	DIE2 (ALG10)	dolichyl-phosphate-glucose-glycolipid alpha-glucosyltransferase Alg10	KEGG+ScBLSATp	32.317	1.25e-50	YGR227W	glucosyltransferase	Spo
DIE2 (ALG10)	YGR227W	DIE2 (ALG10)	dolichyl-P-Glc:Glc(2)Man(9)GlcNAc(2)-PP-dolichol alpha-1,2- glucosyltransferase	KEGG	NA	NA	NA	glucosyltransferase	Sc
DPM1	MGG_16862	DPM1	hypothetical protein	KEGG+ScBLSATp	34.177	1.68e-30	YPR183W	mannosyltransferase	Mo
DPM1	NCU07965	DPM1	dolichol-phosphate mannosyltransferase	KEGG+ScBLSATp	32.773	5.61e-27	YPR183W	mannosyltransferase	Nc
DPM1	FGRAMPH1_01G14327	DPM1	dolichol-phosphate mannosyltransferase	KEGG+ScBLSATp	30.672	9.74e-27	YPR183W	mannosyltransferase	Fg
DPM1	AN4947	DPM1	Ortholog(s) have endoplasmic reticulum, plasma membrane localization	KEGG+ScBLSATp	29.046	3.65e-26	YPR183W	mannosyltransferase	An
DPM1	CNAG_03753	DPM1, ALG5	dolichol-phosphate mannosyltransferase	KEGG+ScBLSATp	29.365	1.13e-24	YPR183W	mannosyltransferase	Cn
DPM1	SPAC31G5.16c	DPM1	dolichyl-phosphate beta-D-mannosyltransferase catalytic subunit Dpm1	KEGG+ScBLSATp	32.035	3.98e-30	YPR183W	mannosyltransferase	Spo
DPM1	YPR183W	DPM1	dolichyl-phosphate beta-D-mannosyltransferase	KEGG	NA	NA	NA	mannosyltransferase	Sc
DPM2	MGG_10179	DPM2	dolichyl-phosphate mannosyltransferase polypeptide 2	KEGG, BLAST x detected	NA	NA	NA	mannosyltransferase	Mo
DPM2	SPBC21B10.11	DPM2	dolichol-phosphate mannosyltransferase regulatory subunit Dpm2	KEGG	NA	NA	NA	mannosyltransferase	Spo
DPM2	CNAG_04574	DPM2	dolichyl-phosphate mannosyltransferase polypeptide 2, regulatory subunit	KEGG, BLAST x detected	NA	NA	NA	mannosyltransferase	Cn
DPM2	NCU00067	DPM2	dolichyl-phosphate mannosyltransferase-2	KEGG, BLAST x detected	NA	NA	NA	mannosyltransferase	Nc
DPM2	AN11234	DPM2	Ortholog(s) have endoplasmic reticulum localization	KEGG, BLAST x detected	NA	NA	NA	mannosyltransferase	An
DPM2	FGRAMPH1_01G24245	DPM2	dolichyl-phosphate mannosyltransferase polypeptide regulatory subunit	KEGG, BLAST x detected	NA	NA	NA	mannosyltransferase	Fg
DPM3	MGG_10055	DPM3	dolichyl-phosphate mannosyltransferase polypeptide 3	KEGG, BLAST x detected	NA	NA	NA	mannosyltransferase	Mo
DPM3	SPBC1677.02	DPM3	dolichol-phosphate mannosyltransferase subunit 3	KEGG	NA	NA	NA	mannosyltransferase	Spo
DPM3	CNAG_00420	DPM3	dolichyl-phosphate mannosyltransferase polypeptide 3	KEGG, BLAST x detected	NA	NA	NA	mannosyltransferase	Cn
DPM3	NCU05544	DPM3	dolichyl-phosphate mannosyltransferase-3	KEGG, BLAST x detected	NA	NA	NA	mannosyltransferase	Nc
DPM3	AN6992	DPM3	Ortholog of Neosartorya fischeri NRRL 181 : NFIA_028800, Aspergillus wentii : Aspwe1_0043211, Aspergillus versicolor : Aspve1_0154813 and Aspergillus clavatus NRRL 1 : ACLA_053800	KEGG, BLAST x detected	NA	NA	NA	mannosyltransferase	An
DPM3	FGRAMPH1_01G09545	DPM3	dolichyl-phosphate mannosyltransferase polypeptide 3	KEGG, BLAST x detected	NA	NA	NA	mannosyltransferase	Fg
GMA12	SPCC736.04c	GMA12	Golgi alpha-1,2-galactosyltransferase Gma12	KEGG	NA	NA	NA	galactosyltransferase	Spo
GMH1	SPAC5H10.11	GMH1	alpha-1,2-galactosyltransferase Gmh1	SpoDB	NA	NA	NA	galactosyltransferase	Spo
GMH2	SPAC5H10.13c	GMH2	alpha-1,2-galactosyltransferase Gmh2	SpoDB	NA	NA	NA	galactosyltransferase	Spo
GMH3	SPAC22E12.06c	GMH3	alpha-1,2-galactosyltransferase Gmh3	SpoDB	NA	NA	NA	galactosyltransferase	Spo
GMH4	SPBC8D2.17	GMH4	Golgi alpha-1,6-galactosyltransferase Gmh4	SpoDB	NA	NA	NA	galactosyltransferase	Spo
GMH5	SPAC637.06	GMH5	Gmh5 alpha-1,2-galactosyltransferase	SpoDB	NA	NA	NA	galactosyltransferase	Spo
GMH6	SPBC1289.13c	GMH6	alpha-1,2-galactosyltransferase Gmh6	SpoDB	NA	NA	NA	galactosyltransferase	Spo
HOC1	AN4716	OCH1, HOC1	Ortholog(s) have alpha-1,6-mannosyltransferase activity	KEGG+ScBLSATp	37.725	3.07e-69	YJR075W	mannosyltransferase	An
HOC1	FGRAMPH1_01G11125	HOC1	initiation-specific alpha-mannosyltransferase	ScBLASTp	30.827	1.22e-31	YJR075W	mannosyltransferase	Fg
HOC1	FGRAMPH1_01G06423	HOC1	glycosyltransferase family 32	ScBLASTp	33.465	5.94e-31	YJR075W	mannosyltransferase	Fg
HOC1	MGG_03361	HOC1	initiation-specific alpha-1,6-mannosyltransferase	ScBLASTp	30.35	1.58e-26	YJR075W	mannosyltransferase	Mo
HOC1	MGG_02562	HOC1	initiation-specific alpha-1,6-mannosyltransferase	ScBLASTp	28.862	1.16e-22	YJR075W	mannosyltransferase	Mo
HOC1	CNAG_01214	HOC1	alpha-1,6-mannosyltransferase	ScBLASTp	29.851	2.72e-20	YJR075W	mannosyltransferase	Cn
HOC1	CNAG_05836	HOC1	alpha 1,6-mannosyltransferase	ScBLASTp	26.636	5.18e-19	YJR075W	mannosyltransferase	Cn
HOC1	YJR075W	HOC1	alpha-1,6-mannosyltransferase	KEGG	NA	NA	NA	mannosyltransferase	Sc
KRE2	FGRAMPH1_01G26567	KRE2, KTR1, KTR2, KTR3, KTR6	alpha -mannosyltransferase	ScBLASTp	41.538	3.63e-130	YDR483W	mannosyltransferase	Fg
KRE2	MGG_08692	KTR1, KRE2, KTR2, KTR3, KTR6	alpha-1,2 mannosyltransferase KTR1	KEGG+ScBLSATp	43.363	8.39e-130	YDR483W	mannosyltransferase	Mo
KRE2	AN2752	KRE2, KTR1, KTR2, KTR3, KTR6	Ortholog(s) have alpha-1,2-mannosyltransferase activity	KEGG+ScBLSATp	48.358	6.84e-125	YDR483W	mannosyltransferase	An
KRE2	CNAG_03832	KRE2, KTR1, KTR2, KTR3, KTR4, KTR5, KTR6, KTR7	alpha 1,2-mannosyltransferase	KEGG+ScBLSATp	44.382	3.83e-44	YDR483W	mannosyltransferase	Cn
KRE2	YDR483W	KRE2	alpha-1,2-mannosyltransferase KRE2	KEGG	NA	NA	NA	mannosyltransferase	Sc
KRE2	FGRAMPH1_01G17683	KTR3, KRE2, KTR1	glycosyltransferase family 15	KEGG, BLAST x detected	NA	NA	NA	mannosyltransferase	Fg
KRE2 [OMH1]	SPBC19C7.12c	KRE2, KTR1, KTR3, KTR4, KTR6 [OMH1]	Golgi alpha-1,2-mannosyltransferase Omh1	KEGG+ScBLSATp	46.821	2.12e-116	YDR483W	mannosyltransferase	Spo
KTR, KRE [OMH6]	SPAC959.04c	KTR, KRE [OMH6]	alpha-1,2-mannosyltransferase Omh6	KEGG	NA	NA	NA	mannosyltransferase	Spo
KTR/KRE [OMH5]	SPBC32H8.08c	KTR/KRE [OMH5]	Golgi alpha-1,2-mannosyltransferase Omh5	SpoDB	NA	NA	NA	mannosyltransferase	Spo
KTR1 [OMH1]	MGG_08692	KTR1, KRE2, KTR2, KTR3, KTR6	alpha-1,2 mannosyltransferase KTR1	KEGG+ScBLSATp	62.963	1.13e-159	YOR099W	mannosyltransferase	Mo
KTR1 [OMH1]	FGRAMPH1_01G26567	KRE2, KTR1, KTR2, KTR3, KTR6	alpha -mannosyltransferase	ScBLASTp	59.568	2.51e-152	YOR099W	mannosyltransferase	Fg
KTR1 [OMH1]	AN2752	KRE2, KTR1, KTR2, KTR3, KTR6	Ortholog(s) have alpha-1,2-mannosyltransferase activity	KEGG+ScBLSATp	58.385	3.31e-151	YOR099W	mannosyltransferase	An
KTR1 [OMH1]	NCU06541	KTR1	alpha-1,2 mannosyltransferase KTR1	KEGG+ScBLSATp	42.825	1.48e-125	YDR483W	mannosyltransferase	Nc
KTR1 [OMH1]	CNAG_03832	KRE2, KTR1, KTR2, KTR3, KTR4, KTR5, KTR6, KTR7	alpha 1,2-mannosyltransferase	KEGG+ScBLSATp	51.792	1.75e-114	YOR099W	mannosyltransferase	Cn
KTR1 [OMH1]	SPBC19C7.12c	KRE2, KTR1, KTR3, KTR4, KTR6 [OMH1]	Golgi alpha-1,2-mannosyltransferase Omh1	KEGG+ScBLSATp	53.605	1.24e-130	YOR099W	mannosyltransferase	Spo
KTR1 [OMH1]	YOR099W	KTR1	alpha-1,2-mannosyltransferase KTR1	KEGG	NA	NA	NA	mannosyltransferase	Sc
KTR1 [OMH1]	FGRAMPH1_01G17683	KTR3, KRE2, KTR1	glycosyltransferase family 15	KEGG, BLAST x detected	NA	NA	NA	mannosyltransferase	Fg
KTR2 [OMH3]	CNAG_03832	KRE2, KTR1, KTR2, KTR3, KTR4, KTR5, KTR6, KTR7	alpha 1,2-mannosyltransferase	KEGG+ScBLSATp	53.094	5.87e-123	YKR061W	mannosyltransferase	Cn
KTR2 [OMH3]	AN2752	KRE2, KTR1, KTR2, KTR3, KTR6	Ortholog(s) have alpha-1,2-mannosyltransferase activity	KEGG+ScBLSATp	49.074	3.19e-113	YKR061W	mannosyltransferase	An
KTR2 [OMH3]	MGG_08692	KTR1, KRE2, KTR2, KTR3, KTR6	alpha-1,2 mannosyltransferase KTR1	KEGG+ScBLSATp	46.369	4.07e-112	YKR061W	mannosyltransferase	Mo
KTR2 [OMH3]	FGRAMPH1_01G26567	KRE2, KTR1, KTR2, KTR3, KTR6	alpha -mannosyltransferase	ScBLASTp	48.287	1.08e-108	YKR061W	mannosyltransferase	Fg
KTR2 [OMH3]	SPCC777.07	KTR2 [OMH3]	alpha-1,2-mannosyltransferase Omh3	KEGG+ScBLSATp	42.462	1.34e-103	YKR061W	mannosyltransferase	Spo
KTR2 [OMH3]	YKR061W	KTR2	mannosyltransferase KTR2	SGDDB	NA	NA	NA	mannosyltransferase	Sc
KTR3 [OMH1]	AN2752	KRE2, KTR1, KTR2, KTR3, KTR6	Ortholog(s) have alpha-1,2-mannosyltransferase activity	KEGG+ScBLSATp	53.211	5.32e-137	YBR205W	mannosyltransferase	An
KTR3 [OMH1]	MGG_08692	KTR1, KRE2, KTR2, KTR3, KTR6	alpha-1,2 mannosyltransferase KTR1	KEGG+ScBLSATp	55.556	1.61e-134	YBR205W	mannosyltransferase	Mo
KTR3 [OMH1]	FGRAMPH1_01G26567	KRE2, KTR1, KTR2, KTR3, KTR6	alpha -mannosyltransferase	ScBLASTp	49.036	2.74e-132	YBR205W	mannosyltransferase	Fg
KTR3 [OMH1]	CNAG_03832	KRE2, KTR1, KTR2, KTR3, KTR4, KTR5, KTR6, KTR7	alpha 1,2-mannosyltransferase	KEGG+ScBLSATp	47.368	3.28e-102	YBR205W	mannosyltransferase	Cn
KTR3 [OMH1]	SPBC19C7.12c	KRE2, KTR1, KTR3, KTR4, KTR6 [OMH1]	Golgi alpha-1,2-mannosyltransferase Omh1	KEGG+ScBLSATp	51.411	7.93e-122	YBR205W	mannosyltransferase	Spo
KTR3 [OMH1]	YBR205W	KTR3	mannosyltransferase KTR3	KEGG	NA	NA	NA	mannosyltransferase	Sc
KTR3 [OMH1]	FGRAMPH1_01G17683	KTR3, KRE2, KTR1	glycosyltransferase family 15	KEGG, BLAST x detected	NA	NA	NA	mannosyltransferase	Fg
KTR4 [OMH1]	CNAG_03832	KRE2, KTR1, KTR2, KTR3, KTR4, KTR5, KTR6, KTR7	alpha 1,2-mannosyltransferase	KEGG+ScBLSATp	51.133	6.72e-116	YBR199W	mannosyltransferase	Cn
KTR4 [OMH1]	NCU01388	KTR4	Alpha-1,2-mannosyltransferase	ScBLASTp	45.042	1.94e-111	YBR199W	mannosyltransferase	Nc
KTR4 [OMH1]	FGRAMPH1_01G24653	KTR4	glycolipid 2-alpha-mannosyltransferase	ScBLASTp	42.4	2.77e-108	YBR199W	mannosyltransferase	Fg
KTR4 [OMH1]	MGG_08182	KTR4	glycolipid 2-alpha-mannosyltransferase	ScBLASTp	45.758	3.01e-107	YBR199W	mannosyltransferase	Mo
KTR4 [OMH1]	AN8119	KTR4	Ortholog(s) have mannosylphosphate transferase activity, mannosyltransferase activity	ScBLASTp	42.025	1.13e-100	YBR199W	mannosyltransferase	An
KTR4 [OMH1]	SPBC19C7.12c	KRE2, KTR1, KTR3, KTR4, KTR6 [OMH1]	Golgi alpha-1,2-mannosyltransferase Omh1	KEGG+ScBLSATp	41.587	1.79e-86	YBR199W	mannosyltransferase	Spo
KTR4 [OMH1]	YBR199W	KTR4	putative mannosyltransferase	SGDDB	NA	NA	NA	mannosyltransferase	Sc
KTR5 [OMH4]	MGG_01140	KTR5, KTR7	alpha-1,2 mannosyltransferase KTR1	KEGG+ScBLSATp	41.057	3.74e-127	YNL029C	mannosyltransferase	Mo
KTR5 [OMH4]	NCU05680	KTR5, KTR7	alpha-1,2-mannosyltransferase Kre5	ScBLASTp	40.447	3.88e-125	YNL029C	mannosyltransferase	Nc
KTR5 [OMH4]	AN0086	KTR5, KTR7	Ortholog(s) have cytosol, nucleus localization	ScBLASTp	41.042	6.05e-123	YNL029C	mannosyltransferase	An
KTR5 [OMH4]	FGRAMPH1_01G06507	KTR5, KTR7	probable KTR5- mannosyltransferase	ScBLASTp	40.506	1.64e-117	YNL029C	mannosyltransferase	Fg
KTR5 [OMH4]	CNAG_03832	KRE2, KTR1, KTR2, KTR3, KTR4, KTR5, KTR6, KTR7	alpha 1,2-mannosyltransferase	KEGG+ScBLSATp	40.857	1.8e-88	YNL029C	mannosyltransferase	Cn
KTR5 [OMH4]	SPBC1773.08c	KTR5, KTR7 [OMH4]	alpha-1,2-mannosyltransferase Omh4	KEGG+ScBLSATp	40.757	7.38e-108	YNL029C	mannosyltransferase	Spo
KTR5 [OMH4]	YNL029C	KTR5	putative mannosyltransferase	SGDDB	NA	NA	NA	mannosyltransferase	Sc
KTR6 [OMH1]	MGG_08692	KTR1, KRE2, KTR2, KTR3, KTR6	alpha-1,2 mannosyltransferase KTR1	KEGG+ScBLSATp	31.991	2.74e-80	YPL053C	mannosyltransferase	Mo
KTR6 [OMH1]	AN2752	KRE2, KTR1, KTR2, KTR3, KTR6	Ortholog(s) have alpha-1,2-mannosyltransferase activity	KEGG+ScBLSATp	33.239	2.29e-74	YPL053C	mannosyltransferase	An
KTR6 [OMH1]	FGRAMPH1_01G26567	KRE2, KTR1, KTR2, KTR3, KTR6	alpha -mannosyltransferase	ScBLASTp	34.302	1.69e-73	YPL053C	mannosyltransferase	Fg
KTR6 [OMH1]	CNAG_03832	KRE2, KTR1, KTR2, KTR3, KTR4, KTR5, KTR6, KTR7	alpha 1,2-mannosyltransferase	KEGG+ScBLSATp	35.92	6.22e-64	YPL053C	mannosyltransferase	Cn
KTR6 [OMH1]	SPBC19C7.12c	KRE2, KTR1, KTR3, KTR4, KTR6 [OMH1]	Golgi alpha-1,2-mannosyltransferase Omh1	KEGG+ScBLSATp	32.209	1.49e-67	YPL053C	mannosyltransferase	Spo
KTR6 [OMH1]	YPL053C	KTR6	putative mannosyltransferase	KEGG	NA	NA	NA	mannosyltransferase	Sc
KTR7 [OMH4]	AN0086	KTR5, KTR7	Ortholog(s) have cytosol, nucleus localization	ScBLASTp	41.319	5.74e-119	YIL085C	mannosyltransferase	An
KTR7 [OMH4]	NCU05680	KTR5, KTR7	alpha-1,2-mannosyltransferase Kre5	ScBLASTp	38.681	3.79e-114	YIL085C	mannosyltransferase	Nc
KTR7 [OMH4]	MGG_01140	KTR5, KTR7	alpha-1,2 mannosyltransferase KTR1	KEGG+ScBLSATp	39.168	4.47e-114	YIL085C	mannosyltransferase	Mo
KTR7 [OMH4]	FGRAMPH1_01G06507	KTR5, KTR7	probable KTR5- mannosyltransferase	ScBLASTp	38.462	5.44e-109	YIL085C	mannosyltransferase	Fg
KTR7 [OMH4]	CNAG_03832	KRE2, KTR1, KTR2, KTR3, KTR4, KTR5, KTR6, KTR7	alpha 1,2-mannosyltransferase	KEGG+ScBLSATp	44.382	3.83e-44	YIL085C	mannosyltransferase	Cn
KTR7 [OMH4]	SPBC1773.08c	KTR5, KTR7 [OMH4]	alpha-1,2-mannosyltransferase Omh4	KEGG+ScBLSATp	41.002	5.04e-108	YIL085C	mannosyltransferase	Spo
KTR7 [OMH4]	YIL085C	KTR7	putative mannosyltransferase	SGDDB	NA	NA	NA	mannosyltransferase	Sc
MGAT3	MGG_04516	MGAT3	glycosyl transferase family 17 protein	KEGG, BLAST x detected	NA	NA	NA	N-acetylglucosaminyltransferase	Mo
MGAT3	NCU07455	MGAT3	hypothetical protein	KEGG, BLAST x detected	NA	NA	NA	N-acetylglucosaminyltransferase	Nc
MGAT3	FGRAMPH1_01G18357	MGAT3	glycosyltransferase family 17	KEGG, BLAST x detected	NA	NA	NA	N-acetylglucosaminyltransferase	Fg
MNL2 (MAN1A)	AN3733	MNL2 (MAN1A)	alpha-1,2-mannosidase, putative	KEGG+ScBLSATp	23.282	1.65e-39	YLR057W	mannosidase	An
MNL2 (MAN1A)	FGRAMPH1_01G19995	MNL2 (MAN1A)	mannosyl-oligosaccharide alpha-1,2-mannosidase	KEGG+ScBLSATp	23.67	6.05e-27	YLR057W	mannosidase	Fg
MNL2 (MAN1A)	MGG_11475	MNL2 (MAN1A)	hypothetical protein	KEGG+ScBLSATp	35.096	3.58e-25	YLR057W	mannosidase	Mo
MNL2 (MAN1A)	NCU02235	MNL2 (MAN1A)	class I alpha-mannosidase 1A, variant 1, class I alpha-mannosidase 1A	KEGG+ScBLSATp	33.824	4.12e-25	YLR057W	mannosidase	Nc
MNL2 (MAN1A)	NCU01059	MNL2 (MAN1A)	glycosyl hydrolase family 47 protein	KEGG+ScBLSATp	33.5	3.63e-22	YLR057W	mannosidase	Nc
MNL2 (MAN1A)	MGG_07666	MNL2 (MAN1A)	endoplasmic reticulum mannosyl-oligosaccharide 1,2-alpha-mannosidase	KEGG+ScBLSATp	30.233	6.85e-20	YLR057W	mannosidase	Mo
MNL2 (MAN1A)	NCU05836	MNL2 (MAN1A)	glycosyl hydrolase family 47 protein	KEGG+ScBLSATp	25.725	8.67e-20	YLR057W	mannosidase	Nc
MNL2 (MAN1A)	MGG_16202	MNL2 (MAN1A)	hypothetical protein	KEGG+ScBLSATp	30.645	9.04e-20	YLR057W	mannosidase	Mo
MNL2 (MAN1A)	FGRAMPH1_01G04573	MNL2 (MAN1A)	mannosyl-oligosaccharide alpha-1,2-mannosidase	KEGG+ScBLSATp	35.928	1.5e-19	YLR057W	mannosidase	Fg
MNL2 (MAN1A)	FGRAMPH1_01G01661	MNL2 (MAN1A)	endoplasmic reticulum mannosyl-oligosaccharide -alpha-mannosidase	KEGG+ScBLSATp	26.667	3.96e-19	YLR057W	mannosidase	Fg
MNL2 (MAN1A)	FGRAMPH1_01G06861	MNL2 (MAN1A)	mannosyl-oligosaccharide alpha- -mannosidase 1b	KEGG+ScBLSATp	32.386	2.75e-17	YLR057W	mannosidase	Fg
MNL2 (MAN1A)	MGG_15668	MNL2 (MAN1A)	hypothetical protein	KEGG+ScBLSATp	29.13	9.47e-17	YLR057W	mannosidase	Mo
MNL2 (MAN1A)	MGG_11599	MNL2 (MAN1A)	endoplasmic reticulum mannosyl-oligosaccharide 1,2-alpha-mannosidase	KEGG+ScBLSATp	28.846	1.08e-16	YLR057W	mannosidase	Mo
MNL2 (MAN1A)	AN3566	MNL2 (MAN1A)	alpha-1,2-mannosidase, putative	KEGG+ScBLSATp	37.584	2.22e-16	YLR057W	mannosidase	An
MNL2 (MAN1A)	FGRAMPH1_01G16663	MNL2 (MAN1A)	alpha-mannosidase 1a	KEGG+ScBLSATp	31.515	1.55e-15	YLR057W	mannosidase	Fg
MNL2 (MAN1A)	NCU03134	MNL2 (MAN1A)	class I alpha-mannosidase 1A	KEGG+ScBLSATp	28.962	2.77e-15	YLR057W	mannosidase	Nc
MNL2 (MAN1A)	AN2045	MNL2 (MAN1A)	Has domain(s) with predicted calcium ion binding, mannosyl-oligosaccharide 1,2-alpha-mannosidase activity and membrane localization	KEGG+ScBLSATp	32.308	9.14e-15	YLR057W	mannosidase	An
MNL2 (MAN1A)	NCU09028	MNL2 (MAN1A)	Class I alpha-mannosidase	KEGG+ScBLSATp	27.103	8.74e-11	YLR057W	mannosidase	Nc
MNL2 (MAN1A)	SPAC23A1.04c	MNL2 (MAN1A)	alpha mannosidase Mnl1	ScBLASTp	27.389	7.24e-07	YLR057W	mannosidase	Spo
MNL2 (MAN1A)	FGRAMPH1_01G14041	MNL2 (MAN1A)	mannosyl-oligosaccharide alpha-1,2-mannosidase	KEGG+ScBLSATp	25.51	8.86e-06	YLR057W	mannosidase	Fg
MNL2 (MAN1A)	MGG_00994	MNL2 (MAN1A)	mannosyl-oligosaccharide 1,2-alpha-mannosidase IC	KEGG+ScBLSATp	23.28	1.21e-05	YLR057W	mannosidase	Mo
MNL2 (MAN1A)	YLR057W	MNL2 (MAN1A)	putative mannosidase MNL2	KEGG	NA	NA	NA	mannosidase	Sc
MNL2 (MAN1A)	NCU07067	MNL2 (MAN1A)	mannosyl-oligosaccharide alpha-1,2-mannosidase	KEGG, BLAST x detected	NA	NA	NA	mannosidase	Nc
MNL2 (MAN1A)	AN0787	MNL2 (MAN1A)	Mannosyl-oligosaccharide alpha-1,2-mannosidase, putative	KEGG, BLAST x detected	NA	NA	NA	mannosidase	An
MNN1	FGRAMPH1_01G16603	MNN1, MNT3	Alpha-1,3-mannosyltransferase MNT3	ScBLASTp	26.875	2.04e-18	YER001W	mannosyltransferase	Fg
MNN1	MGG_09806	MNN1, MNT2, MNT3, MNT4	hypothetical protein	KEGG+ScBLSATp	25.455	8.67e-16	YER001W	mannosyltransferase	Mo
MNN1	YER001W	MNN1	alpha-1,3-mannosyltransferase MNN1	KEGG	NA	NA	NA	mannosyltransferase	Sc
MNN10	MGG_00164	MNN10	Galactosyltransferase	KEGG+ScBLSATp	54.965	7.95e-111	YDR245W	mannosyltransferase	Mo
MNN10	NCU03055	MNN10	alpha-1,6-mannosyltransferase subunit	KEGG+ScBLSATp	53.716	1.28e-110	YDR245W	mannosyltransferase	Nc
MNN10	FGRAMPH1_01G23425	MNN10	mannan polymerase ii complex mnn10 subunit	KEGG+ScBLSATp	50.993	5.55e-105	YDR245W	mannosyltransferase	Fg
MNN10	AN7562	MNN10	Ortholog(s) have alpha-1,6-mannosyltransferase activity and role in ascospore formation, barrier septum assembly, cell wall mannoprotein biosynthetic process, protein N-linked glycosylation	KEGG+ScBLSATp	53.608	2.89e-104	YDR245W	mannosyltransferase	An
MNN10	YDR245W	MNN10	alpha-1,6-mannosyltransferase	KEGG	NA	NA	NA	mannosyltransferase	Sc
MNN11	NCU06762	MNN11	alpha-1,6-mannosyltransferase subunit	KEGG+ScBLSATp	30.483	9.41e-35	YJL183W	mannosyltransferase	Nc
MNN11	FGRAMPH1_01G15225	MNN11	alpha- -galactosyltransferase	KEGG+ScBLSATp	28.409	8.16e-30	YJL183W	mannosyltransferase	Fg
MNN11	AN1969	MNN11	Ortholog(s) have alpha-1,6-mannosyltransferase activity, role in protein N-linked glycosylation and alpha-1,6-mannosyltransferase complex, endoplasmic reticulum localization	KEGG+ScBLSATp	30.418	4.42e-29	YJL183W	mannosyltransferase	An
MNN11	MGG_15865	MNN11	hypothetical protein	KEGG+ScBLSATp	25.545	3.34e-28	YJL183W	mannosyltransferase	Mo
MNN11	YJL183W	MNN11	alpha-1,6-mannosyltransferase	KEGG	NA	NA	NA	mannosyltransferase	Sc
MNN14	NCU03213	MNN14, MNN4	mannosylphosphorylation protein	ScBLASTp	36.129	1.86e-19	YJR061W	mannosylphosphorylation	Nc
MNN14	MGG_11913	MNN14, MNN4	hypothetical protein	ScBLASTp	35.461	2.07e-19	YKL201C	mannosylphosphorylation	Mo
MNN14	AN1048	MNN14, MNN4	Ortholog of A. fumigatus Af293 : Afu1g12630, A. niger CBS 513.88 : An08g05380, A. oryzae RIB40 : AO090113000130, Aspergillus wentii : Aspwe1_0111448 and Aspergillus terreus NIH2624 : ATET_00454	ScBLASTp	36.313	7.29e-18	YJR061W	mannosylphosphorylation	An
MNN14	FGRAMPH1_01G27773	MNN14	mannosylphosphorylation mnn4	ScBLASTp	28.485	9.39e-14	YJR061W	mannosylphosphorylation	Fg
MNN14	YJR061W	MNN14	hypothetical protein	SGDDB	NA	NA	NA	mannosylphosphorylation	Sc
MNN2	AN6571	MNN2, MNT3, MNN5	Ortholog(s) have alpha-1,2-mannosyltransferase activity, role in mannan biosynthetic process, protein mannosylation and Golgi apparatus localization	KEGG+ScBLSATp	32.898	4.26e-56	YBR015C	mannosyltransferase	An
MNN2	AN6857	MNN2, MNN5	Ortholog(s) have alpha-1,2-mannosyltransferase activity, role in protein glycosylation and Golgi apparatus localization	KEGG+ScBLSATp	29.62	6.11e-49	YBR015C	mannosyltransferase	An
MNN2	FGRAMPH1_01G12743	MNN2, MNN5	Alpha-1,2-mannosyltransferase MNN2	KEGG+ScBLSATp	36.713	6.77e-49	YBR015C	mannosyltransferase	Fg
MNN2	MGG_07729	MNN2	hypothetical protein	KEGG+ScBLSATp	29.61	4.1e-42	YBR015C	mannosyltransferase	Mo
MNN2	MGG_02268	MNN2	hypothetical protein	KEGG+ScBLSATp	25.224	2.21e-38	YBR015C	mannosyltransferase	Mo
MNN2	NCU04887	MNN2	hypothetical protein	KEGG+ScBLSATp	32.472	9.12e-38	YBR015C	mannosyltransferase	Nc
MNN2	CNAG_06782	MNN2	putative alpha-1,2-mannosyltransferase	KEGG+ScBLSATp	26.573	2.17e-12	YBR015C	mannosyltransferase	Cn
MNN2	CNAG_00873	MNN2, MNN5, MNT4	hypothetical protein	KEGG+ScBLSATp	23.193	1.62e-10	YBR015C	mannosyltransferase	Cn
MNN2	MGG_05797	MNN2	hypothetical protein	KEGG+ScBLSATp	27.966	2.24e-06	YBR015C	mannosyltransferase	Mo
MNN2	YBR015C	MNN2	alpha-1,2-mannosyltransferase MNN2	KEGG	NA	NA	NA	mannosyltransferase	Sc
MNN4	AN1048	MNN14, MNN4	Ortholog of A. fumigatus Af293 : Afu1g12630, A. niger CBS 513.88 : An08g05380, A. oryzae RIB40 : AO090113000130, Aspergillus wentii : Aspwe1_0111448 and Aspergillus terreus NIH2624 : ATET_00454	ScBLASTp	38.686	2.5e-19	YKL201C	mannosyltransferase	An
MNN4	NCU03213	MNN14, MNN4	mannosylphosphorylation protein	ScBLASTp	38.983	4.15e-19	YKL201C	mannosyltransferase	Nc
MNN4	NCU06792	MNN4	mannosylphosphate transferase	ScBLASTp	33.136	4.97e-19	YKL201C	mannosyltransferase	Nc
MNN4	FGRAMPH1_01G03945	MNN4	related to mannosylphosphorylation MNN4	ScBLASTp	29.949	1.94e-18	YKL201C	mannosyltransferase	Fg
MNN4	MGG_11913	MNN14, MNN4	hypothetical protein	ScBLASTp	34.507	2.26e-18	YJR061W	mannosyltransferase	Mo
MNN4	CNAG_07855	MNN4	midasin	ScBLASTp	22.314	6.79e-05	YKL201C	mannosyltransferase	Cn
MNN4	SPBC29A10.03c	MNN4	histone H3-H4 chaperone, CAF assembly factor (CAF-1) complex subunit A Pcf1	ScBLASTp	29.474	0.000774	YKL201C	mannosyltransferase	Spo
MNN4	YKL201C	MNN4	Mnn4p	SGDDB	NA	NA	NA	mannosyltransferase	Sc
MNN5	AN6857	MNN2, MNN5	Ortholog(s) have alpha-1,2-mannosyltransferase activity, role in protein glycosylation and Golgi apparatus localization	KEGG+ScBLSATp	25.044	9.76e-52	YJL186W	mannosyltransferase	An
MNN5	AN6571	MNN2, MNT3, MNN5	Ortholog(s) have alpha-1,2-mannosyltransferase activity, role in mannan biosynthetic process, protein mannosylation and Golgi apparatus localization	KEGG+ScBLSATp	28.438	1.08e-48	YJL186W	mannosyltransferase	An
MNN5	FGRAMPH1_01G12743	MNN2, MNN5	Alpha-1,2-mannosyltransferase MNN2	KEGG+ScBLSATp	28.997	1.36e-38	YJL186W	mannosyltransferase	Fg
MNN5	CNAG_00873	MNN2, MNN5, MNT4	hypothetical protein	KEGG+ScBLSATp	20.065	9.8e-08	YJL186W	mannosyltransferase	Cn
MNN5	CNAG_06782	MNN5	putative alpha-1,3-mannosyltransferase	KEGG+ScBLSATp	27.891	3.98e-07	YJL186W	mannosyltransferase	Cn
MNN5	YJL186W	MNN5	alpha-1,2-mannosyltransferase MNN5	KEGG	NA	NA	NA	mannosyltransferase	Sc
MNN9	MGG_00171	MNN9	mannan polymerase complexes MNN9 subunit	KEGG+ScBLSATp	48.622	1.04e-119	YPL050C	mannosyltransferase	Mo
MNN9	FGRAMPH1_01G23343	MNN9	MNN9 protein	KEGG+ScBLSATp	48.101	6.75e-118	YPL050C	mannosyltransferase	Fg
MNN9	AN7672	MNN9	Ortholog(s) have alpha-1,6-mannosyltransferase activity, mannosyltransferase activity	KEGG+ScBLSATp	55.96	9.92e-117	YPL050C	mannosyltransferase	An
MNN9	NCU02635	MNN9	mannan polymerase complexes MNN9 subunit	KEGG+ScBLSATp	58.609	8.12e-116	YPL050C	mannosyltransferase	Nc
MNN9	SPAC4F10.10c	MNN9	Golgi mannan polymerase I complex subunit Mnn9	KEGG+ScBLSATp	54.082	5.05e-111	YPL050C	mannosyltransferase	Spo
MNN9	YPL050C	MNN9	mannosyltransferase complex subunit MNN9	KEGG	NA	NA	NA	mannosyltransferase	Sc
MNS1 (MAN1B)	MGG_11408	MNS1 (MAN1B)	endoplasmic reticulum mannosyl-oligosaccharide 1,2-alpha-mannosidase	KEGG+ScBLSATp	46.31	8.03e-147	YJR131W	mannosidase	Mo
MNS1 (MAN1B)	FGRAMPH1_01G01555	MNS1 (MAN1B)	Mannosyl-oligosaccharide 1,2-alpha-mannosidase, mannosyl-oligosaccharide 1,2-alpha-mannosidase	KEGG+ScBLSATp	47.417	1.4e-145	YJR131W	mannosidase	Fg
MNS1 (MAN1B)	NCU02778	MNS1 (MAN1B)	Mannosyl-oligosaccharide 1,2-alpha-mannosidase	KEGG+ScBLSATp	45.505	1.14e-144	YJR131W	mannosidase	Nc
MNS1 (MAN1B)	AN5748	MNS1 (MAN1B)	Putative mannosyl-oligosaccharide 1,2-alpha-mannosidase with a predicted role in mannose polymer metabolism	KEGG+ScBLSATp	40.484	1.1e-138	YJR131W	mannosidase	An
MNS1 (MAN1B)	AN0551	MNS1 (MAN1B)	Putative mannosyl-oligosaccharide 1,2-alpha-mannosidase with a predicted role in mannose polymer metabolism	KEGG+ScBLSATp	44.72	2.33e-131	YJR131W	mannosidase	An
MNS1 (MAN1B)	CNAG_02081	MNS1 (MAN1B)	mannosyl-oligosaccharide alpha-1,2-mannosidase	KEGG+ScBLSATp	39.887	2.24e-116	YJR131W	mannosidase	Cn
MNS1 (MAN1B)	FGRAMPH1_01G14003	MNS1 (MAN1B)	class I alpha-mannosidase 1B	ScBLASTp	28.972	1.09e-39	YJR131W	mannosidase	Fg
MNS1 (MAN1B)	MGG_00084	MNS1 (MAN1B)	mannosyl-oligosaccharide 1,2-alpha-mannosidase IB	KEGG+ScBLSATp	28.386	3.08e-28	YJR131W	mannosidase	Mo
MNS1 (MAN1B)	FGRAMPH1_01G01829	MNS1 (MAN1B)	mannosyl-oligosaccharide alpha-1,2-mannosidase	ScBLASTp	27.217	9.93e-14	YJR131W	mannosidase	Fg
MNS1 (MAN1B)	NCU02091	MNS1 (MAN1B)	ER glycosyl hydrolase	ScBLASTp	28.986	5.1e-12	YJR131W	mannosidase	Nc
MNS1 (MAN1B)	CNAG_03240	MNS1 (MAN1B)	Mannosyl-oligosaccharide 1,2-alpha-mannosidase	KEGG+ScBLSATp	32.11	8.88e-10	YLR057W	mannosidase	Cn
MNS1 (MAN1B)	SPAC2E1P5.01c	MNS1 (MAN1B)	mannosyl-oligosaccharide 1,2-alpha-mannosidase	KEGG+ScBLSATp	40.775	4.58e-116	YJR131W	mannosidase	Spo
MNS1 (MAN1B)	YJR131W	MNS1 (MAN1B)	mannosyl-oligosaccharide 1,2-alpha-mannosidase	KEGG	NA	NA	NA	mannosidase	Sc
MNT2	FGRAMPH1_01G09595	MNT2	alpha- -mannosyltransferase mnt3	KEGG+ScBLSATp	26.073	8.23e-18	YGL257C	mannosyltransferase	Fg
MNT2	MGG_09806	MNN1, MNT2, MNT3, MNT4	hypothetical protein	KEGG+ScBLSATp	25.143	1.93e-17	YGL257C	mannosyltransferase	Mo
MNT2	YGL257C	MNT2	alpha-1,3-mannosyltransferase MNT2	KEGG	NA	NA	NA	mannosyltransferase	Sc
MNT3	FGRAMPH1_01G16603	MNN1, MNT3	Alpha-1,3-mannosyltransferase MNT3	ScBLASTp	29.245	2.57e-22	YIL014W	mannosyltransferase	Fg
MNT3	MGG_09806	MNN1, MNT2, MNT3, MNT4	hypothetical protein	KEGG+ScBLSATp	26.611	3.4e-20	YIL014W	mannosyltransferase	Mo
MNT3	AN6571	MNN2, MNT3, MNN5	Ortholog(s) have alpha-1,2-mannosyltransferase activity, role in mannan biosynthetic process, protein mannosylation and Golgi apparatus localization	KEGG+ScBLSATp	21.429	8.98e-07	YIL014W	mannosyltransferase	An
MNT3	YIL014W	MNT3	alpha-1,3-mannosyltransferase MNT3	KEGG	NA	NA	NA	mannosyltransferase	Sc
MNT4	FGRAMPH1_01G06269	MNT4	alpha- -mannosyltransferase mnt3	ScBLASTp	22.15	8.35e-12	YNR059W	mannosyltransferase	Fg
MNT4	MGG_09806	MNN1, MNT2, MNT3, MNT4	hypothetical protein	KEGG+ScBLSATp	23.768	2.18e-10	YNR059W	mannosyltransferase	Mo
MNT4	CNAG_00873	MNN2, MNN5, MNT4	hypothetical protein	KEGG+ScBLSATp	19.728	0.000359	YNR059W	mannosyltransferase	Cn
MNT4	CNAG_06782	MNT4	putative alpha-1,4-mannosyltransferase	KEGG+ScBLSATp	28.676	0.000499	YNR059W	mannosyltransferase	Cn
MNT4	YNR059W	MNT4	putative alpha-1,3-mannosyltransferase	KEGG	NA	NA	NA	mannosyltransferase	Sc
OCH1	NCU00609	OCH1	initiation-specific alpha-1,6-mannosyltransferase	KEGG+ScBLSATp	34.5	1.1e-74	YGL038C	mannosyltransferase	Nc
OCH1	MGG_02859	OCH1	initiation-specific alpha-1,6-mannosyltransferase	KEGG+ScBLSATp	34.577	9.33e-73	YGL038C	mannosyltransferase	Mo
OCH1	FGRAMPH1_01G27125	OCH1	alpha 1,6-mannosyltransferase	ScBLASTp	34.25	1.5e-69	YGL038C	mannosyltransferase	Fg
OCH1	AN4716	OCH1, HOC1	Ortholog(s) have alpha-1,6-mannosyltransferase activity	KEGG+ScBLSATp	34.351	1.54e-67	YGL038C	mannosyltransferase	An
OCH1	CNAG_00744	OCH1	alpha 1,6-mannosyltransferase	ScBLASTp	28	1.31e-29	YGL038C	mannosyltransferase	Cn
OCH1	NCU07338	OCH1	alpha-1,6-mannosyltransferase Och1	ScBLASTp	23.057	2.04e-23	YGL038C	mannosyltransferase	Nc
OCH1	MGG_05011	OCH1	initiation-specific alpha-1,6-mannosyltransferase	KEGG+ScBLSATp	27.106	1.21e-22	YGL038C	mannosyltransferase	Mo
OCH1	NCU08232	OCH1	alpha-1,6-mannosyltransferase Och1	ScBLASTp	23.219	1.43e-22	YGL038C	mannosyltransferase	Nc
OCH1	MGG_08652	OCH1	initiation-specific alpha-1,6-mannosyltransferase	KEGG+ScBLSATp	26.923	4.13e-17	YGL038C	mannosyltransferase	Mo
OCH1	SPAC1006.05c	OCH1	Golgi alpha-1,6-mannosyltransferase Och1	KEGG+ScBLSATp	36.62	1.29e-54	YJR075W	mannosyltransferase	Spo
OCH1	YGL038C	OCH1	Och1p	KEGG	NA	NA	NA	mannosyltransferase	Sc
OMH2	SPBC16H5.09c	OMH2	Golgi alpha-1,2-mannosyltransferase Omh2	KEGG	NA	NA	NA	mannosyltransferase	Spo
OST	CNAG_02855	OST	oligosaccharyltransferase complex subunit delta (ribophorin II)	KEGG, BLAST x detected	NA	NA	NA	oligosaccharyl transferase	Cn
OST1	FGRAMPH1_01G01277	OST1	oligosaccharyl transferase complex subunit ost4	KEGG+ScBLSATp	28.54	2.47e-56	YJL002C	oligosaccharyl transferase	Fg
OST1	MGG_09287	OST1	oligosaccharyltransferase alpha subunit	KEGG+ScBLSATp	30.309	7.57e-56	YJL002C	oligosaccharyl transferase	Mo
OST1	AN7472	OST1	Ortholog(s) have dolichyl-diphosphooligosaccharide-protein glycotransferase activity, role in protein N-linked glycosylation via asparagine and oligosaccharyltransferase complex, plasma membrane localization	KEGG+ScBLSATp	27.557	1.34e-52	YJL002C	oligosaccharyl transferase	An
OST1	NCU02541	OST1	tiny-5	KEGG+ScBLSATp	28.008	1.41e-52	YJL002C	oligosaccharyl transferase	Nc
OST1	NCU00669	OST1	tiny-3	KEGG+ScBLSATp	30.11	2.58e-51	YEL002C	oligosaccharyl transferase	Nc
OST1	CNAG_04715	OST1	oligosaccharyltransferase complex subunit alpha (ribophorin I)	KEGG+ScBLSATp	26.891	1.18e-37	YJL002C	oligosaccharyl transferase	Cn
OST1	SPAC27F1.07	OST1	dolichyl-diphospho-oligosaccharide-protein glycosyltransferase Ost1	KEGG+ScBLSATp	25.522	1.44e-27	YJL002C	oligosaccharyl transferase	Spo
OST1	YJL002C	OST1	dolichyl-diphosphooligosaccharide--protein glycotransferase subunit OST1	KEGG	NA	NA	NA	oligosaccharyl transferase	Sc
OST2	NCU09216	OST2	tiny-2	KEGG+ScBLSATp	51.087	7.94e-25	YOR103C	mannosyltransferase	Nc
OST2	MGG_05758	OST2	defender against cell death 1 protein	KEGG+ScBLSATp	54.348	7.89e-24	YOR103C	oligosaccharyl transferase	Mo
OST2	AN4031	OST2	Putative oligosaccharyltransferase epsilon subunit	KEGG+ScBLSATp	41.441	2.9e-20	YOR103C	oligosaccharyl transferase	An
OST2	CNAG_00473	OST2	oligosaccharyltransferase complex subunit epsilon	KEGG+ScBLSATp	36.641	1.21e-18	YOR103C	oligosaccharyl transferase	Cn
OST2	FGRAMPH1_01G23937	OST2	oligosaccharyl transferase complex subunit ost4	KEGG+ScBLSATp	36.364	4.73e-18	YOR103C	oligosaccharyl transferase	Fg
OST2	SPAC6F6.05	OST2	oligosaccharyltransferase epsilon subunit Ost2	KEGG+ScBLSATp	38.384	4.99e-15	YOR103C	oligosaccharyl transferase	Spo
OST2	YOR103C	OST2	dolichyl-diphosphooligosaccharide-protein glycotransferase	KEGG	NA	NA	NA	oligosaccharyl transferase	Sc
OST3	NCU03995	OST3	tiny-4	KEGG+ScBLSATp	27.143	7.39e-27	YOR085W	oligosaccharyl transferase	Nc
OST3	AN7426	OST3, OST6	Ortholog(s) have dolichyl-diphosphooligosaccharide-protein glycotransferase activity and role in protein N-linked glycosylation, protein O-linked mannosylation, protein complex assembly	ScBLASTp	25.89	2.45e-24	YOR085W	oligosaccharyl transferase	An
OST3	MGG_04500	OST3, OST6	dolichyl-diphosphooligosaccharide-protein glycotransferase	KEGG+ScBLSATp	27.273	3.14e-23	YOR085W	oligosaccharyl transferase	Mo
OST3	FGRAMPH1_01G06719	OST3, OST6	ost3 ost6 family	KEGG+ScBLSATp	23.851	1.08e-22	YOR085W	oligosaccharyl transferase	Fg
OST3	SPAPB17E12.11	OST3	oligosaccharyltransferase gamma subunit Ost3	KEGG+ScBLSATp	26.027	1.85e-16	YOR085W	oligosaccharyl transferase	Spo
OST3	CNAG_04078	OST3	oligosaccharyltransferase complex subunit gamma	KEGG+ScBLSATp	21.933	2.47e-07	YML019W	oligosaccharyl transferase	Cn
OST3	YOR085W	OST3	dolichyl-diphosphooligosaccharide--protein glycotransferase OST3	KEGG	NA	NA	NA	oligosaccharyl transferase	Sc
OST4	FGRAMPH1_01G20575	OST4	hypothetical protein	KEGG+ScBLSATp	50	2.27e-06	YDL232W	oligosaccharyl transferase	Fg
OST4	MGG_06667	OST4	hypothetical protein	KEGG+ScBLSATp	55.172	0.000102	YDL232W	oligosaccharyl transferase	Mo
OST4	SPAC7D4.15c	OST4	oligosaccharyltransferase subunit Ost4	KEGG+ScBLSATp	52	0.000265	YDL232W	oligosaccharyl transferase	Spo
OST4	YDL232W	OST4	olichyl-diphosphooligosaccharide--protein glycotransferase OST4	KEGG	NA	NA	NA	oligosaccharyl transferase	Sc
OST5	SPCC18.19c	OST5	oligosaccharyltransferase complex zeta subunit Ost5	SpoDB	NA	NA	NA	oligosaccharyl transferase	Spo
OST5	YGL226C-A	OST5	dolichyl-diphosphooligosaccharide--protein glycotransferase subunit	KEGG	NA	NA	NA	oligosaccharyl transferase	Sc
OST6	AN7426	OST3, OST6	Ortholog(s) have dolichyl-diphosphooligosaccharide-protein glycotransferase activity and role in protein N-linked glycosylation, protein O-linked mannosylation, protein complex assembly	ScBLASTp	25.564	8.36e-16	YML019W	oligosaccharyl transferase	An
OST6	FGRAMPH1_01G06719	OST3, OST6	ost3 ost6 family	KEGG+ScBLSATp	24.436	5.43e-13	YML019W	oligosaccharyl transferase	Fg
OST6	MGG_04500	OST3, OST6	dolichyl-diphosphooligosaccharide-protein glycotransferase	KEGG+ScBLSATp	22.305	2.89e-10	YML019W	oligosaccharyl transferase	Mo
OST6	YML019W	OST6	dolichyl-diphosphooligosaccharide--protein glycotransferase	KEGG	NA	NA	NA	oligosaccharyl transferase	Sc
OTG1	MGG_04092	OTG1, OTG3	Glycosyl transferase	SpoBLASTp	23.954	4.78e-08	SPAC5H10.12c	galactosyltransferase	Mo
OTG1	NCU06698	OTG1, OTG3	glycogenin, variant 1, glycogenin	SpoBLASTp	30.612	0.000562	SPAC5H10.12c	galactosyltransferase	Nc
OTG1	SPAC5H10.12c	OTG1	alpha-1,3-galactosyltransferase Otg1	SpoDB	NA	NA	NA	galactosyltransferase	Spo
OTG2	AN1257	OTG2	Has domain(s) with predicted transferase activity, transferring glycosyl groups activity	SpoBLASTp	34.409	0.000308	SPBC4C3.08	galactosyltransferase	An
OTG2	NCU00244	OTG2	glycosyl transferase, variant 1, Glycosyl transferase	SpoBLASTp	30.612	0.000854	SPAC5H10.12c	galactosyltransferase	Nc
OTG2	SPBC4C3.08	OTG2	alpha-1,3-galactosyltransferase Otg2	SpoDB	NA	NA	NA	galactosyltransferase	Spo
OTG3	AN2774	OTG3	Has domain(s) with predicted transferase activity, transferring glycosyl groups activity	SpoBLASTp	21.591	5.03e-06	SPBC4C3.09	galactosyltransferase	An
OTG3	NCU06698	OTG1, OTG3	glycogenin, variant 1, glycogenin	SpoBLASTp	33.333	6.59e-05	SPBC4C3.09	galactosyltransferase	Nc
OTG3	MGG_04092	OTG1, OTG3	Glycosyl transferase	SpoBLASTp	26.816	0.000301	SPBC4C3.09	galactosyltransferase	Mo
OTG3	SPBC4C3.09	OTG3	alpha-1,3-galactosyltransferase Otg3	SpoDB	NA	NA	NA	galactosyltransferase	Spo
PMT1 [OGM1]	MGG_02954	PMT1, PMT5, PMT7	dolichyl-phosphate-mannose-protein mannosyltransferase 1	KEGG+ScBLSATp	44.832	0	YDL095W	mannosyltransferase	Mo
PMT1 [OGM1]	CNAG_06834	PMT1, PMT5, PMT7	dolichyl-phosphate-mannose-protein mannosyltransferase	KEGG+ScBLSATp	42.098	0	YDL095W	mannosyltransferase	Cn
PMT1 [OGM1]	NCU09332	PMT1	mannosyltransferase PMTI	KEGG+ScBLSATp	48.082	0	YJR143C	mannosyltransferase	Nc
PMT1 [OGM1]	FGRAMPH1_01G11229	PMT1, PMT5, PMT7	dolichyl-phosphate-mannose- mannosyltransferase	KEGG+ScBLSATp	41.448	0	YDL095W	mannosyltransferase	Fg
PMT1 [OGM1]	AN1459	PMT1, PMT2, PMT4	Subfamily 4 protein O-mannosyltransferase	KEGG+ScBLSATp	30.052	2.68e-104	YDL095W	mannosyltransferase	An
PMT1 [OGM1]	SPAC22A12.07c	PMT1, PMT2, PMT3, PMT5, PMT7 [OGM1]	ER membrane protein O-mannosyltransferase Ogm1	KEGG+ScBLSATp	33.199	4.16e-139	YDL095W	mannosyltransferase	Spo
PMT1 [OGM1]	YDL095W	PMT1	dolichyl-phosphate-mannose-protein mannosyltransferase PMT1	KEGG	NA	NA	NA	mannosyltransferase	Sc
PMT1/2	NCU01912	PMT1	mannosyltransferase 1, variant 1, mannosyltransferase 1	KEGG+ScBLSATp	42.946	0	YDL095W	mannosyltransferase	Nc
PMT1/2	NCU01648	PMT2	dolichyl-phosphate-mannose-protein mannosyltransferase 2	KEGG+ScBLSATp	50.949	0	YAL023C	mannosyltransferase	Nc
PMT2 [OGM1]	MGG_07190	PMT2, PMT3, PMT6	dolichyl-phosphate-mannose-protein mannosyltransferase 2	KEGG+ScBLSATp	48.212	0	YAL023C	mannosyltransferase	Mo
PMT2 [OGM1]	CNAG_04763	PMT2, PMT3, PMT6	dolichyl-phosphate-mannose-protein mannosyltransferase	KEGG+ScBLSATp	47.257	0	YAL023C	mannosyltransferase	Cn
PMT2 [OGM1]	FGRAMPH1_01G03745	PMT2, PMT3, PMT6	dolichyl-phosphate-mannose-protein mannosyltransferase 2	KEGG+ScBLSATp	50.272	0	YAL023C	mannosyltransferase	Fg
PMT2 [OGM1]	AN1459	PMT1, PMT2, PMT4	Subfamily 4 protein O-mannosyltransferase	KEGG+ScBLSATp	32.823	4.38e-105	YAL023C	mannosyltransferase	An
PMT2 [OGM1]	SPAC22A12.07c	PMT1, PMT2, PMT3, PMT5, PMT7 [OGM1]	ER membrane protein O-mannosyltransferase Ogm1	KEGG+ScBLSATp	29.42	7.79e-84	YAL023C	mannosyltransferase	Spo
PMT2 [OGM1]	YAL023C	PMT2	dolichyl-phosphate-mannose-protein mannosyltransferase PMT2	KEGG	NA	NA	NA	mannosyltransferase	Sc
PMT3 [OGM1]	MGG_07190	PMT2, PMT3, PMT6	dolichyl-phosphate-mannose-protein mannosyltransferase 2	KEGG+ScBLSATp	48.121	0	YOR321W	mannosyltransferase	Mo
PMT3 [OGM1]	CNAG_04763	PMT2, PMT3, PMT6	dolichyl-phosphate-mannose-protein mannosyltransferase	KEGG+ScBLSATp	43.668	0	YOR321W	mannosyltransferase	Cn
PMT3 [OGM1]	AN5105	PMT3, PMT6	Pmt 2 subfamily protein O-mannosyltransferase	KEGG+ScBLSATp	48.974	0	YOR321W	mannosyltransferase	An
PMT3 [OGM1]	FGRAMPH1_01G03745	PMT2, PMT3, PMT6	dolichyl-phosphate-mannose-protein mannosyltransferase 2	KEGG+ScBLSATp	47.222	0	YOR321W	mannosyltransferase	Fg
PMT3 [OGM1]	SPAC22A12.07c	PMT1, PMT2, PMT3, PMT5, PMT7 [OGM1]	ER membrane protein O-mannosyltransferase Ogm1	KEGG+ScBLSATp	30.29	1.19e-81	YOR321W	mannosyltransferase	Spo
PMT3 [OGM1]	YOR321W	PMT3	dolichyl-phosphate-mannose-protein mannosyltransferase PMT3	KEGG	NA	NA	NA	mannosyltransferase	Sc
PMT4 [OGM2]	MGG_04427	PMT4	dolichyl-phosphate-mannose-protein mannosyltransferase 4	KEGG+ScBLSATp	46.752	0	YJR143C	mannosyltransferase	Mo
PMT4 [OGM2]	CNAG_00996	PMT4	dolichyl-phosphate-mannose-protein mannosyltransferase	KEGG+ScBLSATp	44.413	0	YJR143C	mannosyltransferase	Cn
PMT4 [OGM2]	AN1459	PMT1, PMT2, PMT4	Subfamily 4 protein O-mannosyltransferase	KEGG+ScBLSATp	46.684	0	YJR143C	mannosyltransferase	An
PMT4 [OGM2]	FGRAMPH1_01G01543	PMT4	dolichyl-phosphate-mannose-protein mannosyltransferase 4	KEGG+ScBLSATp	44.73	0	YJR143C	mannosyltransferase	Fg
PMT4 [OGM2]	SPAPB1E7.09	PMT4 [OGM2]	protein O-mannosyltransferase Ogm2	KEGG+ScBLSATp	31.818	1.45e-90	YJR143C	mannosyltransferase	Spo
PMT4 [OGM2]	YJR143C	PMT4	dolichyl-phosphate-mannose-protein mannosyltransferase	KEGG	NA	NA	NA	mannosyltransferase	Sc
PMT5 [OGM1]	AN4761	PMT5, PMT7	Subfamily 1 protein O-mannosyltransferase	KEGG+ScBLSATp	39.01	2.05e-169	YDL093W	mannosyltransferase	An
PMT5 [OGM1]	FGRAMPH1_01G11229	PMT1, PMT5, PMT7	dolichyl-phosphate-mannose- mannosyltransferase	KEGG+ScBLSATp	37.241	3.9e-164	YDL093W	mannosyltransferase	Fg
PMT5 [OGM1]	MGG_02954	PMT1, PMT5, PMT7	dolichyl-phosphate-mannose-protein mannosyltransferase 1	KEGG+ScBLSATp	37.326	3.18e-161	YDL093W	mannosyltransferase	Mo
PMT5 [OGM1]	CNAG_06834	PMT1, PMT5, PMT7	dolichyl-phosphate-mannose-protein mannosyltransferase	KEGG+ScBLSATp	37.448	1.94e-159	YDL093W	mannosyltransferase	Cn
PMT5 [OGM1]	SPAC22A12.07c	PMT1, PMT2, PMT3, PMT5, PMT7 [OGM1]	ER membrane protein O-mannosyltransferase Ogm1	KEGG+ScBLSATp	32.587	5.63e-128	YDL093W	mannosyltransferase	Spo
PMT5 [OGM1]	YDL093W	PMT5	putative dolichyl-phosphate-mannose-protein mannosyltransferase PMT5	KEGG	NA	NA	NA	mannosyltransferase	Sc
PMT6 [OGM4]	MGG_07190	PMT2, PMT3, PMT6	dolichyl-phosphate-mannose-protein mannosyltransferase 2	KEGG+ScBLSATp	43.347	0	YGR199W	mannosyltransferase	Mo
PMT6 [OGM4]	CNAG_04763	PMT2, PMT3, PMT6	dolichyl-phosphate-mannose-protein mannosyltransferase	KEGG+ScBLSATp	41.884	0	YGR199W	mannosyltransferase	Cn
PMT6 [OGM4]	AN5105	PMT3, PMT6	Pmt 2 subfamily protein O-mannosyltransferase	KEGG+ScBLSATp	43.634	0	YGR199W	mannosyltransferase	An
PMT6 [OGM4]	FGRAMPH1_01G03745	PMT2, PMT3, PMT6	dolichyl-phosphate-mannose-protein mannosyltransferase 2	KEGG+ScBLSATp	45.43	0	YGR199W	mannosyltransferase	Fg
PMT6 [OGM4]	SPBC16C6.09	PMT6 [OGM4]	ER membrane protein O-mannosyltransferase Ogm4	KEGG+ScBLSATp	29.819	8.2e-71	YGR199W	mannosyltransferase	Spo
PMT6 [OGM4]	YGR199W	PMT6	dolichyl-phosphate-mannose-protein mannosyltransferase PMT6	KEGG	NA	NA	NA	mannosyltransferase	Sc
PMT7 [OGM1]	CNAG_06834	PMT1, PMT5, PMT7	dolichyl-phosphate-mannose-protein mannosyltransferase	KEGG+ScBLSATp	25.604	3.67e-31	YDR307W	mannosyltransferase	Cn
PMT7 [OGM1]	MGG_02954	PMT1, PMT5, PMT7	dolichyl-phosphate-mannose-protein mannosyltransferase 1	KEGG+ScBLSATp	23.103	4.3e-29	YDR307W	mannosyltransferase	Mo
PMT7 [OGM1]	AN4761	PMT5, PMT7	Subfamily 1 protein O-mannosyltransferase	KEGG+ScBLSATp	21.122	1.6e-27	YDR307W	mannosyltransferase	An
PMT7 [OGM1]	FGRAMPH1_01G11229	PMT1, PMT5, PMT7	dolichyl-phosphate-mannose- mannosyltransferase	KEGG+ScBLSATp	23.04	1.49e-25	YDR307W	mannosyltransferase	Fg
PMT7 [OGM1]	SPAC22A12.07c	PMT1, PMT2, PMT3, PMT5, PMT7 [OGM1]	ER membrane protein O-mannosyltransferase Ogm1	KEGG+ScBLSATp	22.15	1.16e-24	YDR307W	mannosyltransferase	Spo
PMT7 [OGM1]	YDR307W	PMT7	putative dolichyl-phosphate-mannose--protein mannosyltransferase	KEGG	NA	NA	NA	mannosyltransferase	Sc
PSA1 [MPG]	NCU06003	PSA1 [MPG]	mannose-1-phosphate guanyltransferase	ScBLASTp	71.703	0	YDL055C	guanylyltransferase	Nc
PSA1 [MPG]	MGG_01288	PSA1 [MPG]	mannose-1-phosphate guanyltransferase	ScBLASTp	70.604	0	YDL055C	guanylyltransferase	Mo
PSA1 [MPG]	AN5586	PSA1 [MPG]	Putative mannose-1-phosphate guanylyltransferase with a predicted role in mannose/mannitol, fructose, and sorbose/sorbitol metabolism	ScBLASTp	71.703	0	YDL055C	guanylyltransferase	An
PSA1 [MPG]	FGRAMPH1_01G10789	PSA1 [MPG]	mannose-1-phosphate guanyltransferase	ScBLASTp	71.154	0	YDL055C	guanylyltransferase	Fg
PSA1 [MPG]	CNAG_01813	PSA1 [MPG]	mannose-1-phosphate guanyltransferase	ScBLASTp	63.76	3.63e-174	YDL055C	guanylyltransferase	Cn
PSA1 [MPG]	CNAG_03320	PSA1 [MPG]	Mannose-1-phosphate guanylyltransferase	ScBLASTp	35.338	5.45e-73	YDL055C	guanylyltransferase	Cn
PSA1 [MPG]	FGRAMPH1_01G17687	PSA1 [MPG]	mannose-1-phosphate guanylyltransferase	ScBLASTp	31.555	2e-60	YDL055C	guanylyltransferase	Fg
PSA1 [MPG]	AN1911	PSA1 [MPG]	Putative mannose-1-phosphate guanyltransferase	ScBLASTp	30.806	1.97e-57	YDL055C	guanylyltransferase	An
PSA1 [MPG]	MGG_05936	PSA1 [MPG]	hypothetical protein	ScBLASTp	29.882	1.98e-56	YDL055C	guanylyltransferase	Mo
PSA1 [MPG]	SPBC13G1.02	PSA1 [MPG]	mannose-1-phosphate guanyltransferase	ScBLASTp	30.175	1.24e-49	YDL055C	guanylyltransferase	Spo
PSA1 [MPG]	YDL055C	PSA1 [MPG]	mannose-1-phosphate guanylyltransferase	SGDDB	NA	NA	NA	guanylyltransferase	Sc
PSA1 [MPG]	SPCC1906.01	PSA1 [MPG]	mannose-1-phosphate guanyltransferase Mpg1	SpoDB	NA	NA	NA	guanylyltransferase	Spo
PVG1	SPAC8F11.10c	PVG1	Golgi pyruvyltransferase Pvg1	SpoDB	NA	NA	NA	galactosyltransferase	Spo
PVG2	SPAC27E2.07	PVG2	Golgi 4,6-pyruvylated galactose (PvGal) residue biosynthesis protein Pvg2	SpoDB	NA	NA	NA	galactosyltransferase	Spo
PVG3	SPBC1921.06c	PVG3	Golgi galactosylxylosylprotein 3-beta-galactosyltransferase Pvg3	SpoDB	NA	NA	NA	galactosyltransferase	Spo
PVG5	SPAC22F8.02c	PVG5	Golgi 4,6-pyruvylated galactose (PvGal) residue biosynthesis protein Pvg5	SpoDB	NA	NA	NA	galactosyltransferase	Spo
RFT1	FGRAMPH1_01G06329	RFT1	oligosaccharidyl-lipid flippase	ScBLASTp	35.464	2.06e-74	YBL020W	flippase	Fg
RFT1	MGG_08271	RFT1	oligosaccharide translocation protein RFT1, oligosaccharide translocation protein RFT1, variant	ScBLASTp	31.463	2.49e-74	YBL020W	flippase	Mo
RFT1	NCU05783	RFT1	oligosaccharide translocation protein RFT1	ScBLASTp	28.125	2.93e-43	YBL020W	flippase	Nc
RFT1	CNAG_03711	RFT1	oligosaccharidyl-lipid flippase	ScBLASTp	28.916	6.72e-38	YBL020W	flippase	Cn
RFT1	AN7425	RFT1	Has domain(s) with predicted lipid transporter activity, role in lipid transport and integral component of membrane localization	ScBLASTp	32.463	8.32e-33	YBL020W	flippase	An
RFT1	SPBC887.19	RFT1	ER GPI biosynthesis protein Rft1	KEGG+ScBLSATp	29.423	3.51e-55	YBL020W	flippase	Spo
RFT1	YBL020W	RFT1	glycolipid translocation protein	SGDDB	NA	NA	NA	flippase	Sc
ROT2 (GLS2, GANAB)	SPAC1002.03c	ROT2 (GLS2, GANAB)	glucosidase II alpha subunit Gls2	KEGG+ScBLSATp	38.445	0	YBR229C	glucosidase	Spo
ROT2 (GLS2, GANAB)	NCU04203	ROT2 (GLS2, GANAB)	glucosidase II alpha subunit	KEGG+ScBLSATp	37.889	0	YBR229C	glucosidase	Nc
ROT2 (GLS2, GANAB)	AN11054	ROT2 (GLS2, GANAB)	Putative alpha-1,4-glucosidase	KEGG+ScBLSATp	39.353	0	YBR229C	glucosidase	An
ROT2 (GLS2, GANAB)	FGRAMPH1_01G19195	ROT2 (GLS2, GANAB)	alpha 1,3-glucosidase	KEGG+ScBLSATp	39.615	0	YBR229C	glucosidase	Fg
ROT2 (GLS2, GANAB)	MGG_08623	ROT2 (GLS2, GANAB)	neutral alpha-glucosidase AB	KEGG+ScBLSATp	37.625	0	YBR229C	mannosidase	Mo
ROT2 (GLS2, GANAB)	CNAG_04033	ROT2 (GLS2, GANAB)	alpha 1,3-glucosidase	KEGG+ScBLSATp	36.164	9.76e-69	YBR229C	glucosidase	Cn
ROT2 (GLS2, GANAB)	AN7345	ROT2 (GLS2, GANAB)	Alpha-glucosidase	ScBLASTp	32.923	1.68e-48	YBR229C	glucosidase	An
ROT2 (GLS2, GANAB)	AN0941	ROT2 (GLS2, GANAB)	alpha-1,4-glucosidase	ScBLASTp	31.42	4.18e-46	YBR229C	glucosidase	An
ROT2 (GLS2, GANAB)	NCU04674	ROT2 (GLS2, GANAB)	Alpha-glucosidase	ScBLASTp	33.007	2.49e-45	YBR229C	glucosidase	Nc
ROT2 (GLS2, GANAB)	MGG_10662	ROT2 (GLS2, GANAB)	Alpha-glucosidase	ScBLASTp	32.787	3.41e-45	YBR229C	glucosidase	Mo
ROT2 (GLS2, GANAB)	FGRAMPH1_01G12939	ROT2 (GLS2, GANAB)	alpha beta-glucosidase agdC	ScBLASTp	31.72	7.76e-45	YBR229C	glucosidase	Fg
ROT2 (GLS2, GANAB)	NCU02583	ROT2 (GLS2, GANAB)	Alpha-glucosidase, alpha-glucosidase, variant 1	ScBLASTp	31.343	1.96e-44	YBR229C	glucosidase	Nc
ROT2 (GLS2, GANAB)	AN2017	ROT2 (GLS2, GANAB)	alpha-glucosidase, putative	ScBLASTp	33.67	4.26e-43	YBR229C	glucosidase	An
ROT2 (GLS2, GANAB)	NCU09281	ROT2 (GLS2, GANAB)	Alpha-glucosidase	ScBLASTp	33.651	2.08e-41	YBR229C	glucosidase	Nc
ROT2 (GLS2, GANAB)	CNAG_05471	ROT2 (GLS2, GANAB)	Alpha-glucosidase	ScBLASTp	32.899	4.21e-40	YBR229C	glucosidase	Cn
ROT2 (GLS2, GANAB)	AN8953	ROT2 (GLS2, GANAB)	Putative alpha-1,4-glucosidase	ScBLASTp	31.579	8.9e-40	YBR229C	glucosidase	An
ROT2 (GLS2, GANAB)	FGRAMPH1_01G11619	ROT2 (GLS2, GANAB)	Alpha-glucosidase 2	ScBLASTp	25.547	9.33e-37	YBR229C	glucosidase	Fg
ROT2 (GLS2, GANAB)	FGRAMPH1_01G22405	ROT2 (GLS2, GANAB)	glycoside hydrolase family 31, Glycoside hydrolase family 31	ScBLASTp	24.357	1.06e-31	YBR229C	glucosidase	Fg
ROT2 (GLS2, GANAB)	MGG_02096	ROT2 (GLS2, GANAB)	Glycoside hydrolase	ScBLASTp	24.528	2.76e-29	YBR229C	glucosidase	Mo
ROT2 (GLS2, GANAB)	AN0280	ROT2 (GLS2, GANAB)	Putative alpha-1,4-glucosidase	ScBLASTp	21.124	1.56e-28	YBR229C	glucosidase	An
ROT2 (GLS2, GANAB)	FGRAMPH1_01G00389	ROT2 (GLS2, GANAB)	Alpha-glucosidase 2	ScBLASTp	26.912	1.22e-27	YBR229C	glucosidase	Fg
ROT2 (GLS2, GANAB)	AN3504	ROT2 (GLS2, GANAB)	Putative alpha-1,4-glucosidase	ScBLASTp	22.975	2.98e-27	YBR229C	glucosidase	An
ROT2 (GLS2, GANAB)	MGG_09757	ROT2 (GLS2, GANAB)	neutral alpha-glucosidase AB	ScBLASTp	24.067	2.14e-25	YBR229C	glucosidase	Mo
ROT2 (GLS2, GANAB)	AN7120	ROT2 (GLS2, GANAB)	Putative alpha-1,4-glucosidase	ScBLASTp	21.739	2.55e-25	YBR229C	glucosidase	An
ROT2 (GLS2, GANAB)	AN10935	ROT2 (GLS2, GANAB)	Putative alpha-1,4-glucosidase	ScBLASTp	22.374	1.25e-22	YBR229C	glucosidase	An
ROT2 (GLS2, GANAB)	CNAG_01651	ROT2 (GLS2, GANAB)	glicosidase	ScBLASTp	20.986	4.62e-21	YBR229C	glucosidase	Cn
ROT2 (GLS2, GANAB)	NCU04885	ROT2 (GLS2, GANAB)	glycosyl hydrolase family 31-4	ScBLASTp	23.355	9.29e-20	YBR229C	glucosidase	Nc
ROT2 (GLS2, GANAB)	FGRAMPH1_01G27623	ROT2 (GLS2, GANAB)	glucosidase alpha subunit	ScBLASTp	25.131	6.13e-15	YBR229C	glucosidase	Fg
ROT2 (GLS2, GANAB)	YBR229C	ROT2 (GLS2, GANAB)	glucan 1,3-alpha-glucosidase ROT2	KEGG	NA	NA	NA	glucosidase	Sc
SEC59	CNAG_04083	SEC59	dolichol kinase, dolichol kinase, variant	ScBLASTp	36.598	4.93e-25	YMR013C	dolichol kinase	Cn
SEC59	FGRAMPH1_01G19535	SEC59	phosphatidate cytidylyltransferase	ScBLASTp	30.043	1.38e-20	YMR013C	dolichol kinase	Fg
SEC59	NCU03771	SEC59	phosphatidate cytidylyltransferase	ScBLASTp	31.056	1.4e-20	YMR013C	dolichol kinase	Nc
SEC59	AN11886	SEC59	Has domain(s) with predicted transferase activity, transferring phosphorus-containing groups activity and membrane localization	ScBLASTp	25.498	1.51e-20	YMR013C	dolichol kinase	An
SEC59	MGG_09479	SEC59	hypothetical protein	KEGG+ScBLSATp	32.941	2e-17	YMR013C	dolichol kinase	Mo
SEC59	SPCC63.10c	SEC59	dolichol kinase Sec59	KEGG+ScBLSATp	38.384	1.64e-35	YMR013C	dolichol kinase	Spo
SEC59	YMR013C	SEC59	dolichol kinase	KEGG	NA	NA	NA	dolichol kinase	Sc
STT3	SPBC1271.02	STT3	oligosaccharyltransferase subunit Stt3	KEGG+ScBLSATp	58.276	0	YGL022W	oligosaccharyl transferase	Spo
STT3	NCU10497	STT3	oligosaccharyl transferase STT3 subunit	KEGG+ScBLSATp	63.242	0	YGL022W	oligosaccharyl transferase	Nc
STT3	CNAG_04364	STT3	dolichyl-diphosphooligosaccharide-protein glycosyltransferase	KEGG+ScBLSATp	58.895	0	YGL022W	oligosaccharyl transferase	Cn
STT3	AN1455	STT3	Ortholog(s) have dolichyl-diphosphooligosaccharide-protein glycotransferase activity, role in protein N-linked glycosylation and oligosaccharyltransferase complex, plasma membrane localization	KEGG+ScBLSATp	63.9	0	YGL022W	oligosaccharyl transferase	An
STT3	FGRAMPH1_01G01117	STT3	dolichyl-diphosphooligosaccharide- glycosyltransferase	KEGG+ScBLSATp	59.315	0	YGL022W	oligosaccharyl transferase	Fg
STT3	MGG_02821	STT3	dolichyl-di-phosphooligosaccharide-protein glycotransferase	KEGG+ScBLSATp	30.369	1.51e-54	YEL002C	oligosaccharyl transferase	Mo
STT3	MGG_04773	STT3	oligosaccharyl transferase STT3 subunit	KEGG, BLAST x detected	NA	NA	NA	oligosaccharyl transferase	Mo
STT3	YGL022W	STT3	dolichyl-diphosphooligosaccharide--protein glycosyltransferase subunit STT3	KEGG	NA	NA	NA	oligosaccharyl transferase	Sc
SWP1	NCU11248	SWP1	tiny-6	KEGG+ScBLSATp	26.724	6.79e-14	YMR149W	oligosaccharyl transferase	Nc
SWP1	AN1683	SWP1	Putative oligosaccharyltransferase delta subunit	KEGG+ScBLSATp	26.244	3.11e-10	YMR149W	oligosaccharyl transferase	An
SWP1	MGG_03687	SWP1	hypothetical protein	KEGG+ScBLSATp	24.265	1.32e-07	YMR149W	oligosaccharyl transferase	Mo
SWP1	FGRAMPH1_01G27189	SWP1	oligosaccharyltransferase subunit ribophorin II, oligosaccharyltransferase subunit ribophorin ii	KEGG+ScBLSATp	22.321	1.25e-05	YMR149W	oligosaccharyl transferase	Fg
SWP1	YMR149W	SWP1	dolichyl-diphosphooligosaccharide-protein glycotransferase	KEGG	NA	NA	NA	oligosaccharyl transferase	Sc
SWP1	SPCC553.06	SWP1	oligosaccharyltransferase delta subunit Swp1	SpoDB	NA	NA	NA	oligosaccharyl transferase	Spo
VAN1	AN4395	VAN1	Ortholog of A. fumigatus Af293 : Afu4g06870, A. niger CBS 513.88 : An04g01260, A. oryzae RIB40 : AO090023000901, Aspergillus wentii : Aspwe1_0023285 and Aspergillus sydowii : Aspsy1_0545881	ScBLASTp	40.407	2.1e-77	YML115C	mannosyltransferase	An
VAN1	FGRAMPH1_01G07259	VAN1	mannan polymerase II complex ANP1 subunit	ScBLASTp	39.359	1.52e-76	YML115C	mannosyltransferase	Fg
VAN1	YML115C	VAN1	Van1p	KEGG	NA	NA	NA	mannosyltransferase	Sc
WBP1	AN4683	WBP1	Putative oligosaccharyltransferase beta subunit	KEGG+ScBLSATp	29.828	1.62e-54	YEL002C	oligosaccharyl transferase	An
WBP1	FGRAMPH1_01G00513	WBP1	oligosaccharyl transferase complex subunit ost4	KEGG+ScBLSATp	30.09	1.44e-50	YEL002C	oligosaccharyl transferase	Fg
WBP1	CNAG_04743	WBP1	oligosaccharyltransferase complex subunit beta	KEGG+ScBLSATp	26.164	6.44e-28	YEL002C	oligosaccharyl transferase	Cn
WBP1	SPCC338.15	WBP1	dolichyl-di-phosphooligosaccharide-protein glycotransferase subunit Wbp1	KEGG+ScBLSATp	26.136	6.82e-45	YEL002C	oligosaccharyl transferase	Spo
WBP1	YEL002C	WBP1	dolichyl-diphosphooligosaccharide-protein glycotransferase	KEGG	NA	NA	NA	oligosaccharyl transferase	Sc
