# Supplementary material for: Integrative glycomic analysis reveals the crucial role of protein glycosylation in fungal pathogenesis
Source: PLoS Pathog. 2025 Jul 7;21(7):e1013325. doi: 10.1371/journal.ppat.1013325 (PMC12244721; doi:10.1371/journal.ppat.1013325)
Supplement: S3 Table — (XLSX) [file ppat.1013325.s004.xlsx]

## Sheet: Summary
Table S3. Collection of phenotypic analyses for 65 deletion mutants involved in protein glycosylation in Fusarium graminearum.
Gene name	Ortholog name	Essential genea			Phenotyping									Fungi DB ID	Interpro ID
					Mycotoxinb		Vegetativeb		asexualb	Sexuale			Virulenceb
		Fg	Sc	Spo	DON	ZEA	CM	MM	Conidia	perithecia	discharge	ascospore
fg26631	ALG1		E	E	0	0	0	-1	0	a	a	a	0	FGRAMPH1_01G26631	IPR026051
fg26553	DIE2 (ALG10)				0	0	0	0	0	a	a	a	0	FGRAMPH1_01G26553	IPR016900
fg20645	ALG11			E	-2	5	-4	-4	-4	c	c	c	-4	FGRAMPH1_01G20645	IPR001296;IPR031814;IPR038013
fg03053	ALG12				0	0	-1	-1	0	a	c	a	-2	FGRAMPH1_01G03053	IPR005599;IPR039485
fg06921	ALG13	E	E	E	-5	-5	-5	-5	-5	e	e	e	e	FGRAMPH1_01G06921	IPR007235
fg04029	ALG14	E	E	CE	-5	-5	-5	-5	-5	e	e	e	e	FGRAMPH1_01G04029	IPR013969
fg04001	ALG2		E	E	5	5	-4	-4	-4	c	c	c	-4	FGRAMPH1_01G04001	IPR001296;IPR027054;IPR028098
fg26583	ALG3				0	5	-3	-3	-1	a	c	c	-3	FGRAMPH1_01G26583	IPR007873
fg19779	ALG5				0	0	-1	-3	0	a	c	a	-2	FGRAMPH1_01G19779	IPR001173;IPR029044;IPR035518
fg18319	ALG6				0	0	-1	-3	0	b	c	b	-3	FGRAMPH1_01G18319	IPR004856;IPR039488
fg26741	ALG7 [GPT2]	E	E	E	-5	-5	-5	-5	-5	e	e	e	e	FGRAMPH1_01G26741	IPR000715;IPR033895
fg06067	ALG8				5	0	-2	-2	0	a	c	a	-3	FGRAMPH1_01G06067	IPR004856;IPR039487
fg17447	ALG9				5	5	-1	-2	0	a	a	a	0	FGRAMPH1_01G17447	IPR005599;IPR039484
fg14327	DPM1	E	E	E	-5	-5	-5	-5	-5	e	e	e	e	FGRAMPH1_01G14327	IPR001173;IPR029044;IPR039528
fg24245	DPM2	E	E	E	-5	-5	-5	-5	-5	e	e	e	e	FGRAMPH1_01G24245	IPR009914
fg09545	DPM3	E	E	E	-5	-5	-5	-5	-5	e	e	e	e	FGRAMPH1_01G09545	IPR013174
fg17395	CWH41 (MOGS)			CE	0	-4	0	0	3	b	c	c	0	FGRAMPH1_01G17395	IPR004888;IPR008928;IPR031335;IPR031631
fg00389	ROT2 (GLS2, GANAB)				0	5	0	0	0	a	a	a	0	FGRAMPH1_01G00389	IPR000322;IPR011013;IPR017853;IPR025887
fg11619	ROT2 (GLS2, GANAB)				0	0	0	-1	0	a	a	a	0	FGRAMPH1_01G11619	IPR000322;IPR011013;IPR017853;IPR025887
fg12939	ROT2 (GLS2, GANAB)				-3	-3	0	0	-3	a	a	a	0	FGRAMPH1_01G12939	IPR000322;IPR011013;IPR017853;IPR025887;IPR030458;IPR031727
fg19195	ROT2 (GLS2, GANAB)				0	0	-1	-1	0	b	c	c	0	FGRAMPH1_01G19195	IPR000322;IPR011013;IPR017853;IPR025887;IPR033403
fg22405	ROT2 (GLS2, GANAB)				-3	-4	0	0	3	a	a	a	0	FGRAMPH1_01G22405	IPR000322;IPR011013;IPR017853;IPR025887
fg27623	ROT2 (GLS2, GANAB)				0	0	0	0	3	a	a	a	0	FGRAMPH1_01G27623	IPR000322;IPR017853
fg06423	HOC1				-3	0	0	0	0	a	a	a	-1	FGRAMPH1_01G06423	IPR007577;IPR029044;IPR039367
fg11125	HOC1				0	0	0	0	0	a	a	a	0	FGRAMPH1_01G11125	IPR007577;IPR029044;IPR039367
fg27125	OCH1				0	5	-4	-4	-4	b	c	c	-2	FGRAMPH1_01G27125	IPR007577;IPR029044
fg06507	KTR5, KTR7				5	5	-4	-4	-2	b	c	c	-4	FGRAMPH1_01G06507	IPR002685;IPR029044
fg17683	KTR3, KRE2, KTR1				0	0	-1	0	0	a	c	c	0	FGRAMPH1_01G17683	IPR002685;IPR029044
fg24653	KTR4				0	0	0	-1	2	a	a	a	-2	FGRAMPH1_01G24653	IPR002685;IPR029044
fg26567	KRE2, KTR1, KTR2, KTR3, KTR6				0	5	-1	0	0	a	c	c	0	FGRAMPH1_01G26567	IPR002685;IPR029044
fg18357	MGAT3				0	0	0	0	0	a	a	a	0	FGRAMPH1_01G18357	IPR006813
fg06269	MNT4				-3	-3	0	0	-3	a	a	a	0	FGRAMPH1_01G06269	IPR022751;IPR029044
fg09595	MNT2				0	0	0	0	0	a	a	a	0	FGRAMPH1_01G09595	IPR022751;IPR029044
fg16603	MNN1, MNT3				5	4	0	0	0	a	a	a	0	FGRAMPH1_01G16603	IPR022751;IPR029044
fg23425	MNN10				0	0	0	0	-2	a	c	a	0	FGRAMPH1_01G23425	IPR008630
fg15225	MNN11				0	-4	0	-1	-2	a	c	a	0	FGRAMPH1_01G15225	IPR008630
fg12743	MNN2, MNN5				0	0	0	0	-3	a	a	a	0	FGRAMPH1_01G12743	IPR022751;IPR029044
fg03945	MNN4				0	5	-1	0	0	a	a	a	-2	FGRAMPH1_01G03945	IPR007074;IPR009644
fg27773	MNN14				0	-3	0	-1	1	a	a	a	0	FGRAMPH1_01G27773	IPR007074;IPR009644
fg07259	VAN1				5	5	-2	-1	0	b	c	c	0	FGRAMPH1_01G07259	IPR029044
fg14905	ANP1				5	5	-2	-2	-1	a	c	b	-3	FGRAMPH1_01G14905	IPR029044
fg23343	MNN9				0	0	-2	-1	0	a	c	c	-3	FGRAMPH1_01G23343	IPR029044
fg01555	MNS1 (MAN1B)				0	5	0	0	0	a	a	a	-1	FGRAMPH1_01G01555	IPR001382;IPR036026
fg01661	MNL2 (MAN1A)				0	0	0	0	0	a	a	a	-1	FGRAMPH1_01G01661	IPR001382;IPR036026
fg01829	MNS1 (MAN1B)				0	5	0	0	-1	a	a	a	0	FGRAMPH1_01G01829	IPR001382;IPR036026
fg04573	MNL2 (MAN1A)				4	0	-1	-1	0	a	a	a	-1	FGRAMPH1_01G04573	IPR001382;IPR036026
fg06861	MNL2 (MAN1A)				0	0	0	0	0	a	a	a	0	FGRAMPH1_01G06861	IPR001382;IPR036026
fg14003	MNS1 (MAN1B)				0	0	0	0	0	a	a	a	0	FGRAMPH1_01G14003	IPR001382;IPR036026
fg14041	MNL2 (MAN1A)				0	0	0	0	0	a	a	a	0	FGRAMPH1_01G14041	IPR001382;IPR036026
fg16663	MNL2 (MAN1A)				0	0	0	-1	0	a	a	a	0	FGRAMPH1_01G16663	IPR001382;IPR036026
fg19995	MNL2 (MAN1A)				0	0	0	0	-2	a	a	a	0	FGRAMPH1_01G19995	IPR001382;IPR036026
fg01277	OST1	E	E	E	-5	-5	-5	-5	-5	e	e	e	e	FGRAMPH1_01G01277	IPR007676
fg06719	OST3, OST6			E	0	0	0	0	0	a	a	a	0	FGRAMPH1_01G06719	IPR021149;IPR036249
fg20575	OST4	E		E	-5	-5	-5	-5	-5	e	e	e	e	FGRAMPH1_01G20575	IPR018943;IPR036330
fg23937	OST2	E	E	E	-5	-5	-5	-5	-5	e	e	e	e	FGRAMPH1_01G23937	IPR003038
fg01543	PMT4	E			-5	-5	-5	-5	-5	e	e	e	e	FGRAMPH1_01G01543	IPR003342;IPR016093;IPR027005;IPR032421;IPR036300
fg03745	PMT2, PMT3, PMT6	E		CE	-5	-5	-5	-5	-5	e	e	e	e	FGRAMPH1_01G03745	IPR003342;IPR016093;IPR027005;IPR032421;IPR036300
fg11229	PMT1, PMT5, PMT7				0	0	-2	-1	-2	b	c	c	-4	FGRAMPH1_01G11229	IPR003342;IPR016093;IPR027005;IPR032421;IPR036300
fg10789	PSA1 [MPG]	E	E	E	-5	-5	-5	-5	-5	e	e	e	e	FGRAMPH1_01G10789	IPR001451;IPR005835;IPR018357;IPR029044
fg17687	PSA1 [MPG]		E	E	2	4	-4	-4	-4	c	c	c	-4	FGRAMPH1_01G17687	IPR001451;IPR005835;IPR011004;IPR029044
fg06329	RFT1		E	E	-4	-4	-4	-4	-4	c	c	c	-4	FGRAMPH1_01G06329	IPR007594
fg19535	SEC59	E	E	E	-5	-5	-5	-5	-5	e	e	e	e	FGRAMPH1_01G19535	N/A
fg01117	STT3		E	E	0	0	0	0	0	a	a	a	-2	FGRAMPH1_01G01117	IPR003674
fg27189	SWP1		E	E	0	0	0	0	2	a	a	a	0	FGRAMPH1_01G27189	IPR008814
fg00513	WBP1		E	E	0	5	-1	-1	1	a	a	a	-3	FGRAMPH1_01G00513	IPR005013
aEssential genes among the speices were indicated (E, essential; CE, Conditionally Essential)
bVirulence, vegetative growth, mycotoxin, and asexual development were categorized as continuous phenotypic traits and scored on a 11-point scale (e: essential, -4: reduced rate between 0 and 0.29, -3: reduced rate between 0.3 and 0.49, -2: reduced rate between 0.5 and 0.69, -1: reduced rate between 0.7 and 0.89, 0: no difference compared with wild-type, +1: enhanced rate between 1.10 and 0.29, +…
cSexual developments were categorized as discrete phenotypic traits and scored on a 4-point scale (a: no difference compared with wild-type, b: decreased number of perithecia and ascospore or delayed perithecia maturation or decreased number of discharged ascospores, c: no perithecia and ascospore formation or no ascospore discharge, e: essential genes)

## Sheet: Asexual reproduction
Gene name	Inhibition rate	index			200418	Mutant #	Replicate 1		Replicate 2		Replicate 3		AVR.	STDEV.	Gene AVR.		p-value	Inhibition
fg00389	0.992701	0			WT(LT)		38	36	14	19	29	20	26	9.81835	average	25.3333	.
fg00513	1.17391	1					19	8	25	23	39	34	24.6667	11.003	stdev	10.4107
fg01117	1.22222	0			fg01555	1	37	36	52	56	23	28	38.6667	13.0179	average	34.6667	0.0701	1.36842
fg01277	essential	-5				2	23	28	38	39	32	24	30.6667	6.86052	stdev	9.93923
fg01543	essential	-5			fg01661	2	40	39	15	19	29	29	28.5	10.1538	average	29	0.2807	1.14474
fg01555	1.36842	0				7	38	34	27	31	25	22	29.5	5.95819	stdev	8.056
fg01661	1.14474	0			fg03053	1	10	17	27	27	20	14	19.1667	6.91134	average	19.3333	0.1088	0.763158
fg01829	0.70751	-1				4	9	15	12	26	32	23	19.5	8.91628	stdev	7.91381
fg03053	0.763158	0			fg04573	3	36	25	26	31	29	31	29.6667	3.9833	average	30.25	0.1683	1.19408
fg03745	essential	-5				4	36	35	35	18	31	30	30.8333	6.73548	stdev	5.35939
fg03945	0.954545	0			fg06067	2	28	32	23	25	17	18	23.8333	5.77639	average	21.9167	0.4522	0.865132
fg04001	0.0434783	-4				10	28	37	13	18	16	8	20	10.6395	stdev	8.20797
fg04029	essential	-5			fg06269	11	11	7	8	14	9	6	9.16667	2.92689	average	8.91667	0.0002	0.351974
fg04573	1.19408	0				15	10	8	12	7	5	10	8.66667	2.50333	stdev	2.60971
fg06067	0.865132	0			fg06329	34	0	0	0	0	0	0	0	0	average	0	0.0001	0
fg06269	0.351974	-3				37	0	0	0	0	0	0	0	0	stdev	0
fg06329	0	-4			fg06423	16	50	41	25	27	32	38	35.5	9.39681	average	27.6667	0.4591	1.09211
fg06423	1.09211	0				19	19	18	12	18	22	30	19.8333	5.94699	stdev	7.6719
fg06507	0.656934	-2			fg07259	4	4	6	5	4	27	35	13.5	13.8094	average	16.5	0.075	0.651316
fg06719	2.03535	0				5	19	21	15	27	19	16	19.5	4.27785	stdev	9.04363
fg06861	1.39394	0			fg09595	3	28	31	16	19	28	27	24.8333	5.91326	average	25.75	0.9102	1.01645
fg06921	essential	-5				5	37	37	19	19	29	19	26.6667	8.89194	stdev	7.4026
fg07259	0.651316	0
fg09545	essential	-5			200421	Mutant #	Replicate 1		Replicate 2		Replicate 3		AVR.	STDEV.	Gene AVR.		p-value	inhibition
fg09595	1.01645	0			WT(LT)		15	10	31	34	31	28	24.8333	9.86745	WT(LT)	24.8333	.
fg10789	essential	-5			fg12743	14	12	10	9	4	4	7	7.66667	3.26599	average	9.25	0.0006	0.372483
fg11125	0.882784	0				10	13	9	9	6	17	11	10.8333	3.81663	stdev	3.54131
fg11229	0.551282	-2			fg12939	4	17	8	7	15	18	17	13.6667	4.88535	average	11.3333	0.0007	0.456376
fg11619	0.85219	0				5	4	9	4	5	17	15	9	5.76194	stdev	5.32365
fg12743	0.372483	-3			fg15225	2	11	12	30	22	16	15	17.6667	7.17403	average	14.8333	0.0014	0.597315
fg12939	0.456376	-3				4	8	11	9	12	17	15	12	3.4641	stdev	5.31906
fg14003	0.875494	0			fg16603	3	7	8	18	22	35	25	19.1667	10.6474	average	20.75	0.0587	0.83557
fg14041	1.25253	0				6	18	17	22	24	32	21	22.3333	5.39135	stdev	8.01936
fg14327	essential	-5			fg16663	37	18	14	25	30	22	21	21.6667	5.53775	average	19.1667	0.105	0.771812
fg14905	0.72332	-1				23	23	21	25	18	9	4	16.6667	8.35863	stdev	6.94819
fg15225	0.597315	-2			fg20645	11	0	0	0	0	0	0	0	0	average	0	0.0001	0
fg16603	0.83557	0				15	0	0	0	0	0	0	0	0	stdev	0
fg16663	0.771812	0			fg23343	12	19	24	27	39	19	12	23.3333	9.22316	average	19.3333	0.1119	0.778523
fg17395	1.5202	3				2	18	6	10	12	27	19	15.3333	7.52773	stdev	8.37544
fg17447	1.55051	0			fg23425	5	17	23	23	22	16	10	18.5	5.1672	average	17.0833	0.0105	0.687919
fg17683	0.905138	0				2	3	3	25	16	24	23	15.6667	10.3086	stdev	7.73789
fg17687	0	-4			fg26567	3	34	52	40	25	9	10	28.3333	17.0255	average	31.8333	0.1861	1.28188
fg18319	1.20073	0				4	18	22	45	44	41	42	35.3333	12.0277	stdev	14.5266
fg18357	0.978938	0
fg19195	0.810277	0			200714	Mutant #	Replicate 1		Replicate 2		Replicate 3		AVR.	STDEV.	Gene AVR.		p-value	inhibition
fg19779	0.972628	0			WT(LT)		50	41	45	42	36	39	42.1667	4.87511	WT(LT)	42.1667	.
fg19995	0.632784	-2			fg00513	9	71	47	46	45	46	56	51.8333	10.2258	average	49.5	0.0407	1.17391
fg20575	essential	-5				11	34	39	44	54	55	57	47.1667	9.53764	stdev	9.88171
fg20645	0	-4			fg03945	1	44	39	50	51	36	36	42.6667	6.7429	average	40.25	0.331	0.954545
fg22405	1.59596	3				2	33	38	39	46	34	37	37.8333	4.62241	stdev	5.68265
fg23343	0.778523	0			fg04001	37	1	1	1	3	1	0	1.16667	0.983192	average	1.83333	0.0001	0.0434783
fg23425	0.687919	-2				38	2	4	1	1	2	5	2.5	1.64317	stdev	1.31318
fg23937	essential	-5			fg14905	5	25	16	31	35	48	57	35.3333	15.0289	average	30.5	0.0167	0.72332
fg24245	essential	-5				8	24	17	28	28	23	34	25.6667	5.75036	stdev	10.3896
fg24653	1.4562	2			fg17683	1	45	38	33	29	62	57	44	13.2363	average	38.1667	0.4458	0.905138
fg26553	1.00824	0				2	49	29	12	15	52	37	32.3333	16.8008	stdev	15.0186
fg26567	1.28188	0			fg19195	2	50	65	19	20	34	26	35.6667	18.3594	average	34.1667	0.1611	0.810277
fg26583	0.722527	-1				3	36	32	15	10	52	51	32.6667	17.5917	stdev	17.9755
fg26631	0.959854	0			fg01829	1	14	13	30	28	42	42	28.1667	12.7815	average	29.8333	0.0185	0.70751
fg26741	essential	-5				8	54	44	36	40	7	8	31.5	19.532	stdev	16.1568
fg27125	0.0273723	-4			fg14003	1	27	30	38	37	57	56	40.8333	12.8284	average	36.9167	0.2705	0.875494
fg27189	1.4798	2				2	23	25	24	36	42	48	33	10.583	stdev	11.7057
fg27623	1.68687	3
fg27773	1.27372	1			200729	Mutant #	Replicate 1		Replicate 2		Replicate 3		AVR.	STDEV.	Gene AVR.		p-value	inhibition
fg19535	essential	-5			WT(LT)		77	75	82	82	124	106	91	19.6367	WT(LT)	91	.
					fg18357	25	79	73	73	92	108	87	85.3333	13.4561	average	89.0833	0.5341	0.978938
						49	94	72	78	81	118	114	92.8333	19.3744	stdev	16.4152
					fg11125	5	83	87	75	82	94	94	85.8333	7.41395	average	80.3333	0.0947	0.882784
						10	75	80	75	76	62	81	74.8333	6.79461	stdev	7.10428
					fg19995	4	24	24	99	96	96	89	71.3333	36.8112	average	57.5833	0.0071	0.632784
						10	17	9	68	92	45	32	43.8333	31.5558	stdev	34.1835
					fg11229	3	40	49	41	37	49	51	44.5	5.85662	average	50.1667	0.0001	0.551282
						8	68	71	43	59	42	52	55.8333	12.3194	stdev	9.08799
					fg26553	3	70	92	81	109	111	119	97	19.152	average	91.75	0.905	1.00824
						5	97	104	77	66	80	95	86.5	14.4326	stdev	16.7923
					fg26583	20	80	69	77	94	84	89	82.1667	8.88632	average	65.75	0.005	0.722527
						23	54	53	45	46	53	45	49.3333	4.4121	stdev	6.64921
					201020	Mutant #	Replicate 1		Replicate 2		Replicate 3		AVR.	STDEV.	Gene AVR.		p-value	inhibition
					WT(LT)		78	54	52	44	23	23	45.6667	20.9061	WT(LT)	45.6667	.
					fg00389	5	45	45	37	56	49	45	46.1667	6.21021	average	45.3333	0.9612	0.992701
						20	42	30	54	43	48	50	44.5	8.38451	stdev	7.29736
					fg06507	11	27	31	18	19	27	41	27.1667	8.44788	average	30	0.036	0.656934
						12	26	34	48	31	26	32	32.8333	8.10967	stdev	8.27877
					fg11619	9	30	39	55	55	47	44	45	9.65401	average	38.9167	0.3741	0.85219
						28	30	24	57	63	8	15	32.8333	22.4269	stdev	16.0405
					fg17687	11	0	0	0	0	0	0	0	0	average	0	0.0001	0
						30	0	0	0	0	0	0	0	0	stdev	0
					fg18319	3	53	56	57	54	68	54	57	5.5857	average	54.8333	0.1988	1.20073
						9	46	43	60	73	47	47	52.6667	11.5701	stdev	8.57789
					fg19779	16	37	48	38	37	47	42	41.5	5.00999	average	44.4167	0.8851	0.972628
						21	41	51	27	27	66	72	47.3333	19.1694	stdev	12.0897
					fg24653	3	83	78	65	58	68	62	69	9.63328	average	66.5	0.0014	1.4562
						4	72	69	59	56	69	59	64	6.75278	stdev	8.19303
					fg26631	41	39	53	35	27	20	28	33.6667	11.5528	average	43.8333	0.7672	0.959854
						42	68	52	36	55	57	56	54	10.373	stdev	10.9629
					fg27125	2	0	5	0	0	0	1	1	2	average	1.25	0.0001	0.0273723
						15	0	0	0	4	0	5	1.5	2.34521	stdev	2.1726
					fg27773	3	77	86	48	58	57	52	63	15.0466	average	58.1667	0.0408	1.27372
						4	60	64	41	47	52	56	53.3333	8.47742	stdev	11.762
					201020	Mutant #	Replicate 1		Replicate 2		Replicate 3		AVR.	STDEV.	Gene AVR.		p-value	inhibition
					WT(LT)		10	12	28	29	9	11	16.5	9.35414	WT(LT)	16.5	.
					fg01117	40	21	20	26	19	19	16	20.1667	3.3116	average	20.1667	0.3215	1.22222
					fg06719	24	82	112	31	31	20	19	49.1667	38.5923	average	33.5833	0.1101	2.03535
						66	24	22	13	14	14	21	18	4.85798	stdev	21.7251
					fg06861	2	17	20	11	17	22	22	18.1667	4.16733	average	23	0.06	1.39394
						4	22	24	41	48	10	22	27.8333	14.006	stdev	9.08664
					fg14041	3	24	17	18	30	16	27	22	5.83095	average	20.6667	0.1694	1.25253
						4	8	16	18	23	26	25	19.3333	6.80196	stdev	6.31646
					fg17395	61	23	33	22	24	22	25	24.8333	4.16733	average	25.0833	0.0325	1.5202
						62	31	33	13	28	23	24	25.3333	7.17403	stdev	5.67068
					fg17447	27	12	10	20	15	36	33	21	11.0272	average	25.5833	0.0665	1.55051
						28	19	12	39	31	31	49	30.1667	13.3329	stdev	12.1801
					fg22405	35	30	31	21	17	23	37	26.5	7.42294	average	26.3333	0.0462	1.59596
						41	33	22	25	13	32	32	26.1667	7.83369	stdev	7.62831
					fg27189	10	35	29	31	36	26	29	31	3.84708	average	24.4167	0.0131	1.4798
						43	12	15	22	27	15	16	17.8333	5.56477	stdev	4.70592
					fg27623	11	20	32	33	28	32	18	27.1667	6.58534	average	27.8333	0.0027	1.68687
						14	25	23	29	26	39	29	28.5	5.64801	stdev	6.11667

## Sheet: Virulence
Summary						Trial 1												Trial 2																	Trial 3
Gene name	Disease reduction rate			Index		Gene name	isolates	Biological repeats					t.test	average	stdev	Disease reduction rates		Gene name	isolates	Biological repeats										t.test	average	stdev	Disease reduction rates		GLY no	isolates	Biological repeats					t.test	average	stdev	Disease reduction rates
	trial 1	trial 2	trial 3					1	2	3	4	5								1	2	3	4	5	6	7	8	9	10								1	2	3	4	5
fg00389		0.874419	1.03814	0		fg00513	9	2	2	5	1	3	9.66432e-06	2	1.24722	0.361446		fg00389	5	6	2	6	12	6	12	12	12	12	12	0.168788	9.4	3.43971	0.874419		fg00389	5	8	8	4	8	2	0.84609	4.9	2.5144	1.03814
fg00513	0.361446	0.567442		-3			11	1	1	2	1	2							20	12	12	4	8	12	12	6	12	12	6							20	6	2	2	5	4
fg01117		0.55814		-2		fg03053	1	6	2	3	6	3	0.0368962	3.9	1.72884	0.704819		fg00513	9	6	6	3	4	3	6	2	7	2	6	3.36017e-05	6.1	3.49285	0.567442		fg01829	1	0	6	6	6	2	0.143424	3.4	2.319	0.720339
fg01277	essential	essential	essential	-5			4	4	6	2	5	2						fg00513	11	3	6	12	12	2	8	6	12	4	12						fg01829	8	2	2	2	2	6
fg01543	essential	essential	essential	-5		fg03945	1	1	2	1	1	1	0.000125226	2.3	1.56702	0.415663		fg01117	40	4	6	4	6	8	2	12	3	3	12	0.00245223	6	3.62093	0.55814		fg03053	1	2	2	6	2	2	0.000569619	2.4	1.26491	0.508475
fg01555		0.753488		-1		fg03945	2	3	1	4	5	4						fg01555	1	6	12	10	12	6	2	2	12	12	12	0.0120191	8.1	3.64042	0.753488		fg03053	4	2	2	2	2	2
fg01661		0.762791		-1		fg04001	37	0	0	0	0	0	1.23224e-08	0.2	0.421637	0.0361446		fg01555	2	12	6	2	6	6	8	12	10	6	8						fg06067	2	2	4	2	2	4	8.74507e-05	2.4	0.843274	0.508475
fg01829		0.865116	0.720339	0		fg04001	38	1	0	0	1	0						fg01661	2	12	8	12	12	10	8	12	12	4	4	0.0296805	8.2	4.28707	0.762791		fg06067	10	2	2	2	2	2
fg03053	0.704819	0.418605	0.508475	-2		fg06067	2	2	4	2	3	3	0.000211829	2.9	1.1005	0.524096		fg01661	7	12	10	12	0	12	3	2	12	3	4						fg06269	1	6	8	2	2	4	0.281219	3.8	2.20101	0.805085
fg03745	essential	essential	essential	-5		fg06067	10	2	2	4	2	5						fg01829	1	12	12	12	12	4	6	12	12	8	12	0.167936	9.3	3.81272	0.865116		fg06269	2	4	2	2	2	6
fg03945	0.415663	0.8		-2		fg06269	11	4	6	5	3	1	0.191639	4.1	2.92309	0.740964		fg01829	8	12	6	9	12	12	6	0	3	12	12						fg06329	37	0	0	0	0	0	1.56611e-10	0	0	0
fg04001	0.0361446	0		-4		fg06269	15	0	9	8	2	3						fg03053	1	2	3	12	2	4	12	3	3	2	3	1.67487e-07	4.5	3.3795	0.418605		fg06329	34	0	0	0	0	0
fg04029	essential	essential	essential	-5		fg06507	11	1	1	1	1	3	1.9062e-07	1.3	0.674949	0.23494		fg03053	4	4	3	4	6	4	3	4	2	2	12						fg14041	9	6	2	4	4	6	0.874076	4.6	1.89737	0.974576
fg04573		0.734884		-1		fg06507	12	1	2	1	1	1						fg03945	1	8	8	12	12	8	4	6	6	4	12	0.0282314	8.6	3.31504	0.8		fg14041	11	2	4	6	4	8
fg06067	0.524096	0.372093	0.508475	-3		fg06719	3	4	7	8	7	7	0.08572	6.6	1.07497	1.19277		fg03945	2	2	8	6	6	12	12	10	12	12	12						fg14905	5	1	2	2	2	2	0.00902282	2.5	1.95789	0.529661
fg06269	0.740964	0.967442	0.805085	0		fg06719	4	7	7	6	7	6						fg04001	37	0	0	0								8.10143e-12	0	0	0		fg14905	8	2	2	2	8	2
fg06329		0	0	-4		fg07259	4	3	2	3	3	1	0.056822	3.8	2.20101	0.686747		fg04001	38	0	0	0													fg18319	3	2	2	2	2	2	2.62328e-06	2	0	0.423729
fg06423		0.823256		-1		fg07259	5	7	5	3	8	3						fg04573	3	8	0	4	8	8	4	12	2	6	12	0.0105119	7.9	3.91891	0.734884		fg18319	9	2	2	2	2	2
fg06507	0.23494	0.186047		-4		fg09595	21	10	8	10	7	6	0.473143	6.4	3.3731	1.15663		fg04573	4	12	6	12	2	8	12	10	12	8	12						fg20645	1	0	0	0	0	0	1.56611e-10	0	0	0
fg06719	1.19277	0.986047		0		fg09595	23	3	1	2	10	7						fg06067	2	2	3	3	6	12	2	4	2	6	2	1.63542e-09	4	2.65568	0.372093		fg20645	2	0	0	0	0	0
fg06861		0.962791		0		fg11125	3	2	5	4	2	7	0.445701	4.7	2.98329	0.849398		fg06067	10	2	3	6	4	3	4	2	2	3	9						fg22405	2	2	8	8	2	4	0.937902	4.8	2.85968	1.01695
fg06921	essential	essential	essential	-5		fg11125	5	9	2	6	9	1						fg06269	11	6	12	12	12	12	12	12	8	12	12	0.691129	10.4	2.94511	0.967442		fg22405	3	2	8	8	2	4
fg07259	0.686747	0.930233		0		fg11229	3	1	3	1	1	1	4.61136e-08	0.9	0.875595	0.162651		fg06269	15	12	6	12	4	12	12	4	12	12	12						fg26631	3	4	6	2	6	3	0.607271	4.3	2.11082	0.911017
fg09545	essential	essential	essential	-5		fg11229	8	0	0	0	1	1						fg06329	34	0	0	0	0	0	0	0	0	0	0	8.10143e-12	0	0	0		fg26631	4	2	8	6	2	4
fg09595	1.15663	0.92093		0		fg12743	10	4	9	10	2	2	0.632141	6.1	3.31495	1.10241		fg06329	37	0	0	0	0	0	0	0	0	0	0						fg27623	11	4	6	6	4	8	0.874076	4.6	1.89737	0.974576
fg10789	essential	essential	essential	-5		fg12743	14	9	9	8	6	2						fg06423	16	12	10	12	12	9	12	4	8	6	12	0.0434521	8.85	3.13344	0.823256		fg27623	14	6	4	4	2	2
fg11125	0.849398	1.04186		0		fg12939	4	3	4	8	8	3	0.168825	4.2	2.48551	0.759036		fg06423	19	6	8	6	12	6	12	12	8	8	2						WT		2	6	8	6	2		4.72	2.22711
fg11229	0.162651	0.155039		-4		fg12939	5	2	2	2	3	7						fg06507	11	2	2	2								1.53539e-10	2	0	0.186047				4	2	8	6	4
fg11619		1.03256		0		fg14003	5	6	6	6	3	3	0.386763	4.9	1.66333	0.885542		fg06507	12	2	2	2															2	10	4	6	8
fg12743	1.10241	1.06047		0		fg14003	8	5	4	3	8	5						fg06719	24	12	12	10	12	12	12	6	12	10	12	0.84282	10.6	2.16187	0.986047				2	4	4	6	2
fg12939	0.759036	1.04186		0		fg15225	2	9	7	4	5	6	0.469498	6.2	2.39444	1.12048		fg06719	66	12	8	12	8	12	12	6	8	12	12								4	4	4	4	6
fg14003	0.885542	0.893023		0		fg15225	4	10	8	5	2	6						fg06861	2	10	12	12	12	6	12	12	12	6	12	0.634151	10.35	2.70039	0.962791
fg14041			0.974576	0		fg17683	1	1	3	2	6	8	0.800915	5.8	2.89828	1.04819		fg06861	4	12	12	8	12	12	8	12	12	3	10
fg14327	essential	essential	essential	-5		fg17683	2	9	5	8	8	8						fg07259	4	6	12	12	12	6	12	4	12	6	6	0.385943	10	2.82843	0.930233
fg14905		0.4	0.529661	-3		fg17687	11	0	0	0	0	0	1.86237e-08	0	0	0		fg07259	5	12	12	10	12	8	12	12	12	10	12
fg15225	1.12048	1.03256		0		fg17687	30	0	0	0	0	0						fg09595	3	12	9	6	12	12	6	12	8	12	12	0.363039	9.9	3.22653	0.92093
fg16603		1.07907		0		fg18319	3	3	2	3	2	3	1.17029e-05	2.4	0.516398	0.433735		fg09595	5	10	12	12	12	12	2	12	10	12	3
fg16663		1.03256		0		fg18319	9	2	2	2	3	2						fg10379	8	12	12	12	2	12	8	12	3	12	12	0.0678543	8.45	4.77356	0.786047
fg17395		1.07907		0		fg19195	2	6	7	6	6	6	0.385973	6.2	1.81353	1.12048		fg11125	5	12	12	10	12	12
fg17447		1.02326		0		fg19195	3	8	6	2	6	9						fg11229	3	2	2	2								1.28349e-11	1.66667	0.816497	0.155039
fg17683	1.04819	1.03256		0		fg19779	16	2	2	3	3	0	0.000213329	2.7	1.33749	0.487952		fg11229	8	0	2	2
fg17687	0	0.217054		-4		fg19779	21	5	3	3	4	2						fg11619	9	12	12	6	12	12	12	12	12	8	12	0.619781	11.1	1.77408	1.03256
fg18319	0.433735	0.427907	0.423729	-3		fg20645	1	0	0	0	0	0	0.00125478	1	3.16228	0.180723		fg11619	28	12	8	12	12	12	10	12	10	12	12
fg18357		1.05116		0		fg20645	2	10	0	0	0	0						fg12743	10	12	10	12	12	12						0.328286	11.4	0.966092	1.06047
fg19195	1.12048	1.06047		0		fg23343	2	3	3	7	3	4	0.00155243	2.7	1.88856	0.487952		fg12743	14	12	12	12	10	10
fg19779	0.487952			-2		fg23343	4	1	3	1	1	1						fg12939	4	10	12	12	12	12	12	10	12	12	8	0.495267	11.2	1.36111	1.04186
fg19995		1.02326		0		fg23425	2	3	8	4	3	2	0.642581	6	2.70801	1.08434		fg12939	5	12	12	12	8	10	12	12	10	12	12
fg20575	essential	essential	essential	-5		fg23425	5	8	7	9	9	7						fg13741	11	12	12	12	10	12	10	12	12	8	12	0.404365	11.3	1.34164	1.05116
fg20645	0.180723	0.0348837	0	-4		fg26553	3	3	2	3	5	5	0.158436	4.4	1.89737	0.795181		fg14003	2	12	6	12	6	12
fg22405		1.06047	1.01695	0		fg26553	5	6	8	6	3	3						fg14801	4	12	12	10	12	12	12	12	10	12	10	0.312516	11.4	1.14248	1.06047
fg23343	0.487952	0.496124		-3		fg26567	3	5	3	11	2	3	0.821653	5.8	3.32666	1.04819		fg14905	8	4	4	3	4	6	5	4	2	4	6
fg23425	1.08434	1.05116		0		fg26567	4	4	5	5	11	9						fg15225	2	10	12	8	12	12	12	10	12	12	8	0.604215	11.1	1.51831	1.03256
fg23937	essential	essential	essential	-5		fg26583	20	3	1	3	3	3	3.92944e-05	2.7	0.674949	0.487952		fg15225	4	12	12	8	12	12	10	12	12	12	12
fg24245	essential	essential	essential	-5		fg26583	23	3	2	3	3	3						fg16603	3	12	12	12	10	12	12	12	12	12	12	0.175196	11.6	0.820783	1.07907
fg24653		0.697674		-2		fg27125	2	5	2	2	2	3	0.000873014	3	1.41421	0.542169		fg16603	6	12	10	12	12	10	12	10	12	12	12
fg26553	0.795181	0.930233		0		fg27125	15	6	3	2	3	2						fg16663	37	8	12	12	12	12	12	12	12	12	8	0.604215	11.1	1.51831	1.03256
fg26567	1.04819	0.827907		0		WT		6	5	8	3	7		5.53333	1.88478			fg16663	41	10	12	12	10	12	12	12	10	12	8
fg26583	0.487952	0.294574		-3				10	7	6	5	5						fg17395	61	12	12	12	10	12	12	12	12	12	12	0.175196	11.6	0.820783	1.07907
fg26631		1.03256	0.911017	0				5	4	5	3	4						fg17395	62	12	12	10	12	12	10	12	12	10	12
fg26741	essential	essential	essential	-5														fg17447	27	8	12	12	8	12	12	10	12	10	8	0.710985	11	1.52177	1.02326
fg27125	0.542169	0.55814		-2														fg17447	28	12	10	10	12	12	12	12	12	12	12
fg27189		1.00465		0														fg17683	1	8	12	12	12	12	12	12	12	10	12	0.604215	11.1	1.51831	1.03256
fg27623		0.8	0.974576	0														fg17683	2	12	10	12	12	12	8	8	12	12	10
fg27773		1.03256		0														fg17687	11	3	2	4								1.94861e-08	2.33333	1.36626	0.217054
fg19535	essential	essential	essential	-5														fg17687	30	2	3	0
																		fg18319	3	2	2	8	3	3	8	2	3	2	6	1.55497e-07	4.6	3.28313	0.427907
																		fg18319	9	4	2	0	12	6	4	12	3	4	6
																		fg18357	10	8	12	12	12	12	12	12	8	12	12	0.415099	11.3	1.49032	1.05116
																		fg18357	25	12	12	8	12	12	12	12	12	12	10
																		fg19195	2	12	12	12	12	12	12	8	12	12	12	0.323902	11.4	1.31389	1.06047
																		fg19195	3	12	8	12	12	12	12	12	10	12	10
																		fg22405	2	12	12	12	12	12	10	12	12	12	12	0.323902	11.4	1.31389	1.06047
																		fg22405	3	10	8	12	8	12	12	12	12	12	12
																		fg19995	4	12	12	12	12	12	10	8	10	12	12	0.710985	11	1.52177	1.02326
																		fg19995	10	8	12	12	10	12	12	10	12	12	8
																		fg20645	1	0	0	0	0							4.20794e-13	0.375	1.06066	0.0348837
																		fg20645	2	3	0	0	0
																		fg23343	2	2	12	12								0.0495332	5.33333	5.16398	0.496124
																		fg23343	4	2	2	2
																		fg23425	2	10	12	12	8	12	12	12	12	12	10	0.404365	11.3	1.34164	1.05116
																		fg23425	5	12	12	12	12	12	8	12	12	12	10
																		fg24653	3	2	2	2	6	12	12	12	12	6	12	0.00295949	7.5	3.7205	0.697674
																		fg24653	4	6	12	6	6	8	4	6	6	6	12
																		fg26553	3	6	2	12	6	12	12	12	6	12	12	0.423148	10	3.24443	0.930233
																		fg26553	5	12	6	6	12	12	12	12	12	12	12
																		fg26567	3	4	12	12	12	6	8	12	12	2	12	0.0811528	8.9	3.80996	0.827907
																		fg26567	4	8	12	12	4	12	12	6	2	12	6
																		fg26583	20	4	2	3								8.28333e-07	3.16667	1.60208	0.294574
																		fg26583	23	2	6	2
																		fg26631	41	8	12	12	12	12	10	12	12	10	12	0.604215	11.1	1.51831	1.03256
																		fg26631	42	12	12	12	12	8	12	8	12	12	10
																		fg27125	2	2	12	6								0.0261548	6	3.79473	0.55814
																		fg27125	15	6	8	2
																		fg27189	10	10	10	12	12	10	12	12	12	12	8	0.942035	10.8	1.64157	1.00465
																		fg27189	43	8	12	12	12	12	8	12	10	8	12
																		fg27623	31	6	4	6	12	8	12	12	12	12	2	0.137503	8.6	3.89301	0.8
																		fg27773	3	10	12	12	12	12	12	12	12	12	10	0.604215	11.1	1.51831	1.03256
																		fg27773	4	12	8	12	8	12	12	12	8	10	12
																		WT		6	12	12	8	12	12	8	12				10.75	2.29492
																				12	12	12	12	6	12	12	12

## Sheet: Vegetative growth
Summary							set 1_CM										set 1_MM
No	Relative growth rate		Set	Index			Gene name	isolates	Biological repeats			average	growth rate	growth rate_average	growth rate_stdev		Gene name	isolates	Biological repeats			average	growth rate	growth rate_average	growth rate_stdev
	CM	MM		CM	MM				1	2	3								1	2	3
fg00389	1.06103	0.914006	5	0	0		WT		8.48	8.61	8.84	8.64333	.	.	.		WT		7.75	7.4	7.5	7.55
fg00513	0.893958	0.888092	3	-1	-1				8.45	8.47	8.48	8.46667							7.58	7.54	7.75	7.62333
fg01117	0.998374	0.988451	7	0	0				8.88	8.32	8.76	8.65333							7.88	7.28	7.72	7.62667
fg01277	essential	essential	essential	-5	-5		fg06269	15	8.4	8.38	8.42	8.4	0.971847	0.969431	0.0290735		fg06269	15	6.88	6.6	6.4	6.62667	0.877704	0.841403	0.0522257
fg01543	essential	essential	essential	-5	-5				8.41	8.28	8.21	8.3	0.980315						6.45	6.28	6.28	6.33667	0.83122
fg01555	0.981096	0.964432	1	0	0				8.28	8.04	8.28	8.2	0.947612						7.02	6.99	7.17	7.06	0.925699
fg01661	0.959187	0.958895	1	0	0			11	8.14	8.11	8.35	8.2	0.948708					11	6.2	5.72	5.74	5.88667	0.779691
fg01829	0.900676	0.974468	3	0	0				8.8	8.32	8.82	8.64667	1.02126						6.52	5.97	6.37	6.28667	0.824661
fg03053	0.711113	0.82388	1	-1	-1				8.17	8.2	8.21	8.19333	0.946841						6.6	5.72	6.2	6.17333	0.809441
fg03745	essential	essential	essential	-5	-5		fg01555	2	8.32	8.35	8.51	8.39333	0.971076	0.981096	0.0217663		fg01555	2	6.44	6.27	5.78	6.16333	0.816336	0.82388	0.0267338
fg03945	0.874207	0.953554	3	-1	0				8.34	8.84	8.33	8.50333	1.00433						6.37	5.56	5.97	5.96667	0.782685
fg04001	0.125891	0.0934916	3	-4	-4				8.21	8.21	8.51	8.31	0.960324						6.49	6.82	6.47	6.59333	0.86451
fg04029	essential	essential	essential	-5	-5			1	8.8	8.45	8.83	8.69333	1.00578					1	6.42	6.01	6.11	6.18	0.818543
fg04573	0.822885	0.841403	1	-1	-1				8.25	8.76	8.11	8.37333	0.988976						6.71	6.19	6.21	6.37	0.835592
fg06067	0.650928	0.633273	1	-2	-2				8.15	8.17	8.5	8.27333	0.956086						6.52	5.72	6.65	6.29667	0.825612
fg06269	0.969431	0.971378	1	0	0		fg06423	19	8.7	8.21	8.67	8.52667	0.986502	0.945728	0.043362		fg06423	19	6.01	6.24	6.42	6.22333	0.824283	0.767179	0.0398693
fg06329	0.0780675	0.0867768	1	-4	-4				8.45	8.29	8.42	8.38667	0.990551						6.06	5.9	5.76	5.90667	0.774814
fg06423	0.945728	0.921625	1	0	0				8.28	8.25	8.37	8.3	0.959168						5.86	6.09	6.23	6.06	0.79458
fg06507	0.260575	0.294179	5	-4	-4			16	8.24	7.89	8.34	8.15667	0.943695					16	5.81	5.63	5.69	5.71	0.756291
fg06719	0.997896	0.99254	7	0	0				7.73	7.89	7.69	7.77	0.917717						5.51	5.37	5.39	5.42333	0.711412
fg06861	1.05732	1.08426	6	0	0				7.69	7.65	7.42	7.58667	0.876733						5.59	5.75	5.63	5.65667	0.741696
fg06921	essential	essential	essential	-5	-5		fg09595	5	8.51	8.48	8.41	8.46667	0.97956	0.983481	0.0163587		fg09595	5	7.55	7.71	7.15	7.47	0.989404	0.958895	0.0252919
fg07259	0.636953	0.767179	1	-2	-1				8.39	8.04	8.09	8.17333	0.965354						6.95	7.37	7.22	7.18	0.941845
fg09545	essential	essential	essential	-5	-5				8.59	8.32	8.17	8.36	0.966102						7.23	7.13	7.45	7.27	0.953234
fg09595	0.983481	0.927613	1	0	0			3	8.82	8.32	8.48	8.54	0.988045					3	7.25	7.41	7.09	7.25	0.960265
fg10789	essential	essential	essential	-5	-5				8.28	8.48	8.52	8.42667	0.995276						7.2	6.76	7.16	7.04	0.923481
fg11125	1.13217	1.14763	4	0	0				8.65	8.69	8.79	8.71	1.00655						7.6	7.2	7.74	7.51333	0.98514
fg11229	0.654683	0.813872	4	-2	-1		fg01661	2	8.65	8.51	8.15	8.43667	0.976089	0.959187	0.0394405		fg01661	2	5.46	5.21	4.73	5.13333	0.679912	0.633273	0.0520056
fg11619	1.04716	0.890645	5	0	-1				8.67	8.19	8.69	8.51667	1.00591						4.57	4.82	4.3	4.56333	0.598601
fg12743	0.946416	0.896571	2	0	0				8.65	8.69	8.56	8.63333	0.997689						4.5	4.71	4.57	4.59333	0.602273
fg12939	0.987887	0.912298	2	0	0			7	8.16	7.45	8.23	7.94667	0.919398					7	4.33	4.53	4.66	4.50667	0.596909
fg14003	0.932655	0.948917	3	0	0				7.69	7.82	7.75	7.75333	0.915748						4.47	4.85	4.51	4.61	0.604722
fg14041	1.03966	1.03204	6	0	0				7.92	8.17	8.32	8.13667	0.940293						5.35	5.49	5.57	5.47	0.71722
fg14327	essential	essential	essential	-5	-5		fg04573	4	6.82	6.68	6.92	6.80667	0.787505	0.822885	0.0255417		fg04573	4	7.2	7.38	6.9	7.16	0.948344	0.964432	0.0371105
fg14905	0.653557	0.506981	3	-2	-2				7.06	6.75	6.53	6.78	0.800787						7.32	7.39	7.44	7.38333	0.968518
fg15225	0.982018	0.862575	2	0	-1				7.45	7.19	7.64	7.42667	0.858243						7.28	7.31	7.44	7.34333	0.96285
fg16603	0.938936	0.911728	2	0	0			3	6.96	7.37	6.99	7.10667	0.822214					3	7.01	6.69	6.9	6.86667	0.909492
fg16663	0.951813	0.886329	2	0	-1				6.86	7.31	6.96	7.04333	0.83189						7.91	7.91	7.59	7.80333	1.02361
fg17395	0.994769	0.989808	7	0	0				7.26	7.45	7.01	7.24	0.836672						7.2	7.52	7.56	7.42667	0.973776
fg17447	0.85932	0.595693	6	-1	-2		fg07259	5	5.78	5.32	5.43	5.51	0.637486	0.636953	0.0172492		fg07259	5	7.66	6.96	6.94	7.18667	0.951876	0.971378	0.0399249
fg17683	0.870735	0.902975	3	-1	0				5.32	5.56	5.24	5.37333	0.634646						7.36	6.68	6.86	6.96667	0.913861
fg17687	0.138808	0.093379	5	-4	-4				5.84	5.94	5.16	5.64667	0.652542						7.55	7.41	7.62	7.52667	0.986888
fg18319	0.832071	0.331632	5	-1	-3			45	6.13	5.23	5.76	5.70667	0.660239					45	7.6	7.67	7.7	7.65667	1.01413
fg18357	0.995246	0.995254	7	0	0				5.17	5.32	5.27	5.25333	0.620472						7.62	7.06	7.02	7.23333	0.948841
fg19195	0.811824	0.705324	3	-1	-1				5.27	5.11	5.62	5.33333	0.616333						7.77	7.57	7.83	7.72333	1.01267
fg19779	0.826157	0.489295	5	-1	-3		fg03053	1	6.01	6.24	6.38	6.21	0.718473	0.711113	0.0231588		fg03053	1	6.85	6.86	7	6.90333	0.914349	0.916485	0.0214389
fg19995	0.967486	0.934343	4	0	0				6.39	6.43	6.17	6.33	0.747638						6.9	6.89	7.24	7.01	0.919545
fg20575	essential	essential	essential	-5	-5				6.13	6.17	6.23	6.17667	0.71379						7.26	7.1	7.21	7.19	0.942745
fg20645	0.101308	0.0796571	2	-4	-4			4	6.02	6	5.53	5.85	0.676822					4	6.82	6.87	6.62	6.77	0.896689
fg22405	0.994416	0.991378	7	0	0				5.84	6.11	5.85	5.93333	0.700787						7.23	7.1	7.1	7.14333	0.937035
fg23343	0.607733	0.754663	1	-2	-1				6.28	5.85	6.28	6.13667	0.709168						6.43	7.16	6.74	6.77667	0.888549
fg23425	0.968296	0.906818	2	0	0		fg06067	2	5.62	5.83	5.65	5.7	0.659468	0.650928	0.00538043		fg06067	2	7.41	7.61	7.83	7.61667	1.00883	0.927613	0.0613369
fg23937	essential	essential	essential	-5	-5				5.4	5.76	5.42	5.52667	0.652756						7.17	7.2	7.13	7.16667	0.940096
fg24245	essential	essential	essential	-5	-5				5.52	5.76	5.42	5.56667	0.643297						7.1	7.66	7.81	7.52333	0.986451
fg24653	0.934262	0.705907	5	0	-1			10	5.58	5.44	5.79	5.60333	0.648284					10	6.6	6.67	6.69	6.65333	0.881236
fg26553	0.993119	0.960384	4	0	0				5.68	5.3	5.52	5.5	0.649606						6.28	6.61	6.65	6.51333	0.854394
fg26567	0.837116	0.938998	2	-1	0				5.51	5.78	5.64	5.64333	0.652157						6.7	6.75	7.02	6.82333	0.894668
fg26583	0.447612	0.415425	4	-3	-3		fg23343	4	5.27	4.92	4.63	4.94	0.571539	0.607733	0.0340933		fg23343	4	6.63	7.09	6.93	6.88333	0.9117	0.754663	0.0637076
fg26631	1.05454	0.861142	5	0	-1				4.92	4.41	5.01	4.78	0.564567						5.68	5.92	5.51	5.70333	0.748142
fg26741	essential	essential	essential	-5	-5				4.93	3.92	5.02	4.62333	0.534284						6.46	5.58	6.1	6.04667	0.792832
fg27125	0.246804	0.0846046	5	-4	-4			2	4.99	5.23	5.61	5.27667	0.61049					2	5.45	5.94	5.88	5.75667	0.762472
fg27189	1.05194	1.07544	6	0	0				5.04	5.26	5.28	5.19333	0.613386						5.48	5.54	5.16	5.39333	0.707477
fg27623	0.99368	0.992457	7	0	0				5.24	5.6	5.28	5.37333	0.620955						5.63	5.59	5.78	5.66667	0.743007
fg27773	1.04538	0.887318	5	0	-1			7	5.13	5.29	5.16	5.19333	0.600848					7	6.74	6.28	6.34	6.45333	0.854746
fg19535	essential	essential	essential	-5	-5				5.39	5.36	5.65	5.46667	0.645669						5.13	5.06	5.05	5.08	0.666375
									5.08	4.78	5.42	5.09333	0.588598						5.81	5.61	5.83	5.75	0.753934
								12	5.04	5.09	5.19	5.10667	0.590821					12	5.74	5.33	5.62	5.56333	0.736865
									5.28	5.19	5.4	5.29	0.624803						5.83	5.33	5.32	5.49333	0.720595
									5.65	5.76	5.67	5.69333	0.657935						6.12	5.96	5.83	5.97	0.78278
								18	5.12	5.42	5.16	5.23333	0.605476					18	5.62	5.67	5.82	5.70333	0.755408
									5.26	5.66	5.45	5.45667	0.644488						5.52	5.16	5.4	5.36	0.703105
									5.36	5.84	5.47	5.55667	0.642142						4.96	5.27	5.34	5.19	0.680507
							fg06329	34	0.82	0.97	1.09	0.96	0.111068	0.0780675	0.0173538		fg06329	34	0.76	0.63	0.71	0.7	0.0927152	0.0867768	0.007621
									0.55	0.73	0.59	0.623333	0.073622						0.72	0.7	0.8	0.74	0.0970704
									0.72	0.66	0.59	0.656667	0.075886						0.72	0.56	0.73	0.67	0.0878497
								37	0.47	0.47	0.61	0.516667	0.0597763					37	0.63	0.66	0.64	0.643333	0.0852097
									0.65	0.68	0.64	0.656667	0.0775591						0.58	0.62	0.68	0.626667	0.0822038
									0.54	0.58	0.71	0.61	0.0704931						0.62	0.58	0.53	0.576667	0.0756119
							set 2_CM										set 2_MM
							Gene name	isolates	Biological repeats			average	growth rate	growth rate_average	growth rate_stdev		Gene name	isolates	Biological repeats			average	growth rate	growth rate_average	growth rate_stdev
									1	2	3								1	2	3
							WT		7.76	7.77	7.74	7.75667					WT		7.87	7.88	8.02	7.92333
									7.25	7.27	7.45	7.32333							7.11	7.15	7.59	7.28333
									7.4	7.37	7.41	7.39333							7.63	7.7	7.73	7.68667
							fg12939	4	7.29	7.39	7.54	7.40667	0.954878	0.987887	0.04544		fg12939	4	7.35	7.18	6.96	7.16333	0.904081	0.912298	0.0582444
									7.36	7.48	7.32	7.38667	1.00865						7.28	7.25	7.39	7.30667	1.0032
									7.67	7.67	7.64	7.66	1.03607						6.98	7.44	7.04	7.15333	0.930616
								5	7.17	7.04	7.09	7.1	0.915342					5	6.33	6.41	6.94	6.56	0.827934
									7.59	7.15	7.73	7.49	1.02276						6.79	6.81	6.65	6.75	0.926773
									7.41	7.03	7.51	7.31667	0.98963						6.62	6.92	6.78	6.77333	0.88118
							fg16603	6	6.79	6.85	6.73	6.79	0.875376	0.938936	0.0366939		fg16603	6	7.05	7.13	6.98	7.05333	0.890198	0.938998	0.0358585
									7.13	6.81	7.37	7.10333	0.969959						7.11	6.97	6.85	6.97667	0.957895
									7.35	7.1	6.93	7.12667	0.963931						7.35	7.13	7.15	7.21	0.937988
								3	7.01	7.11	7.17	7.09667	0.914912					3	7.07	7.23	7.26	7.18667	0.907026
									7.02	7.07	6.97	7.02	0.95858						7.31	7.1	7.2	7.20333	0.989016
									7.17	7.09	6.83	7.03	0.950857						7.31	7.4	7.24	7.31667	0.951865
							fg26567	3	6.05	6.31	6.23	6.19667	0.798883	0.837116	0.0569015		fg26567	3	7.25	7.29	7.03	7.19	0.907446	0.896571	0.0371204
									6	6.3	6.08	6.12667	0.836595						6.91	7.02	6.69	6.87333	0.943707
									6.11	6.3	6.31	6.24	0.844004						6.94	6.77	7.09	6.93333	0.901995
								4	5.83	5.98	6.07	5.96	0.768371					4	6.97	6.68	6.83	6.82667	0.86159
									6.22	6.08	6.11	6.13667	0.837961						7.01	6.66	6.44	6.70333	0.920366
									6.8	6.97	7.01	6.92667	0.93688						6.67	6.35	6.45	6.49	0.844319
							fg12743	10	7	6.9	7.3	7.06667	0.911044	0.946416	0.0310713		fg12743	10	7.09	7.23	6.83	7.05	0.889777	0.911728	0.0280231
									7.27	7.09	7.02	7.12667	0.973145						7.14	6.9	6.77	6.93667	0.952403
									7.09	7.06	7.33	7.16	0.96844						7.35	7.09	7.1	7.18	0.934085
								14	7.02	7.11	7.18	7.10333	0.915771					14	6.91	7.18	6.83	6.97333	0.880101
									7.3	7.03	7.21	7.18	0.980428						6.63	6.64	6.79	6.68667	0.918078
									6.92	6.83	6.87	6.87333	0.929666						6.82	7.02	6.82	6.88667	0.895924
							fg15225	2	7.89	7.83	7.92	7.88	1.0159	0.982018	0.030092		fg15225	2	6.95	6.67	6.8	6.80667	0.859066	0.862575	0.0336738
									7.2	7.15	7.19	7.18	0.980428						6.7	6.35	6.4	6.48333	0.89016
									7.29	7.38	6.98	7.21667	0.976105						6.46	6.85	6.1	6.47	0.841717
								4	7.26	7.12	7.24	7.20667	0.929093					4	6.19	6.84	6.7	6.57667	0.830038
									7.18	7.36	7.54	7.36	1.00501						6.33	6.85	6.83	6.67	0.915789
									7.21	7.28	7.37	7.28667	0.985573						6.36	6.35	6.63	6.44667	0.838682
							fg20645	2	0.8	0.8	0.83	0.81	0.104426	0.101308	0.0157766		fg20645	2	0.77	0.75	0.55	0.69	0.0870846	0.0796571	0.00954231
									0.87	0.67	0.62	0.72	0.0983159						0.67	0.56	0.42	0.55	0.0755149
									0.64	0.71	0.8	0.716667	0.0969342						0.56	0.71	0.6	0.623333	0.0810928
								1	0.77	0.69	0.92	0.793333	0.102278					1	0.45	0.58	0.48	0.503333	0.0635255
									0.88	1	0.92	0.933333	0.127447						0.52	0.59	0.64	0.583333	0.0800915
									0.4	0.63	0.71	0.58	0.0784491						0.67	0.86	0.56	0.696667	0.0906331
							fg23425	5	7.51	7.23	7.57	7.43667	0.958745	0.968296	0.0373019		fg23425	5	6.9	6.58	6.73	6.73667	0.850231	0.906818	0.0645197
									7.51	7.19	7.45	7.38333	1.00819						7.22	7.38	7.24	7.28	0.999542
									7.02	7.3	7.04	7.12	0.96303						7.14	6.22	6.64	6.66667	0.867303
								2	6.96	6.93	7.1	6.99667	0.90202					2	6.47	6.97	6.97	6.80333	0.858645
									7.23	7.17	7.29	7.23	0.987255						7.29	6.8	7.24	7.11	0.976201
									7.31	7.45	7.21	7.32333	0.990532						6.93	6.83	6.74	6.83333	0.888985
							fg16663	41	7.57	7.48	7.32	7.45667	0.961324	0.951813	0.0329743		fg16663	41	6.6	6.94	6.92	6.82	0.860749	0.886329	0.0424496
									7.39	7.2	7.3	7.29667	0.996359						6.7	6.74	6.8	6.74667	0.926316
									7.21	7.3	7.21	7.24	0.979261						6.99	6.82	6.6	6.80333	0.885082
								37	7.15	6.93	7.06	7.04667	0.908466					37	6.81	6.57	6.25	6.54333	0.825831
									6.81	6.91	6.79	6.83667	0.933546						6.66	6.5	7.41	6.85667	0.941419
									6.93	6.71	7.03	6.89	0.931921						6.62	6.81	6.83	6.75333	0.878578
							set 3_CM										set 3_MM
							Gene name	isolates	Biological repeats			average	growth rate	growth rate_average	growth rate_stdev		Gene name	isolates	Biological repeats			average	growth rate	growth rate_average	growth rate_stdev
									1	2	3								1	2	3
							WT		6.68	6.63	6.63	6.64667					WT		7.2	7.45	7.62	7.42333
									7.2	7.66	7.42	7.42667							7.28	7.32	7.21	7.27
									6.35	6.39	6.4	6.38							7.3	7.25	7.65	7.4
							fg14003	2	6.64	7.29	7.04	6.99	1.05165	0.932655	0.0889245		fg14003	2	6.99	7.42	6.94	7.11667	0.958689	0.948917	0.0463559
									7.04	6.81	6.7	6.85	0.922352						7.59	7.41	7.51	7.50333	1.0321
									6.51	6.55	6.3	6.45333	1.01149						6.48	6.52	7.48	6.82667	0.922523
								1	6.01	6.2	6.22	6.14333	0.924273					1	6.79	6.75	6.67	6.73667	0.907499
									5.94	6.01	5.98	5.97667	0.804758						6.72	7.03	7.16	6.97	0.958735
									5.52	5.82	5.53	5.62333	0.8814						6.69	6.99	6.61	6.76333	0.913964
							fg03945	1	5.8	5.89	5.48	5.72333	0.861083	0.874207	0.0675925		fg03945	1	7.12	7.22	7.19	7.17667	0.966771	0.953554	0.0429483
									5.97	6.2	6.01	6.06	0.815978						7.09	7.23	6.68	7	0.962861
									6.07	5.94	6.18	6.06333	0.950366						6.45	6.44	6.38	6.42333	0.868018
								2	5.71	5.94	5.91	5.85333	0.880642					2	7.33	7.2	7.38	7.30333	0.983835
									6.07	5.66	5.8	5.84333	0.786804						6.88	6.85	7.21	6.98	0.96011
									5.95	5.98	6.26	6.06333	0.950366						6.98	7	7.77	7.25	0.97973
							fg00513	11	6.1	6.17	6.18	6.15	0.925276	0.893958	0.051494		fg00513	9	6.97	7.18	6.93	7.02667	0.946565	0.888092	0.0671955
									6.34	6.69	6.38	6.47	0.871185						6.52	6.99	6.87	6.79333	0.934434
								9	6.2	6.47	6.2	6.29	0.946339						5.75	5.61	6.14	5.83333	0.788288
									5.93	6.31	6.32	6.18667	0.833034					11	6.56	6.79	6.92	6.75667	0.910193
							fg01829	1	6.32	5.88	6.23	6.14333	0.924273	0.900676	0.0653438				6.03	5.89	5.94	5.95333	0.81889
									6.67	5.85	6.48	6.33333	0.852783						7.11	6.91	6.63	6.88333	0.93018
									6.09	6.06	5.81	5.98667	0.938349				fg01829	1	6.9	7.1	6.92	6.97333	0.93938	0.974468	0.0319763
								8	5.85	5.88	6.2	5.97667	0.899198						7.44	7.41	7.45	7.43333	1.02247
									5.92	6.03	5.93	5.96	0.802513						7.18	7.44	7.19	7.27	0.982432
									6.15	6.44	6.3	6.29667	0.986938					8	7.2	6.87	6.81	6.96	0.937584
							fg19195	3	6.27	5.8	5.94	6.00333	0.90321	0.811824	0.0700067				7.26	7.07	7.02	7.11667	0.978909
									5.65	5.73	5.71	5.69667	0.767056						7.5	7.05	7.34	7.29667	0.986036
									5.56	5.64	5.71	5.63667	0.88349				fg19195	3	5.32	5.21	5.06	5.19667	0.700045	0.705324	0.0164661
								2	5.34	5.07	4.94	5.11667	0.769809						5.32	5.31	5.04	5.22333	0.718478
									5.29	5.29	5.62	5.4	0.72711						5.33	5.31	5.44	5.36	0.724324
									5.11	5.32	5.27	5.23333	0.820272					2	5.14	4.93	5.54	5.20333	0.700943
							fg17683	1	5.66	5.51	5.93	5.7	0.857573	0.870735	0.0755999				5.05	4.88	5.56	5.16333	0.710225
									5.49	5.81	5.81	5.70333	0.767953						5.46	4.97	4.62	5.01667	0.677928
									5.95	5.94	6.01	5.96667	0.935214				fg17683	1	6.15	6.28	5.94	6.12333	0.824877	0.902975	0.0562521
								2	6.31	6.13	5.83	6.09	0.916249						7.11	7.41	6.72	7.08	0.973865
									5.77	5.95	6.05	5.92333	0.797576						6.78	6.36	6.54	6.56	0.886486
									6.25	6.06	5.87	6.06	0.949843					2	6.21	6.6	6.65	6.48667	0.873821
							fg14905	8	4.21	4.2	4.42	4.27667	0.64343	0.653557	0.0607579				6.66	7.1	7.23	6.99667	0.962403
									4.49	4.22	4.6	4.43667	0.597397						6.48	6.77	6.65	6.63333	0.896396
									4.66	4.48	4.59	4.57667	0.717346				fg14905	8	3.85	3.88	3.77	3.83333	0.51639	0.506981	0.0112936
								5	4.54	4.28	4.66	4.49333	0.676028						4.17	3.59	3.67	3.81	0.524072
									4.41	4.19	4.13	4.24333	0.571364						3.54	3.66	3.91	3.70333	0.50045
									4.67	4.63	4.4	4.56667	0.715778					5	3.69	3.66	3.63	3.66	0.49304
							fg04001	37	0.93	0.63	1.01	0.856667	0.128887	0.125891	0.0114743				3.75	3.6	3.62	3.65667	0.50298
									0.93	0.84	0.8	0.856667	0.11535						3.75	3.87	3.59	3.73667	0.504955
									0.89	0.91	0.71	0.836667	0.131139				fg04001	37	0.67	0.61	0.68	0.653333	0.0880108	0.0934916	0.00647702
								38	0.93	0.78	0.87	0.86	0.129388						0.73	0.7	0.83	0.753333	0.103622
									0.82	0.83	0.79	0.813333	0.109515						0.66	0.65	0.71	0.673333	0.090991
									0.84	0.85	1.01	0.9	0.141066					38	0.62	0.73	0.63	0.66	0.0889088
																			0.71	0.65	0.6	0.653333	0.089867
																			0.68	0.65	0.88	0.736667	0.0995495
							set 4_CM										set 4_MM
							Gene name	isolates	Biological repeats			average	growth rate	growth rate_average	growth rate_stdev		Gene name	isolates	Biological repeats			average	growth rate	growth rate_average	growth rate_stdev
									1	2	3								1	2	3
							WT		6.81	6.71	6.73	6.75					WT		6.88	6.38	6.86	6.70667
									6.76	6.85	6.85	6.82							6.42	6.53	6.51	6.48667
									6.89	6.66	6.81	6.78667							6.48	6.4	6.2	6.36
							fg26583	20	2.81	2.61	2.92	2.78	0.411852	0.447612	0.0477209		fg26583	20	2.83	2.41	2.47	2.57	0.383201	0.415425	0.0279842
									2.91	2.97	2.92	2.93333	0.430108						2.94	2.7	2.76	2.8	0.431655
									3.33	3.11	3.2	3.21333	0.473477						2.81	2.7	2.68	2.73	0.429245
								23	2.51	2.52	5.74	3.59	0.531852					23	2.41	2.69	2.78	2.62667	0.39165
									2.71	2.85	2.72	2.76	0.404692						2.6	2.55	2.65	2.6	0.400822
									2.84	3.07	2.92	2.94333	0.433694						2.82	2.93	2.95	2.9	0.455975
							fg26553	5	6.98	7.09	6.9	6.99	1.03556	0.993119	0.0392824		fg26553	5	6.54	6.5	5.42	6.15333	0.917495	0.960384	0.0298452
									6.63	6.79	6.54	6.65333	0.975562						5.9	6.1	6.3	6.1	0.940391
									6.79	6.93	6.99	6.90333	1.01719						6.35	6.14	6.3	6.26333	0.984801
								3	6.91	6.98	6.69	6.86	1.0163					3	6.32	6.62	6.4	6.44667	0.961233
									6.75	6.85	6.61	6.73667	0.987781						6.04	6.46	6.14	6.21333	0.957862
									6.32	6.17	6.37	6.28667	0.926326						6	6.67	6.42	6.36333	1.00052
							fg11229	8	4.41	4.21	4.35	4.32333	0.640494	0.654683	0.0166646		fg11229	8	5.69	5.23	5.34	5.42	0.808151	0.813872	0.045845
									4.36	4.26	4.43	4.35	0.63783						5.97	5.46	5.89	5.77333	0.890031
									4.4	4.45	4.44	4.43	0.65275						5.41	5.24	5.48	5.37667	0.845388
								3	4.61	4.4	4.85	4.62	0.684444					3	5.69	4.85	5.04	5.19333	0.774354
									4.42	4.43	4.62	4.49	0.658358						5.2	4.66	5.19	5.01667	0.773381
									4.48	4.48	4.36	4.44	0.654224						5.09	5.23	4.79	5.03667	0.791929
							fg19995	10	6.36	6.45	6.83	6.54667	0.969877	0.967486	0.00900059		fg19995	10	6.09	5.9	5.3	5.76333	0.859344	0.934343	0.0406186
									6.62	6.68	6.75	6.68333	0.979961						5.76	6.1	6.03	5.96333	0.919322
									6.66	6.62	6.58	6.62	0.975442						6.41	5.81	6.24	6.15333	0.967505
								4	6.74	6.24	6.45	6.47667	0.959506					4	6.21	6.38	6.41	6.33333	0.944334
									6.74	6.46	6.48	6.56	0.961877						6.06	6.32	6.12	6.16667	0.950668
									6.54	6.55	6.42	6.50333	0.958251						6.52	5.96	5.93	6.13667	0.964885
							fg11125	18	7.73	7.67	7.75	7.71667	1.14321	1.13217	0.0281335		fg11125	18	7.89	7.71	7.83	7.81	1.16451	1.14763	0.0470993
									7.73	8.08	8.07	7.96	1.16716						7.32	7.46	7.43	7.40333	1.14132
									7.79	7.38	7.29	7.48667	1.10314						7.65	7.69	7.8	7.71333	1.21279
								5	7.8	7.82	7.86	7.82667	1.15951					5	7.17	7.08	7.4	7.21667	1.07604
									7.56	7.62	7.44	7.54	1.10557						7.19	7.19	7.4	7.26	1.11922
									7.77	7.51	7.41	7.56333	1.11444						7.39	7.54	7.43	7.45333	1.17191
							set 5_CM
							Gene name	isolates	Biological repeats			average	growth rate	growth rate_average	growth rate_stdev		set 5_MM
									1	2	3						Gene name	isolates	Biological repeats			average	growth rate	growth rate_average	growth rate_stdev
							WT		6.95	7.07	7.25	7.09							1	2	3
									7.02	7.3	6.95	7.09					WT		8.16	8.13	8.03	8.10667
									6.99	7.01	6.93	6.97667							7.91	7.78	8.01	7.9
							fg27773	4	7.5	7.46	7.27	7.41	1.04513	1.04538	0.0330161				7.85	7.79	7.84	7.82667
									6.36	7.4	7.39	7.05	0.994358				fg27773	4	6.95	7	7.04	6.99667	0.863076	0.887318	0.0236007
									7.38	7.43	7.32	7.37667	1.05733						6.83	7.01	7.24	7.02667	0.889451
								3	7.22	7.71	7.36	7.43	1.04795						6.92	6.74	6.9	6.85333	0.875639
									7.37	7.2	7.38	7.31667	1.03197					3	7.47	6.79	7.77	7.34333	0.905839
									7.49	7.78	7.66	7.64333	1.09556						7.13	7.49	7.26	7.29333	0.923207
							fg26631	41	7.53	7.36	7.74	7.54333	1.06394	1.05454	0.0138895				6.93	6.6	6.82	6.78333	0.866695
									7.35	7.43	7.46	7.41333	1.0456				fg26631	41	7.18	7.15	7.2	7.17667	0.88528	0.861142	0.0391618
									7.2	7.45	7.15	7.26667	1.04157						6.39	6.61	6.97	6.65667	0.842616
								42	7.45	7.58	7.36	7.46333	1.05266						7.25	7.38	7.21	7.28	0.930153
									7.47	7.33	7.44	7.41333	1.0456					42	6.52	6.87	6.8	6.73	0.830181
									7.6	7.28	7.68	7.52	1.07788						6.51	6.71	6.81	6.67667	0.845148
							fg11619	28	7.23	7.67	7.43	7.44333	1.04984	1.04716	0.0151299				6.23	6.38	6.96	6.52333	0.833475
									7.43	7.63	7.36	7.47333	1.05407				fg11619	28	6.61	7.15	7.14	6.96667	0.859375	0.890645	0.0440136
									7.13	7.32	7.5	7.31667	1.04873						7	7.07	7.05	7.04	0.891139
								9	7.45	7.43	7.33	7.40333	1.04419						6.9	7.09	6.96	6.98333	0.892249
									7.34	7.12	7.24	7.23333	1.02022					9	6.58	6.76	6.84	6.72667	0.82977
									7.63	7.27	7.41	7.43667	1.06593						7.3	7.06	7.3	7.22	0.913924
							fg00389	20	7.42	7.41	7.57	7.46667	1.05313	1.06103	0.017224				7.38	7.53	7.57	7.49333	0.957411
									7.58	7.8	7.59	7.65667	1.07992				fg00389	20	7.91	7.53	7.47	7.63667	0.942023	0.914006	0.0307468
									7.37	7.28	7.49	7.38	1.05781						7.49	7.37	7.42	7.42667	0.940084
								5	7.37	7.41	7.5	7.42667	1.04748						7.37	7.45	7.22	7.34667	0.938671
									7.29	7.51	7.39	7.39667	1.04325					5	7	7.02	7.09	7.03667	0.86801
									7.57	7.59	7.54	7.56667	1.08457						7.08	7	7.21	7.09667	0.898312
							fg24653	4	6.52	6.64	6.77	6.64333	0.937	0.934262	0.0222141				6.85	7.13	7.08	7.02	0.896934
									6.67	6.74	6.63	6.68	0.942172				fg24653	4	5.45	5.66	5.82	5.64333	0.696135	0.705907	0.0521331
									6.56	6.71	6.71	6.66	0.954611						4.82	5.47	5.12	5.13667	0.650211
								3	6.48	6.5	6.51	6.49667	0.916314						5.02	5	5.02	5.01333	0.640545
									6.97	6.79	6.57	6.77667	0.955806					3	6.02	6.14	6.3	6.15333	0.759046
									6.14	6.33	6.36	6.27667	0.899666						6.15	5.83	5.95	5.97667	0.75654
							fg19779	21	6.06	5.84	5.86	5.92	0.834979	0.826157	0.0161972				5.77	5.55	5.89	5.73667	0.732964
									5.85	5.89	5.93	5.89	0.830748				fg19779	21	4.2	3.96	3.6	3.92	0.483553	0.489295	0.115083
									5.92	5.9	5.88	5.9	0.845676						4.47	4.79	4.85	4.70333	0.595359
								16	5.84	5.92	5.92	5.89333	0.831218						4.46	4.44	4.97	4.62333	0.590716
									5.55	5.66	5.82	5.67667	0.800658					16	2.44	2.22	2.19	2.28333	0.281661
									5.63	5.56	5.84	5.67667	0.813665						4.07	4.24	4.01	4.10667	0.519831
							fg18319	3	5.91	5.9	5.76	5.85667	0.826046	0.832071	0.0112857				4.02	3.42	3.47	3.63667	0.464651
									5.68	5.93	5.73	5.78	0.815233				fg18319	3	1.78	2.02	2.23	2.01	0.247944	0.331632	0.10616
									5.93	5.65	5.76	5.78	0.828476						2.01	1.78	2.29	2.02667	0.25654
								9	5.81	5.94	5.99	5.91333	0.834039						2.2	2.04	2.44	2.22667	0.284497
									5.92	5.89	6.14	5.98333	0.843912					9	4.29	4.12	4.59	4.33333	0.534539
									5.87	5.9	5.91	5.89333	0.84472						2.55	2.87	2.77	2.73	0.34557
							fg27125	15	1.79	1.54	1.79	1.70667	0.240715	0.246804	0.029897				2.57	2.6	2.36	2.51	0.320698
									1.9	1.92	2.03	1.95	0.275035				fg27125	15	0.67	0.65	0.68	0.666667	0.0822368	0.0846046	0.00382323
									1.9	2.08	2.14	2.04	0.292403						0.65	0.63	0.73	0.67	0.0848101
								2	1.53	1.57	1.63	1.57667	0.222379						0.63	0.61	0.61	0.616667	0.0787905
									1.57	1.59	1.56	1.57333	0.221909					2	0.67	0.71	0.78	0.72	0.0888158
									1.56	1.61	1.61	1.59333	0.22838						0.65	0.68	0.67	0.666667	0.0843882
							fg06507	11	1.65	1.84	1.99	1.82667	0.25764	0.260575	0.0158847				0.73	0.71	0.64	0.693333	0.088586
									1.75	1.78	1.71	1.74667	0.246356				fg06507	11	2.37	2.11	2.13	2.20333	0.271793	0.294179	0.0152731
									1.92	2.04	2.13	2.03	0.29097						2.43	2.36	2.24	2.34333	0.296624
								12	1.96	1.78	1.85	1.86333	0.262811						2.49	2.43	2.46	2.46	0.31431
									1.71	1.86	1.83	1.8	0.253879					12	2.23	2.28	2.38	2.29667	0.283306
									1.77	1.68	1.82	1.75667	0.251792						2.29	2.22	2.44	2.31667	0.293249
							fg17687	30	1.1	1.05	1.15	1.1	0.155148	0.138808	0.0118658				2.38	2.36	2.44	2.39333	0.305792
									0.99	0.85	1.03	0.956667	0.134932				fg17687	30	0.9	0.9	0.84	0.88	0.108553	0.093379	0.0147882
									0.99	0.93	0.91	0.943333	0.135213						0.44	0.6	0.67	0.57	0.0721519
								11	1.14	0.92	1.01	1.02333	0.144335						0.74	0.82	0.72	0.76	0.0971039
									0.88	0.82	0.85	0.85	0.119887					11	0.69	0.95	0.82	0.82	0.101151
									0.97	1.04	0.99	1	0.143335						0.89	0.67	0.89	0.816667	0.103376
																			0.58	0.56	0.69	0.61	0.0779387
							set 6_CM
							Gene name	isolates	Biological repeats			average	growth rate	growth rate_average	growth rate_stdev		set 6_MM
									1	2	3						Gene name	isolates	Biological repeats			average	growth rate	growth rate_average	growth rate_stdev
							WT	WT	5.74	5.79	6.1	5.87667							1	2	3
									5.67	5.83	5.87	5.79					WT	WT	6.04	6.07	6.24	6.11667
									5.6	5.74	5.46	5.6							6.88	6.82	6.92	6.87333
							fg06861	4	6.47	6.26	4.89	5.87333	0.999433	1.05732	0.0450237				6.55	6.33	6.42	6.43333
									6.45	6.35	5.01	5.93667	1.02533				fg06861	4	6.68	6.77	6.82	6.75667	1.10463	1.08426	0.0599885
									6.43	5.44	5.44	5.77	1.03036						6.98	6.86	6.84	6.89333	1.00291
								2	6.91	6.54	6.13	6.52667	1.11061						6.84	6.75	6.87	6.82	1.0601
									6.63	5.9	6.55	6.36	1.09845					2	7.27	7.27	7.18	7.24	1.18365
									6.28	5.91	5.95	6.04667	1.07976						7.2	7.19	7.53	7.30667	1.06305
							fg27189	43	6.17	5.76	5.76	5.89667	1.0034	1.05194	0.0343875				6.94	6.98	7.14	7.02	1.09119
									5.97	6.31	5.81	6.03	1.04145				fg27189	43	6.63	6.71	6.68	6.67333	1.09101	1.07544	0.0536188
									5.89	5.89	5.51	5.76333	1.02917						7.1	7.2	7.16	7.15333	1.04074
								10	6.37	6.26	6.3	6.31	1.07374						6.97	7.24	7.02	7.07667	1.1
									6.18	6.17	6.13	6.16	1.0639					10	6.47	6.79	6.64	6.63333	1.08447
									6.17	6.12	6.19	6.16	1.1						6.7	6.9	6.82	6.80667	0.990301
							fg17447	27	5.02	5.12	4.95	5.03	0.855927	0.85932	0.0364931				7.32	7.38	7.42	7.37333	1.14611
									5.2	5.11	4.83	5.04667	0.871618				fg17447	27	3.72	3.98	4.05	3.91667	0.640327	0.595693	0.0578331
									5.2	4.95	4.92	5.02333	0.897024						3.34	3.3	3.42	3.35333	0.487876
								28	4.99	4.65	4.74	4.79333	0.815655						3.9	4.23	4.01	4.04667	0.629016
									5.06	4.58	4.57	4.73667	0.818077					28	3.75	3.75	3.9	3.8	0.621253
									5.29	5.07	4.72	5.02667	0.897619						4.06	4.48	4.32	4.28667	0.623666
							fg14041	3	6.06	5.96	5.86	5.96	1.01418	1.03966	0.0459319				3.55	3.7	3.79	3.68	0.572021
									6.18	6.28	5.67	6.04333	1.04375				fg14041	3	6.22	6.65	6.25	6.37333	1.04196	1.03204	0.0690101
									6.18	6.02	5.72	5.97333	1.06667						6.28	6.17	5.98	6.14333	0.893792
								4	5.69	5.85	5.67	5.73667	0.976177						7.67	6.44	6.77	6.96	1.08187
									6.05	5.75	6.04	5.94667	1.02706					4	6.35	6.66	6.49	6.5	1.06267
									6.11	6.1	6.44	6.21667	1.11012						7.19	7.28	7.39	7.28667	1.06014
																			6.82	6.72	6.76	6.76667	1.05181
							set 7_CM
							Gene name	isolates	Biological repeats			average	growth rate	growth rate_average	growth rate_stdev		set 7_MM
									1	2	3						Gene name	isolates	Biological repeats			average	growth rate	growth rate_average	growth rate_stdev
							WT	WT	8.2	8.02	8.12	8.11333							1	2	3
									8.17	8.15	8.2	8.17333					WT	WT	8.16	8.17	8.22	8.18333
									8.3	8.07	8.16	8.17667							8.05	8.14	8.25	8.14667
							fg01117	40	8.25	8.02	8.12	8.13	1.00205	0.998374	0.00319347				8.2	8.23	8.12	8.18333
									8.14	8.15	8.15	8.14667	0.996737				fg01117	40	8.05	8.17	8.09	8.10333	0.990224	0.988451	0.00728017
									8.35	8.07	8.02	8.14667	0.996331						8.15	8.06	8.1	8.10333	0.994681
							fg06719	24	8.16	8.05	8.07	8.09333	0.997535	0.997896	0.00745808				8.04	8.02	8.01	8.02333	0.980448
									8.21	8.15	8.15	8.17	0.999592				fg06719	24	8.03	7.99	8.13	8.05	0.983707	0.99254	0.00984083
									8.02	8.02	8.11	8.05	0.984509						8.24	8.11	8.16	8.17	1.00286
								66	8.23	8.2	8.01	8.14667	1.00411						8.03	8.04	8.13	8.06667	0.985743
									8.15	8.25	8.25	8.21667	1.0053					66	8.07	7.99	8.16	8.07333	0.986558
									8.08	8.16	8.2	8.14667	0.996331						8.24	8.23	8.14	8.20333	1.00696
							fg17395	61	8.25	8.13	8.04	8.14	1.00329	0.994769	0.00762992				8.07	8.22	8	8.09667	0.989409
									8.19	8.15	8.24	8.19333	1.00245				fg17395	61	7.98	8.07	8.11	8.05333	0.984114	0.989808	0.00656273
									8.04	8.13	8.02	8.06333	0.986139						8.06	8.07	8.04	8.05667	0.988953
								62	8.11	8.04	8.13	8.09333	0.997535						7.99	8.13	8.12	8.08	0.987373
									8	7.99	8.19	8.06	0.986134					62	8.07	8.22	8.18	8.15667	0.996741
									8.07	8.23	8.06	8.12	0.99307						8.1	8.17	8.14	8.13667	0.998773
							fg18357	49	8.1	8.05	8.07	8.07333	0.99507	0.995246	0.00671193				8.05	7.98	8.1	8.04333	0.982892
									8.14	8.09	8.22	8.15	0.997145				fg18357	49	8.09	8.05	8.24	8.12667	0.993075	0.995254	0.00749307
									8.13	8.08	8.05	8.08667	0.988993						8.16	8.18	8.12	8.15333	1.00082
								57	8.24	8.13	8.14	8.17	1.00698						8	8.1	8.24	8.11333	0.991446
									8.18	7.99	8.07	8.08	0.988581					57	8.01	8.07	8.12	8.06667	0.985743
									8.13	8.04	8.23	8.13333	0.9947						8.23	8.24	8.14	8.20333	1.00696
							fg22405	41	8	7.99	8.11	8.03333	0.99014	0.994416	0.00487114				8.08	8.1	8.21	8.13	0.993483
									7.99	8.21	8.09	8.09667	0.99062				fg22405	41	8.02	8.11	8	8.04333	0.982892	0.991378	0.00756304
									8.21	8.18	8.13	8.17333	0.999592						8.08	8.09	8.2	8.12333	0.997136
								48	8.23	8.03	8.1	8.12	1.00082						8.03	7.99	8.15	8.05667	0.984521
									8.21	8.03	8.16	8.13333	0.995106					48	8.02	8.18	8.12	8.10667	0.990631
									8.24	8.01	8.04	8.09667	0.990216						8.23	8.2	8.08	8.17	1.00286
							fg27623	1	8.23	8.04	8.17	8.14667	1.00411	0.99368	0.00861856				8.08	8.14	8.09	8.10333	0.990224
									8.09	8.22	8.2	8.17	0.999592				fg27623	1	8.11	8.12	8.13	8.12	0.992261	0.992457	0.00307367
									8.05	8.04	8.02	8.03667	0.982878						7.99	8.13	8.14	8.08667	0.992635
								2	8.16	8.08	7.98	8.07333	0.99507						8.24	8.18	7.99	8.13667	0.994297
									8.22	8.02	8.2	8.14667	0.996737					2	7.99	8.15	8.13	8.09	0.988595
									7.99	8.05	8.09	8.04333	0.983693						8.08	8.2	8.09	8.12333	0.997136
																			8.15	8.17	7.98	8.1	0.989817

## Sheet: Mycotoxin
ZEA					DON						Gene name	ZEA_210928										Gene name	DON_210928										ZEA_std	area
No	Reduction rate	date	index		No	Reduction rate	date	index				isolates	Area	ng	ug/g	average	sd	t.test	Reduction rate				isolates	Area	ng	ug/g	average	sd	t.test	Reduction rate			50	278816
fg00389	2.30909	210928	5		fg00389	0.981619	210928	0			fg00389	20	1098773	208.521	625.563							fg00389	20	121880	349.935	1049.8							100	561668
fg00513	2.42254	210928	5		fg00513	0.672682	210928	0					1217994	230.553	691.658									105188	302.544	907.632							200	1156085
fg01117	1.88789	210928	0		fg01117	1.44372	210928	0					1350026	254.951	764.854									134176	384.845	1154.53							500	2721611
fg01277	essential	essential	-5		fg01277	essential	essential	-5				5	2987691	557.584	1672.75								5	55240	160.735	482.205
fg01543	essential	essential	-5		fg01543	essential	essential	-5				1-5-2	1707880	321.081	963.243								1-5-2	98871	284.609	853.828							DON_std	area
fg01555	3.54393	210928	5		fg01555	1.93448	210928	0				1-5-3	1726495	324.521	973.563	948.605	381.934	0.0215624	2.30909				1-5-3	55454	161.343	484.028	606.687	214.032	0.313306	0.981619			50	16370
fg01661	1.69453	210928	0		fg01661	1.91369	210928	0			fg01661	7	582415	113.101	339.302							fg01661	7	31696	93.8905	281.671							100	33972
fg01829	3.33472	210928	5		fg01829	1.13626	210928	0				9-7-2	1249159	236.312	708.935								9-7-2	224495	641.273	1923.82							200	68706
fg03053	11.8152	210928	0		fg03053	0.805721	210928	0				9-7-3	1183590	224.195	672.585								9-7-3	34142	100.835	302.505							500	174845
fg03745	essential	essential	-5		fg03745	essential	essential	-5				2	1014079	192.87	578.61								2	80786	233.264	699.791
fg03945	3.78929	210928	5		fg03945	6.20082	210928	0				9-2-2	381884	76.0435	228.131								9-2-2	241854	690.557	2071.67
fg04001	7.81357	220425	5		fg04001	4.46001	220425	5				9-2-3	2945313	549.753	1649.26	696.137	503.851	0.262678	1.69453				9-2-3	89827	258.932	776.797	1182.75	770.789	0.309177	1.91369
fg04029	essential	essential	-5		fg04029	essential	essential	-5			fg01829	1	4307638	801.503	2404.51							fg01829	1	131060	375.998	1127.99
fg04573	2.05864	220419	0		fg04573	1.83861	220419	4				10-1-2	2485576	464.795	1394.39								10-1-2	71278	206.269	618.807
fg06067	1.00642	220419	0		fg06067	2.26306	220419	5				10-1-3	949122	180.866	542.599								10-1-3	29375	87.3008	261.903
fg06269	0.384579	220920	-3		fg06269	0.324456	220419	-3				8	3108177	579.849	1739.55								8	34986	103.231	309.694
fg06329	0.184329	221010	-4		fg06329	0	220425	-4				10-8-2	745044	143.154	429.461								10-8-2	150556	431.35	1294.05
fg06423	0.972247	220419	0		fg06423	0.352957	220419	-3				10-8-3	3053408	569.728	1709.18	1369.95	760.477	0.0257535	3.33472				10-8-3	57686	167.68	503.039	702.261	521.542	0.775566	1.13626
fg06507	2.71166	220920	5		fg06507	2.71166	220920	5			fg03945	2	1737724	326.596	979.788							fg03945	2	103712	298.354	895.061
fg06719	1.61159	220419	0		fg06719	0.865279	220419	0				14-2-2	3223824	601.22	1803.66								14-2-2	92219	265.723	797.17
fg06861	1.16795	220425	0		fg06861	0.986438	220425	0				14-2-3	2891440	539.797	1619.39								14-2-3	40978	120.243	360.73
fg06921	essential	essential	-5		fg06921	essential	essential	-5				1	1717630	322.883	968.648								1	200923	574.349	1723.05
fg07259	3.16009	220425	5		fg07259	2.6946	220425	5				14-1-2	5591004	1038.66	3115.99								14-1-2	780221	2219.05	6657.16
fg09545	essential	essential	-5		fg09545	essential	essential	-5				14-1-3	1508402	284.219	852.656	1556.69	856.81	0.0204678	3.78929				14-1-3	364583	1039	3117	3832.4	2543.66	0.151355	6.20082
fg09595	5.83766	220425	0		fg09595	1.74522	220425	0			fg00513	4	656862	126.858	380.574							fg00513	4	79219	228.815	686.444
fg10789	essential	essential	-5		fg10789	essential	essential	-5				2-4-2	1138742	215.907	647.721								2-4-2	76168	220.152	660.457
fg11125	5.1138	220425	0		fg11125	1.56128	220425	0				2-4-3	1279426	241.905	725.715								2-4-3	90356	260.434	781.302
fg11229	1.29698	220504	0		fg11229	1.49922	220504	0				11	2236220	418.716	1256.15								11	29004	86.2475	258.743
fg11619	1.19072	220425	0		fg11619	3.42033	220425	0				2-11-2	1871352	351.29	1053.87								2-11-2	59411	172.577	517.731
fg12743	0.623333	220425	0		fg12743	4.73521	220425	0				2-11-3	3410676	635.749	1907.25	995.213	543.046	0.0497635	2.42254				2-11-3	53898	156.925	470.775	415.75	137.984	0.753103	0.672682
fg12939	0.362067	220425	-3		fg12939	0.31866	220425	-3			fg01555	2	1246620	235.842	707.527							fg01555	2	163403	467.824	1403.47
fg14003	2.5795	220419	0		fg14003	0.831479	220419	0				8-2-2	1233828	233.479	700.436								8-2-2	73455	212.45	637.35
fg14041	1.68874	220430	0		fg14041	0.747221	220430	0				8-2-3	1734942	326.082	978.246								8-2-3	148718	426.132	1278.4
fg14327	essential	essential	-5		fg14327	essential	essential	-5				1	5584976	1037.55	3112.65								1	72143	208.725	626.175
fg14905	3.14942	220920	5		fg14905	4.58708	220920	5				8-1-2	3114430	581.005	1743.01								8-1-2	238103	679.908	2039.72
fg15225	0.263269	220930	-4		fg15225	0.397133	220930	0				8-1-3	2664344	497.831	1493.49	1455.89	915.161	0.0372285	3.54393				8-1-3	106746	306.968	920.903	1195.6	745.737	0.0791117	1.93448
fg16603	1.77159	220430	4		fg16603	2.21572	220430	5			fg03053	4	11007928	2039.68	6119.05							fg03053	4	59017	171.458	514.375
fg16663	5.27797	220430	0		fg16663	1.53366	220430	0				12-4-2	25280732	4677.23	14031.7								12-4-2	65080	188.672	566.016
fg17395	0.0480602	221010	-4		fg17395	2.31384	221010	0				12-4-3	14945234	2767.28	8301.84								12-4-3	66216	191.897	575.692
fg17447	2.41237	220920	5		fg17447	2.41237	220920	5				1	391098	77.7462	233.239								1	68268	197.723	593.17
fg17683	2.80335	220430	0		fg17683	1.26092	220430	0				12-1-2	299170	60.7584	182.275								12-1-2	53504	155.806	467.419
fg17687	1.84224	221010	4		fg17687	1.47932	221010	2				12-1-3	430084	84.9507	254.852	4853.82	5692.92	0.114201	11.8152				12-1-3	49502	144.444	433.332	497.974	84.1856	0.572656	0.805721
fg18319	0.882493	220430	0		fg18319	1.32673	220430	0			fg01117	40	792832	151.985	455.954							fg01117	40	130574	374.618	1123.86
fg18357	1.47526	220430	0		fg18357	1.70358	220430	0				4-40-2	1860939	349.366	1048.1								4-40-2	105619	303.768	911.303
fg19195	0.878686	220430	0		fg19195	1.58039	220430	0				4-40-3	1454287	274.218	822.655	775.569	298.866	0.156369	1.88789				4-40-3	73967	213.904	641.711	892.29	241.634	0.2328	1.44372
fg19779	1.55121	220430	0		fg19779	1.58116	220430	0			WT		1110827	210.749	632.246							WT		136170	390.506	1171.52
fg19995	3.01179	220504	0		fg19995	1.73348	220504	0					1116460	211.79	635.369									31279	92.7065	278.12
fg20575	essential	essential	-5		fg20575	essential	essential	-5					847202	162.032	486.096									61818	179.411	538.233
fg20645	4.14994	220425	5		fg20645	0.537086	220425	-2					1080469	205.139	615.416									53714	156.403	469.208
fg22405	0.238321	220920	-4		fg22405	0.443059	220920	-3					77543	19.8028	59.4085									72963	211.053	633.159	618.048	82.316
fg23343	0.948922	220930	0		fg23343	0.372682	220930	0					35940	12.1148	36.3444	410.813	286.601
fg23425	1.16701	220504	0		fg23425	1.99376	220504	0
fg23937	essential	essential	-5		fg23937	essential	essential	-5
fg24245	essential	essential	-5		fg24245	essential	essential	-5
fg24653	1.67176	220504	0		fg24653	1.07837	220504	0			Gene name	ZEA_220419										Gene name	DON__220419
fg26553	0.61015	220504	0		fg26553	1.44056	220504	0				isolates	Area	ng	ug/g	average	sd	t.test	Reduction rate				isolates	Area	ng	ug/g	average	sd	t.test	Reduction rate
fg26567	1.96107	220504	5		fg26567	1.38193	220504	0			fg04573	3	4160890	667.411	2002.23							fg04573	3	263990	50.3005	150.902
fg26583	6.2908	220930	5		fg26583	1.57931	220930	0					1311607	218.415	655.244									74871	19.1596	57.4787
fg26631	0.819158	220504	0		fg26631	1.10395	220504	0					1734015	284.979	854.936									358124	65.8009	197.403
fg26741	essential	essential	-5		fg26741	essential	essential	-5				4	2781469	450.039	1350.12								4	298129	55.9219	167.766
fg27125	2.40547	221010	5		fg27125	0.0645433	221010	0				17-4-2	6439217	1026.43	3079.3								17-4-2	220603	43.1563	129.469							ZEA_std	area
fg27189	0.782098	220504	0		fg27189	1.0095	220504	0				17-4-3	2407734	391.145	1173.43	1867.62	1053.06	0.162582	2.05864				17-4-3	357160	65.6422	196.927	164.72	33.8318	0.0384267	1.83861			50	269587
fg27623	0.864569	220504	0		fg27623	0.548734	220504	0			fg06067	2	944121	160.506	481.517							fg06067	2	162058	33.5161	100.548							100	593680
fg27773	0.376083	220920	-3		fg27773	0.417442	220920	0				18-2-2	1364858	226.806	680.418								18-2-2	725057	126.221	378.664							200	1109953
fg19535	essential	essential	-5		fg19535	essential	essential	-5				18-2-3	500880	90.6587	271.976								18-2-3	584153	103.02	309.059							500	3123036
												10	1372405	227.995	683.986								10	556873	98.5276	295.583
												18-10-2	1874800	307.164	921.492								18-10-2	385148	70.2508	210.752							DON_std	area
												18-10-3	2323529	377.875	1133.63	913.035	224.939	0.256379	1.00642				18-10-3	164804	33.9682	101.905	202.747	97.0869	0.0274822	2.26306			50	289842
											fg06423	16	3044662	491.513	1474.54							fg06269	11	26408	11.1795	33.5384							100	724251
												21-16-2	3126140	504.353	1513.06									16843	9.60448	28.8134							200	1238383
												21-16-3	3920255	629.491	1888.47									24808	10.916	32.7481							500	3075472
												19	2148656	350.319	1050.96								15	16942	9.62078	28.8623
												21-19-2	1796788	294.871	884.612								19-15-2	13966	9.13074	27.3922
												21-19-3	1428550	236.843	710.529	882.032	170.228	0.150261	0.972247				19-15-3	21166	10.3163	30.949	29.0678	1.78725	0.00293472	0.324456
											fg06719	24	1462045	242.121	726.363							fg06423	16	26343	11.1688	33.5063
												23-24-2	7350583	1170.05	3510.15								21-16-2	23883	10.7637	32.2911
												23-24-3	3667510	589.663	1768.99								21-16-3	28719	11.56	34.6801
												66	4158606	667.051	2001.15								19	18139	9.81788	29.4536
												23-66-2	2807453	454.133	1362.4								21-19-2	19959	10.1176	30.3527
												23-66-3	2088642	340.862	1022.58	1462.05	496.836	0.0991091	1.61159				21-19-3	29483	11.6858	35.0575	31.6213	3.00959	0.00347039	0.352957
											fg14003	1	4658715	745.859	2237.58							fg06719	24	27968	11.4364	34.3091
												38-1-2	2685311	434.886	1304.66								23-24-2	224040	43.7222	131.167
												38-1-3	775437	133.924	401.772								23-24-3	206918	40.9028	122.709
												2	3445146	554.622	1663.87								66	283623	53.5333	160.6
												38-2-2	2727546	441.541	1324.62								23-66-2	34401	12.4956	37.4869
												38-2-3	8454358	1343.98	4031.95	2340.15	1474.93	0.12995	2.5795				23-66-3	28300	11.491	34.4731	77.52	71.9652	0.917261	0.865279
											WT		1759416	288.981	866.944							fg14003	1	425562	76.9055	230.716
													852495	146.067	438.201								38-1-2	20554	10.2155	30.6466
													2485415	403.386	1210.16								38-1-3	34313	12.4811	37.4434
													2527253	409.979	1229.94								2	268780	51.0892	153.268
													2001183	327.08	981.239								38-2-2	43880	14.0565	42.1694
													1441774	238.927	716.78	907.21	303.072						38-2-3	15274	9.34612	28.0384	74.4918	68.5868	0.946628	0.831479
																						WT		211124	41.5954	124.786
																								131967	28.5612	85.6835
																								60412	16.7787	50.3361
																								140502	29.9666	89.8997
																								188839	37.9259	113.778
																								106401	24.3514	73.0542	89.5896	27.0314
											Gene name	ZEA_220425
												isolates	Area	ng	ug/g	average	sd	t.test	Reduction rate
											fg04001	37	11947561	1894.45	5683.35							Gene name	DON__220425
													11077728	1757.38	5272.14								isolates	Area	ng	ug/g	average	sd	t.test	Reduction rate
													12559689	1990.91	5972.73							fg04001	37	776636	134.714	404.143
												38	16252981	2572.91	7718.72									487816	87.1564	261.469
												15-38-2	23817664	3764.97	11294.9									696521	121.522	364.567
												15-38-3	13864147	2196.47	6589.41	7088.54	2229.73	0.000952283	7.81357				38	904677	155.798	467.394
											fg06861	2	1559413	257.465	772.394								15-38-2	697349	121.659	364.976
												24-2-2	2470360	401.013	1203.04								15-38-3	1041273	178.29	534.871	399.57	94.2563	0.000283205	4.46001
												24-2-3	2245695	365.61	1096.83							fg06329	111	0	0	0
												4	1739300	285.811	857.434								20-111-2	0	0	0
												24-4-2	2115119	345.034	1035.1								20-111-3	0	0	0							ZEA_std	area
												24-4-3	2871416	464.213	1392.64	1059.57	226.643	0.349111	1.16795				112	0	0	0							50	269587
											fg07259	4	7918786	1259.59	3778.76								20-112-2	0	0	0							100	593680
												26-4-2	4485720	718.598	2155.79								20-112-3	0	0	0	0	0	0.000460097	0			200	1109953
												26-4-3	2611729	423.291	1269.87							fg06507	11	243558	46.9361	140.808							500	3123036
												5	11217425	1779.39	5338.18								22-11-2	239372	46.2468	138.74
												26-5-2	6049744	965.06	2895.18								22-11-3	245066	47.1844	141.553							DON_std	area
												26-5-3	3655656	587.795	1763.38	2866.86	1497.56	0.0230245	3.16009				21	410984	74.505	223.515							50	289842
											fg09595	3	1860946	304.981	914.942								22-21-2	154528	32.2761	96.8284							100	724251
												28-3-2	1262098	210.613	631.839								22-21-3	282841	53.4046	160.214	150.277	41.5166	0.0157299	1.67739			200	1238383
												28-3-3	1113039	187.124	561.372							fg06861	2	116948	26.0881	78.2643							500	3075472
												5	54969615	8673.95	26021.9								24-2-2	119780	26.5544	79.6633
												28-5-2	5638176	900.204	2700.61								24-2-3	62020	17.0435	51.1304
												28-5-3	1925031	315.079	945.238	5295.98	10184.2	0.339586	5.83766				4	66659	17.8073	53.422
											fg11125	3	4249016	681.298	2043.89								24-4-2	193295	38.6596	115.979
												32-3-2	2099793	342.619	1027.86								24-4-3	265785	50.5961	151.788	88.3745	38.9107	0.951297	0.986438
												32-3-3	2409157	391.369	1174.11							fg07259	4	288411	54.3218	162.965
												5	2813008	455.009	1365.03								26-4-2	715621	124.668	374.003
												32-5-2	22011890	3480.41	10441.2								26-4-3	861147	148.63	445.891
												32-5-3	24851444	3927.87	11783.6	4639.29	5044.02	0.129801	5.1138				5	254309	48.7064	146.119
											fg11619	9	748019	129.603	388.81								26-5-2	286576	54.0196	162.059
												34-9-2	1185618	198.561	595.683								26-5-3	277172	52.4711	157.413	241.408	132.649	0.0371829	2.6946
												34-9-3	4288128	687.461	2062.38							fg09595	3	135369	29.1214	87.3641
												28	2317712	376.959	1130.88								28-3-2	210283	41.4569	124.371
												34-28-2	1770682	290.757	872.27								28-3-3	157790	32.8133	98.4398
												34-28-3	2953316	477.119	1431.36	1080.23	607.713	0.551463	1.19072				5	816505	141.279	423.838
											fg12743	10	244147	50.2022	150.607								28-5-2	165044	34.0077	102.023
												35-10-2	550558	98.4871	295.461								28-5-3	165173	34.029	102.087	156.354	131.591	0.27379	1.74522
												35-10-3	332198	64.0774	192.232							fg11125	3	369177	67.6209	202.863
												14	1070612	180.438	541.315								32-3-2	355116	65.3056	195.917
												35-14-2	2830439	457.755	1373.27								32-3-3	446959	80.4288	241.286
												35-14-3	1702592	280.027	840.081	565.494	471.774	0.171553	0.623333				5	159869	33.1556	99.4668
											fg12939	4	662839	116.181	348.542								32-5-2	72560	18.779	56.3371
												36-4-2	465455	85.0763	255.229								32-5-3	46326	14.4592	43.3777	139.875	84.0423	0.212224	1.56128
												36-4-3	350781	67.0058	201.017							fg11619	9	464185	83.2653	249.796
												5	1401681	232.609	697.826								34-9-2	778913	135.089	405.268
												36-5-2	722010	125.505	376.514								34-9-3	875940	151.066	453.199
												36-5-3	119536	30.5657	91.6972	328.471	208.233	0.00399084	0.362067				28	330666	61.2796	183.839
											fg20645	1	8210454	1305.55	3916.65								34-28-2	797577	138.163	414.488
												58-1-2	7641606	1215.91	3647.73								34-28-3	225659	43.9888	131.966	306.426	135.396	0.010399	3.42033
												58-1-3	5664097	904.289	2712.87							fg12743	10	235921	45.6786	137.036
												2	7494458	1192.72	3578.16								35-10-2	215718	42.3519	127.056
												58-2-2	13517314	2141.82	6425.45								35-10-3	4140702	688.653	2065.96
												58-2-3	4808458	769.456	2308.37	3764.87	1440.72	0.00407521	4.14994				14	103034	23.797	71.3909
											WT	WT	1759416	288.981	866.944								35-14-2	111074	25.1209	75.3626
													852495	146.067	438.201								35-14-3	97286	22.8505	68.5515	424.226	804.832	0.355331	4.73521
													2485415	403.386	1210.16							fg12939	4	13633	9.07591	27.2277
													2527253	409.979	1229.94								36-4-2	16493	9.54685	28.6405
													2001183	327.08	981.239								36-4-3	14416	9.20484	27.6145
													1441774	238.927	716.78	907.21	303.072						5	12435	8.87864	26.6359
																							36-5-2	16525	9.55212	28.6563
																							36-5-3	24340	10.839	32.5169	28.5487	2.09966	0.00258431	0.31866
																						fg20645	1	61430	16.9463	50.839
																							58-1-2	47553	14.6613	43.9839
																							58-1-3	37363	12.9834	38.9501
																							2	16761	9.59098	28.7729
																							58-2-2	84552	20.7537	62.261
																							58-2-3	87864	21.299	63.8971	48.1173	13.6512	0.0112288	0.537086
																						WT	WT	211124	41.5954	124.786
																								131967	28.5612	85.6835
																								60412	16.7787	50.3361
																								140502	29.9666	89.8997
																								188839	37.9259	113.778
																								106401	24.3514	73.0542	89.5896	27.0314
											Gene name	ZEA_220430
												isolates	Area	ng	ug/g	average	sd	t.test	Reduction rate
											fg14041	3	3056057	506.219	1518.66							Gene name	DON__220430
													1822927	302.722	908.167								isolates	Area	ng	ug/g	average	sd	t.test	Reduction rate
													330130	56.3739	169.122							fg14041	3	46615	14.5068	43.5205
												4	2090419	346.865	1040.6									75953	19.3377	58.0132
												39-4-2	1149427	191.578	574.734									134026	28.9002	86.7006
												39-4-3	2227208	369.439	1108.32	886.599	465.805	0.0536534	1.68874				4	52435	15.4652	46.3955
											fg16603	3	2404949	398.77	1196.31								39-4-2	87652	21.2641	63.7924
												45-3-2	1450309	241.231	723.693								39-4-3	40597	13.5159	40.5477	56.495	17.2777	0.152962	0.747221
												45-3-3	2019044	335.086	1005.26							fg16603	3	407188	73.88	221.64
												6	1121872	187.031	561.093								45-3-2	179984	36.4678	109.403
												45-6-2	2131536	353.65	1060.95								45-3-3	531066	94.2781	282.834
												45-6-3	2075599	344.419	1033.26	930.094	237.929	0.00133701	1.77159				6	390528	71.1367	213.41
											fg16663	37	1309450	217.986	653.958								45-6-2	168210	34.5291	103.587
												46-37-2	22181967	3662.47	10987.4								45-6-3	108855	24.7555	74.2664	167.524	83.0583	0.0413703	2.21572
												46-37-3	2381646	394.925	1184.77							fg16663	37	101332	23.5167	70.5501
												41	2189779	363.262	1089.79								46-37-2	470136	84.2452	252.736
												46-41-2	2883024	477.664	1432.99								46-37-3	189764	38.0782	114.235
												46-41-3	2567735	425.634	1276.9	2770.97	4033.76	0.211027	5.27797				41	164471	33.9134	101.74
											fg17683	1	4203010	695.495	2086.48								46-41-2	134762	29.0214	87.0642
												49-1-2	3416158	565.645	1696.93								46-41-3	99014	23.135	69.4051	115.955	69.249	0.226683	1.53366
												49-1-3	1353044	225.18	675.54							fg17395	61	109665	24.8889	74.6666
												2	798387	133.648	400.944									629530	110.492	331.475
												49-2-2	726025	121.706	365.119									252353	48.3843	145.153							ZEA_std	area
												49-2-3	7271559	1201.88	3605.64	1471.78	1263.91	0.0946242	2.80335				62	138786	29.684	89.052							50	287029
											fg18319	3	3096992	512.974	1538.92									187831	37.7599	113.28							100	600256
												52-3-2	666877	111.945	335.836									557771	98.6754	296.026	174.942	110.712	0.0798257	2.31384			200	1199509
												52-3-3	165705	29.2397	87.7192							fg17683	1	63792	17.3353	52.0058							500	3018075
												4	116010	21.0388	63.1165								49-1-2	87673	21.2676	63.8027
												52-4-2	989494	165.185	495.556								49-1-3	235082	45.5404	136.621							DON_std	area
												52-4-3	511140	86.245	258.735	463.314	550.873	0.823669	0.882493				2	236996	45.8556	137.567							50	289842
											fg18357	25	1670672	277.596	832.789								49-2-2	248444	47.7407	143.222							100	724251
												53-25-2	1972182	327.353	982.059								49-2-3	37035	12.9294	38.7881	95.3344	48.6837	0.406837	1.26092			200	1238383
												53-25-3	619466	104.121	312.364							fg18319	3	35326	12.6479	37.9438							500	3075472
												49	2543019	421.555	1264.67								52-3-2	135972	29.2206	87.6619
												53-49-2	728371	122.094	366.281								52-3-3	133536	28.8195	86.4586
												53-49-3	1784120	296.318	888.954	774.519	368.796	0.0615579	1.47526				4	549758	97.356	292.068
											fg19195	2	281543	48.3559	145.068								52-4-2	88669	21.4316	64.2947
												54-2-2	1109174	184.935	554.806								52-4-3	26194	11.1442	33.4327	100.31	96.7287	0.568854	1.32673
												54-2-3	621859	104.516	313.549							fg18357	25	317899	59.1773	177.532
												3	1847778	306.823	920.47								53-25-2	439602	79.2174	237.652
												54-3-2	307954	52.7143	158.143								53-25-3	181503	36.7179	110.154
												54-3-3	1353690	225.287	675.86	461.316	309.63	0.722305	0.878686				49	151706	31.8115	95.4344
											fg19779	16	956844	159.797	479.392								53-49-2	93829	22.2812	66.8437
												55-16-2	162288	28.6758	86.0275								53-49-3	130979	28.3985	85.1955	128.802	65.4591	0.10913	1.70358
												55-16-3	1413372	235.136	705.407							fg19195	2	120247	26.6313	79.894
												21	3237708	536.196	1608.59								54-2-2	450665	81.039	243.117
												55-21-2	1469649	244.423	733.268								54-2-3	347679	64.081	192.243
												55-21-3	2561255	424.565	1273.69	814.396	548.253	0.13381	1.55121				3	166796	34.2962	102.889
											WT		454121	76.8355	230.506								54-3-2	70072	18.3693	55.108
													294697	50.5266	151.58								54-3-3	46935	14.5595	43.6786	119.488	80.3897	0.249841	1.58039
													1610176	267.613	802.839							fg19779	16	633647	111.169	333.508
													358158	60.9992	182.998								55-16-2	129217	28.1083	84.325
													279226	47.9735	143.92								55-16-3	96664	22.7481	68.2442
													477561	80.7037	242.111								21	42735	13.8679	41.6038
													795023	133.093	399.278								55-21-2	208096	41.0968	123.29
													1197523	199.515	598.545								55-21-3	92738	22.1016	66.3048	119.546	108.237	0.37357	1.58116
													860849	143.956	431.867							WT		119187	26.4568	79.3703
													1549897	257.666	772.997									22009	10.4551	31.3654
													816773	136.682	410.046									20339	10.1801	30.5404
													1073823	179.102	537.305	525.006	144.746							119163	26.4528	79.3585
																								132674	28.6776	86.0328
																								90243	21.6908	65.0723
																								118423	26.331	78.9929
																								183128	36.9855	110.957
																								298083	55.9144	167.743
																								79458	19.9149	59.7446
																								89208	21.5203	64.561
																								66904	17.8477	53.5431	75.6067	36.7384
											Gene name	ZEA_220504
												isolates	Area	ng	ug/g	average	sd	t.test	Reduction rate
											fg11229	3	3833603	608.122	1824.37							Gene name	DON__220504
													3263946	517.908	1553.72								isolates	Area	ng	ug/g	average	sd	t.test	Reduction rate
													3582305	568.325	1704.98							fg11229	3	331226	61.3718	184.115
												8	1310668	208.576	625.728									392750	71.5026	214.508
												33-8-2	2968160	471.066	1413.2									326205	60.545	181.635
												33-8-3	4642234	736.182	2208.55	1555.09	530.251	0.275093	1.29698				8	396658	72.1461	216.438
											fg19995	4	3175720	503.936	1511.81								33-8-2	320142	59.5467	178.64
												56-4-2	6669729	1057.27	3171.8								33-8-3	317994	59.193	177.579	192.153	18.2194	0.0444521	1.49922
												56-4-3	4560033	723.164	2169.49							fg19995	4	651898	114.175	342.524
												10	1737043	276.099	828.298								56-4-2	411715	74.6254	223.876
												56-10-2	15491004	2454.25	7362.76								56-4-3	181062	36.6453	109.936
												56-10-3	13933564	2207.61	6622.83	3611.17	2741.08	0.0840791	3.01179				10	603653	106.231	318.692
											fg23425	2	3056512	485.058	1455.17								56-10-2	182783	36.9287	110.786
												62-2-2	3168787	502.838	1508.52								56-10-3	418555	75.7517	227.255	222.178	98.8263	0.0796929	1.73348
												62-2-3	2236386	355.178	1065.53							fg23425	2	598260	105.342	316.027
												5	1558512	247.826	743.478								62-2-2	164745	33.9585	101.876
												62-5-2	2858099	453.636	1360.91								62-2-3	628072	110.251	330.754
												62-5-3	4754537	753.967	2261.9	1399.25	510.315	0.523318	1.16701				5	315829	58.8365	176.509
											fg24653	3	2986707	474.003	1422.01								62-5-2	817604	141.46	424.381
												66-3-2	8992456	1425.11	4275.32								62-5-3	330340	61.2259	183.678	255.538	120.703	0.0519243	1.99376
												66-3-3	3430299	544.253	1632.76							fg24653	3	218604	42.8271	128.481
												4	4351683	690.169	2070.51								66-3-2	612943	107.76	323.281
												66-4-2	2275998	361.451	1084.35								66-3-3	129976	28.2333	84.7							ZEA_std	area
												66-4-3	3238855	513.935	1541.8	2004.46	1157.52	0.165722	1.67176				4	135477	29.1391	87.4174							50	289842
											fg26553	3	1327365	211.22	633.661								66-4-2	213835	42.0418	126.125							100	724251
												68-3-2	1149127	182.994	548.981								66-4-3	118997	26.4255	79.2765	138.214	93.1754	0.828725	1.07837			200	1238383
												68-3-3	1771405	281.541	844.623							fg26553	3	128112	27.9264	83.7792							500	3075472
												5	1620672	257.67	773.01								68-3-2	671421	117.389	352.168
												68-5-2	2150674	341.604	1024.81								68-3-3	502050	89.5002	268.501
												68-5-3	1181504	188.121	564.363	731.575	185.134	0.0895738	0.61015				5	56197	16.0846	48.2539							DON_std	area
											fg26567	3	4300966	682.137	2046.41								68-5-2	494387	88.2384	264.715							50	289842
												69-3-2	7051657	1117.75	3353.26								68-5-3	141495	30.1301	90.3903	184.635	125.831	0.352301	1.44056			100	724251
												69-3-3	7745225	1227.59	3682.77							fg26567	3	355474	65.3646	196.094							200	1238383
												4	3127493	496.299	1488.9								69-3-2	254838	48.7935	146.381							500	3075472
												69-4-2	3662652	581.05	1743.15								69-3-3	412997	74.8365	224.509
												69-4-3	3768850	597.868	1793.6	2351.35	926.746	0.0299047	1.96107				4	462787	83.0351	249.105
											fg26631	41	1237625	197.009	591.026								69-4-2	131194	28.4339	85.3017
												71-41-2	1730910	275.128	825.384								69-4-3	285100	53.7766	161.33	177.12	59.0127	0.181162	1.38193
												71-41-3	4945375	784.189	2352.57							fg26631	41	432701	78.081	234.243
												42	1772660	281.74	845.219								71-41-2	576227	101.714	305.143
												71-42-2	1652341	262.685	788.056								71-41-3	123181	27.1144	81.3433
												71-42-3	1026699	163.605	490.816	982.178	686.065	0.556747	0.819158				42	70999	18.522	55.5659
											fg27189	10	4681270	742.364	2227.09								71-42-2	91549	21.9058	65.7174
												74-10-2	1289368	205.203	615.609								71-42-3	174996	35.6465	106.939	141.492	103.268	0.790744	1.10395
												74-10-3	2324192	369.084	1107.25							fg27189	10	65002	17.5345	52.6035
												43	888188	141.67	425.009								74-10-2	78122	19.6949	59.0846
												74-43-2	1228484	195.561	586.683								74-10-3	609164	107.138	321.414
												74-43-3	1392940	221.605	664.816	937.743	671.647	0.474991	0.782098				43	224765	43.8416	131.525
											fg27623	11	1184647	188.619	565.856								74-43-2	285825	53.8959	161.688
												75-11-2	1524156	242.385	727.156								74-43-3	59743	16.6685	50.0056	129.387	104.94	0.980844	1.0095
												75-11-3	655614	104.838	314.514							fg27623	11	112231	25.3114	75.9341
												14	2768170	439.394	1318.18								75-11-2	162902	33.655	100.965
												75-14-2	4053573	642.958	1928.87								75-11-3	145835	30.8447	92.5342
												75-14-3	2867081	455.059	1365.18	1036.63	603.683	0.63356	0.864569				14	49712	15.0168	45.0504
											WT		1243727	197.975	593.925								75-14-2	56400	16.1181	48.3542
													3292618	522.449	1567.35								75-14-3	78245	19.7151	59.1454	70.3306	23.281	0.0632877	0.548734
													3076189	488.174	1464.52							WT		457842	82.2208	246.662
													3913463	620.769	1862.31									147572	31.1307	93.3922
													2447286	388.577	1165.73									179003	36.3063	108.919
													1130692	180.074	540.222	1199.01	538.028							195328	38.9944	116.983
																								185154	37.3191	111.957
																								142929	30.3662	91.0986	128.169	58.9624
											Gene name	ZEA_220920
												isolates	Area	ng	ug/g	average	sd	t.test	Reduction rate
											WT		3547767	776.316	2328.95							Gene name	DON__220920
													4283498	937.198	2811.6								isolates	Area	ng	ug/g	average	sd	t.test	Reduction rate
													9785472	2140.32	6420.95							WT		3547767	776.316	2328.95
													3078157	673.626	2020.88									4283498	937.198	2811.6
													6490565	1419.82	4259.45									9785472	2140.32	6420.95
													3431142	750.814	2252.44	3349.04	1706.54							3078157	673.626	2020.88
											fg22405	41	1363764	298.74	896.22									6490565	1419.82	4259.45
													1225280	268.458	805.373									3431142	750.814	2252.44	3349.04	1706.54
													684771	150.265	450.794							fg22405	41	4541295	993.571	2980.71
												48	2217133	485.346	1456.04									1392717	305.071	915.214
												G60-48-2	1275700	279.483	838.449									1719421	376.512	1129.53
												G60-48-3	518952	114.005	342.015	798.148	393.148	0.0135611	0.238321				48	1941146	424.996	1274.99
											fg17447	28	22099050	4832.93	14498.8								G60-48-2	2320511	507.952	1523.86
												G48-28-2	13951903	3051.39	9154.17								G60-48-3	1641838	359.547	1078.64	1483.82	761.433	0.0448534	0.443059
												G48-28-3	6337856	1386.42	4159.27							fg17447	28	22099050	4832.93	14498.8
												33	10695978	2339.42	7018.25								G48-28-2	13951903	3051.39	9154.17
												G48-33-2	13126546	2870.91	8612.72								G48-28-3	6337856	1386.42	4159.27
												G48-33-3	7667602	1677.2	5031.6	8079.13	3699.47	0.0247718	2.41237				33	10695978	2339.42	7018.25
											fg27773	4	1050089	230.149	690.446								G48-33-2	13126546	2870.91	8612.72
												G76-4-2	2380104	520.983	1562.95								G48-33-3	7667602	1677.2	5031.6	8079.13	3699.47	0.0247718	2.41237
												G76-4-3	3413906	747.045	2241.13							fg27773	4	2834346	620.312	1860.94
												11	2321190	508.1	1524.3								G76-4-2	2153320	471.392	1414.18
												G76-11-2	572542	125.723	377.17								G76-4-3	2381356	521.257	1563.77
												G76-11-3	1767552	387.036	1161.11	1259.52	669.002	0.0289377	0.376083				11	2302833	504.086	1512.26
											fg14905	31	24715607	5405.09	16215.3								G76-11-2	1757446	384.827	1154.48
												G43-31-2	7094842	1551.96	4655.87								G76-11-3	1342941	294.187	882.56	1398.03	340.614	0.134187	0.417442
												G43-31-3	8470566	1852.78	5558.35							fg14905	31	19092713	4175.53	12526.6
												5	20071623	4389.59	13168.8								G43-31-2	26848771	5871.55	17614.6
												G43-5-2	7891371	1726.13	5178.4								G43-31-3	22538918	4929.11	14787.3							time	ZEA_std	area
												G43-5-3	28211665	6169.57	18508.7	10547.6	6177.47	0.0346752	3.14942				5	20236981	4425.75	13277.2							9.47	50	225168
											fg06507	11	18692166	4087.94	12263.8								G43-5-2	39803176	8704.29	26112.9							9.475	100	454849
												G22-11-2	12672952	2771.72	8315.16								G43-5-3	11971879	2618.42	7855.25	15362.3	6159.92	0.0257833	4.58708			9.485	200	913926
												G22-11-3	13214923	2890.23	8670.7							fg06507	11	18692166	4087.94	12263.8							9.498	500	2283596
												12	14923942	3263.94	9791.83								G22-11-2	12672952	2771.72	8315.16
												G22-12-2	14861956	3250.39	9751.17								G22-11-3	13214923	2890.23	8670.7
												G22-12-3	8680483	1898.69	5696.06	9081.46	2158.59	0.0005437	2.71166				12	14923942	3263.94	9791.83							time	DON_std	area
											fg06269	15	898693	197.043	591.129								G22-12-2	14861956	3250.39	9751.17							10.034	50	225168
												G19-15-2	1882546	412.182	1236.55								G22-12-3	8680483	1898.69	5696.06	9081.46	2158.59	0.0107715	2.71166			10.047	100	454849
												G19-15-3	2664800	583.238	1749.71																		10.028	200	913926
												13	940400	206.163	618.489																		10.009	500	2283596
												G19-13-2	1917565	419.84	1259.52
												G19-13-3	3461627	757.48	2272.44	1287.97	651.096	0.0304537	0.384579
											Gene name	ZEA_220930
												isolates	Area	ng	ug/g	average	sd	t.test	Reduction rate
											WT		2821838	617.577	1852.73							Gene name	DON__220930
													3851683	842.773	2528.32								isolates	Area	ng	ug/g	average	sd	t.test	Reduction rate
													7928528	1734.26	5202.77							WT		58796	69.4295	208.288
													2011427	440.365	1321.09									242810	278.939	836.816
													4926617	1077.83	3233.49									1200444	1369.25	4107.76
													2194322	480.358	1441.07	2596.58	1464.1							136548	157.954	473.862
											fg15225	5	940233	206.127	618.38									577851	660.4	1981.2
													949854	208.23	624.691									904115	1031.87	3095.6	1783.92	1565.6
													1042910	228.579	685.737							fg15225	5	161874	186.789	560.367
												4	1845850	404.158	1212.47									212581	244.521	733.564
												G44-4-2	965856	211.729	635.188									218763	251.56	754.68
												G44-4-3	493213	108.377	325.13	683.6	289.234	0.0231855	0.263269				4	328974	377.041	1131.12
											fg26583	75	12426303	2717.79	8153.36								G44-4-2	198335	228.302	684.905
													13839983	3026.92	9080.75								G44-4-3	110850	128.696	386.087	708.454	248.121	0.154619	0.397133
												60	41947693	9173.23	27519.7							fg26583	75	673915	769.773	2309.32
													39487353	8635.23	25905.7									615998	703.832	2111.5
													41190295	9007.61	27022.8	16334.6	11889.5	0.036363	6.2908					357693	409.739	1229.22
											fg23343	1	7474328	1634.94	4904.81								60	1048977	1196.8	3590.4
												G61-4-2	8271063	1809.16	5427.48								G70-60-2	1186611	1353.5	4060.51
												G61-4-3	2363972	517.456	1552.37								G70-60-3	1052722	1201.06	3603.19	2817.36	1099.01	0.218466	1.57931
												10	1225580	268.523	805.57							fg23343	1	87770	102.418	307.253
												G61-10-2	2676576	585.813	1757.44								G61-4-2	72736	85.3009	255.903
												G61-10-3	509863	112.017	336.052	2463.95	2160.95	0.903751	0.948922				G61-4-3	216933	249.476	748.429
																							10	512768	586.299	1758.9
																							G61-10-2	53024	62.8578	188.573
																							G61-10-3	211524	243.318	729.954	664.835	588.238	0.14934	0.372682
																																	time	ZEA_std	area
											Gene name	ZEA_221010																					9.47	50	225168
												isolates	Area	ng	ug/g	average	sd	t.test	Reduction rate														9.475	100	454849
											WT		3513679	2641.67	7925							Gene name	DON__221010										9.485	200	913926
													4126543	3097.56	9292.69								isolates	Area	ng	ug/g	average	sd	t.test	Reduction rate			9.498	500	2283596
													9927169	7412.54	22237.6							WT		424342	267.044	801.131
													2983745	2247.46	6742.37									104800	66.276	198.828
													6220125	4654.94	13964.8									631176	396.997	1190.99							time	DON_std	area
													3273442	2462.96	7388.88	11258.6	5970.12							874282	549.74	1649.22							9.802	50	42531
											fg17687	11	7399600	5532.33	16597									2296147	1443.1	4329.29	1633.89	1598					9.823	100	85524
													13148482	9808.82	29426.5							fg17687	11	6331101	3978.25	11934.8							9.822	200	172439
													8428071	6297.39	18892.2									6144660	3861.11	11583.3							9.838	500	437328
												30	9626417	7188.82	21566.5									9425492	5922.45	17767.4
												G50-30-2	8369386	6253.74	18761.2								30	8481454	5329.32	15987.9
												G50-30-3	8567305	6400.97	19202.9	20741	4538.61	0.0122459	1.84224				G50-30-2	7273862	4570.59	13711.8
											fg06329	37	1029400	793.657	2380.97								G50-30-3	7367715	4629.56	13888.7	14587.8	2363.95	3.39948e-06	1.47932
												G20-37-2	1291892	988.92	2966.76							fg27125	15	457324	287.766	863.299
												G20-37-3	439738	355.018	1065.05								G73-15-2	623457	392.147	1176.44
												40	1055271	812.902	2438.71								G73-15-3	575479	362.003	1086.01
												G20-40-2	970010	749.478	2248.43								2	485232	305.301	915.903
												G20-40-3	568220	450.594	1351.78	2075.28	720.312	0.0127365	0.184329				G73-2-2	509509	320.554	961.662
											fg27125	15	7665528	5730.15	17190.5								G73-2-3	536836	337.724	1013.17	1030.64	103.14	0.42755	0.0645433
												G73-15-2	7746823	5790.62	17371.9							fg20645	4	3657	2.72805	8.18414
												G73-15-3	11331268	8457.03	25371.1									13640	9.00035	27.0011
												2	17545110	13079.4	39238.2									15260	10.0182	30.0546
												G73-2-2	11119223	8299.29	24897.9								9	12465	8.2621	24.7863
												G73-2-3	17179913	12807.7	38423.2	27082.1	9759.32	0.00905519	2.40547				G58-9-1	10842	7.24237	21.7271
											fg17395	61	214367	187.369	562.107								G58-9-2	13901	9.16434	27.493	26.2124	3.12953	0.0872754	0.0019584
												G47-61-2	238944	205.651	616.954							fg12939	5	0	0	0
												G47-61-3	131118	125.441	376.324								G36-5-2	0	0	0
												62	153941	142.419	427.257								G36-5-3	0	0	0
												G47-62-2	159627	146.649	439.946								6	0	0	0
												G47-62-3	331696	274.648	823.943	541.089	165.25	0.0070257	0.0480602				G36-6-2	0	0	0
																							G36-6-3	0	0	0	0	0	0.0320875	0
																																	time	ZEA_std	area
																																	9.356	50	67435
																																	9.342	100	136700
																																	9.324	200	409297
																																	9.342	500	679264
																																	time	DON_std	area
																																	9.724	50	78847
																																	9.708	100	158371
																																	9.521	200	317827
																																	9.787	500	795036
