# Supplementary material for: Integrative glycomic analysis reveals the crucial role of protein glycosylation in fungal pathogenesis
Source: PLoS Pathog. 2025 Jul 7;21(7):e1013325. doi: 10.1371/journal.ppat.1013325 (PMC12244721; doi:10.1371/journal.ppat.1013325)
Supplement: S4 Table — (XLSX) [file ppat.1013325.s005.xlsx]

## Sheet: Sheet1
Table S4. Transcript levels of genes involved in protein glycosylation across these stages in F. graminearum.
Gene ID	Ortholog	Vegetative growth	Sexual development					asexual development			virulence
		30 h	24 h	48 h	72 h	96 h	144 h	6 h	9 h	12 h	24 h	48 h	72 h	96 h	144 h	192 h
fg17395	CWH41 (MOGS)	1.38	0	0	0	0	0	0	0	0	0	0	0	0	0	0
fg00389	ROT2 (GLS2, GANAB)	-7.67	0	0	0	-2.17	-1.46	0	4.17	6.7	0	0	0	0	-1.07039	0
fg11619	ROT2 (GLS2, GANAB)	2.82	4.76	4.37	2.16	2.26	1.26	0	1.53	1.63	0	0	0	1.48543	0	0
fg12939	ROT2 (GLS2, GANAB)	-4	-1.74	-1.3	-3.05	-1.74	1.55	2.69	3.02	1.84	1.926	4.62059	4.54844	5.52042	5.20163	4.67243
fg19195	ROT2 (GLS2, GANAB)	1.67	-1.07	-2.29	0	0	0	0	0	0	0	2.58496	2.70044	3.44626	3.08746	2.926
fg22405	ROT2 (GLS2, GANAB)	6.9	1.93	1.6	-2.27	0	-2.12	0	0	0	0	0	0	1.63227	0	0
fg27623	ROT2 (GLS2, GANAB)	-1.98	2.2	2.05	1.05	1.21	1.13	1.68	2.38	3.28	0	0	1.07039	2.23266	2.90689	2.80735
fg01555	MNS1 (MAN1B)	0	0	0	2.07	0	0	0	0	0	0	0	0	1.63227	0	1.26303
fg01661	MNL2 (MAN1A)	-2.45	0	0	-1.06	0	0	0	0	1.21	0	0	0	0	1.1375	0
fg01829	MNS1 (MAN1B)	0	0	0	0	0	0	0	0	0	0	0	0	0	0	0
fg04573	MNL2 (MAN1A)	0	0	0	0	0	0	0	0	1.17	0	0	0	0	0	0
fg06861	MNL2 (MAN1A)	0	0	-1.66	-2.22	-1.28	-1.11	0	1.44	3.17	0	0	1.1375	2.10434	2.16993	1.67807
fg14003	MNS1 (MAN1B)	3.2	-1.94	0	-5.03	-4.62	-6.35	0	0	-3.2	0	0	0	0	0	0
fg14041	MNL2 (MAN1A)	0	0	0	1.05	0	1.79	0	0	0	0	0	0	0	0	0
fg16663	MNL2 (MAN1A)	1.92	0	-1.8	-2.1	-2.54	-3.29	0	0	-1.71	0	0	0	0	0	0
fg19995	MNL2 (MAN1A)	0	-1.16	-1.21	0	0	0	0	0	0	0	0	0	1.58496	0	0
fg26631	ALG1	-1.26	0	0	0	0	0	0	0	1.02	0	0	0	0	0	0
fg26553	DIE2 (ALG10)	0	0	0	0	0	0	0	0	0	0	0	-1.20163	-1.43296	-1.48543	-1.67807
fg20645	ALG11	1.68	0	0	0	0	0	0	0	0	0	0	0	0	1.53605	1.72247
fg03053	ALG12	0	0	0	3.03	1.77	1.34	0	0	0	0	0	0	0	0	0
fg06921	ALG13	0	1.41	1.2	1.11	1.38	1.03	0	0	0	0	0	0	0	0	0
fg04029	ALG14	0	0	0	4.5	3.56	2.74	0	0	0	0	0	0	0	0	0
fg04001	ALG2	0	0	0	1.26	1.1	0	0	0	1.45	0	0	0	0	0	0
fg26583	ALG3	0	0	0	0	0	0	0	0	0	0	0	0	0	0	0
fg19779	ALG5	1.13	0	0	0	0	0	0	0	0	0	0	0	0	0	0
fg18319	ALG6	0	0	0	0	0	0	0	0	0	0	0	0	0	0	0
fg26741	ALG7 [GPT2]	0	0	-1.18	0	0	0	0	0	0	0	0	0	0	-1.07039	0
fg06067	ALG8	0	0	0	0	0	-1.32	0	0	0	0	0	0	1.37851	0	0
fg17447	ALG9	0	0	0	0	0	0	0	0	1.33	0	0	0	1.20163	1.48543	1.63227
fg14327	DPM1	1	0	0	-1.37	0	-1.24	0	0	0	0	1.63227	1.72247	2.20163	1.53605	1.37851
fg24245	DPM2	1.66	0	-1.37	-1.01	0	-1.5	0	0	0	0	0	0	-1.43296	-1.58496	-1.43296
fg09545	DPM3	0	0	0	-1.33	0	-1.16	0	0	0	0	0	0	0	0	0
fg06423	HOC1	2.18	0	0	0	0	0	2.21	2.77	0	0	3.01792	1.96347	2.7866	0	0
fg11125	HOC1	4.07	0	0	0	0	-3.69	1.14	2.23	2.96	0	0	0	1.07039	0	0
fg27125	OCH1	1.59	-1.22	0	0	0	0	0	0	0	0	0	0	0	0	0
fg18357	MGAT3	-2.33	0	0	1.49	1.89	0	0	0	1.31	0	0	0	0	0	0
fg23425	MNN10	0	-1.1	0	2.07	1.04	2.38	0	0	0	0	0	0	0	0	0
fg15225	MNN11	0	0	0	0	0	0	0	0	0	0	0	0	0	1.07039	1.32193
fg12743	MNN2, MNN5	2.63	0	0	0	0	0	0	0	-1.16	0	0	0	1.20163	2.07039	1.43296
fg03945	MNN4	-1.05	1.19	2.78	2.76	1.3	1.51	0	0	1.18	0	-1.20163	-1.1375	-1.48543	-1.32193	-1.26303
fg27773	MNN14	0	0	0	1.6	1.6	0	0	0	0	0	0	0	0	0	0
fg07259	VAN1	0	-1.3	0	0	0	0	0	0	0	0	0	0	0	0	0
fg14905	ANP1	0	0	0	0	0	0	0	0	0	0	0	1.43296	1.1375	0	0
fg23343	MNN9	0	0	0	0	0	0	0	0	0	0	0	0	0	0	0
fg10789	PSA1 [MPG]	0	0	0	0	0	0	0	0	0	0	0	1.20163	0	0	0
fg17687	PSA1 [MPG]	1.74	0	-1.69	-1.7	0	-1.38	0	0	0	0	0	0	0	0	0
fg06329	RFT1	0	-1.17	-1.26	0	0	-1.86	0	0	1.24	0	0	0	0	0	0
fg19535	SEC59	0	0	0	0	0	0	0	0	0	0	0	0	0	0	0
fg06507	KTR5, KTR7	-1.91	-1.14	0	0	0	0	0	0	0	0	0	0	0	0	0
fg17683	KTR3, KRE2, KTR1	-1.76	1.64	2.27	7.61	7.89	6.02	0	0	1.77	0	0	0	0	0	0
fg24653	KTR4	1.01	0	0	0	0	0	0	0	0	0	0	0	0	0	0
fg26567	KRE2, KTR1, KTR2, KTR3, KTR6	-4.11	0	0	0	0	0	0	0	1.61	0	1.48543	2.10434	2.56071	1.67807	1.58496
fg06269	MNT4	0	0	0	7.48	6.26	5.81	0	0	1.4	0	0	0	0	0	0
fg09595	MNT2	1.85	0	0	0	0	0	0	0	0	0	0	0	0	0	0
fg16603	MNN1, MNT3	-3.39	0	0	2.87	2.52	0	2.44	2.65	3.42	0	0	0	0	0	0
fg01543	PMT4	0	0	0	-1.56	0	0	0	0	0	0	0	0	0	0	0
fg03745	PMT2, PMT3, PMT6	0	-1.32	-1.84	-1.23	0	-1.17	0	0	1.23	0	1.67807	2.10434	2.65535	1.26303	1.37851
fg11229	PMT1, PMT5, PMT7	0	-1.54	-1.61	-1.22	-1.05	0	0	0	1.28	0	0	1.20163	1.1375	0	0
fg01277	OST1	1.83	0	-1.83	-1.45	-1.09	-1.34	0	0	0	0	2	2.37851	2.926	2.23266	2.43296
fg06719	OST3, OST6	0	0	-1.42	0	0	-1.16	0	0	1.08	0	1.26303	1.76553	2.3505	1.58496	1.48543
fg20575	OST4	2.29	0	-1.05	0	0	0	0	0	0	0	2.03562	2.20163	2.70044	2.80735	2.63227
fg23937	OST2	1.72	0	-1.02	1.05	0	0	0	0	0	0	0	0	1.43296	1.43296	1.48543
fg01117	STT3	1.2	0	-1.91	0	0	-1.21	0	0	0	0	2.07039	2.72247	3.36457	3.01792	2.65535
fg27189	SWP1	1.91	0	-1.29	0	0	0	0	0	0	0	0	0	0	0	0
fg00513	WBP1	1.13	0	-2.02	0	0	0	0	0	0	0	1.1375	1.72247	1.926	1.37851	1.32193
