# Supplementary material for: Integrative glycomic analysis reveals the crucial role of protein glycosylation in fungal pathogenesis
Source: PLoS Pathog. 2025 Jul 7;21(7):e1013325. doi: 10.1371/journal.ppat.1013325 (PMC12244721; doi:10.1371/journal.ppat.1013325)
Supplement: S5 Table — (XLSX) [file ppat.1013325.s006.xlsx]

## Sheet: Sheet1
Table S5. In vitro phenotypic traits under 20 different growth conditions.
Gene name	Oxidative stress		Osmotic stress			Ionic stress	pH stress		Cell wall stress		MAPK inhibition	DNA synthesis inhibition	Meiosis and transportation	Glycan synthesis inhibition				ER stress		Fungicide
	H2O2	Mena	NaCl	KCl	Sorbitol	FeSO4	pH4	pH11	CR	SDS	Fludioxonil	Iprodione	Benomyl	Dimethylmorph	Caspofungin	anidulafungin	Micafungin	DTT	Tunicamycin	Tebuconazole
Fg00389	0	0	0	0	0	0	0	0	0	0	0	0	0	0	0.0754677	0	0	0	0	0
Fg00513	0	0	0	0	0	0	0	0	0	0	0	0	0	0	0	0	0	0	0	0
Fg01117	0	0	0	0	0	0	0	0	0	0	0	0	0	0.760102	0	0.131953	0	0	0	-0.355556
Fg01277	0	0	0	0	0	0	0	0	0	0	0	0	0	0	0	0	0	0	0	0
Fg01543	0	0	0	0	0	0	0	0	0	0	0	0	0	0	0	0	0	0	0	0
Fg01555	0	0	0	0	0	0	0	0	0	0	0	0	0	0	0	0	0	0	0	0
Fg01661	0	0	0	-5.84956	0	0	1.09074	0	0	0	0.118127	-0.0304361	-0.307692	0	-0.0509502	0	0	0	0	0
Fg01829	0	0	0	0	0	0	0	0	0	0	0	0	0	0	0	0	0	0	0	0
Fg03053	0	0	0	0	0	0	0	0	0	0	0	0	0	0	0	0	0.195543	-0.177305	0.12428	0
Fg03745	0	0	0	0	0	0	0	0	0	0	0	0	0	0	0	0	0	0	0	0
Fg03945	0	0	0	0	0	0	0	0	0	0	0	0	0	0	0	0	0	0	0	0
Fg04001	0.837477	0	0	4.26695	0	0	0	1.06794	0.959352	0	0.975804	0.589292	0	0	0.876699	0.806957	0.772051	0	0.935411	0.80128
Fg04029	0	0	0	0	0	0	0	0	0	0	0	0	0	0	0	0	0	0	0	0
Fg04573	0	0	0	0	0	0	0	0	0	0	0	0	0	0	0	0.0944816	0.0583917	0	0.227639	-0.491814
Fg06067	0	0	0	0	0	0	0	0	0.354038	0	0	-0.11302	0	0	0	0	0	-0.336363	0	0
Fg06269	0	0	0	0	0	0	0	0	0	0	0	0	0	0	0	0	0.115438	0	0	0
Fg06329	0	0.944106	0	0	0	0	0	2.34508	0	0	0.420881	0.5755	0	0	0	0	0	0	0	0
Fg06423	0	0	0	0	0	0	0	0	0.272864	0	0	0	0	0	0.222149	0.396016	0.354232	0	0	0
Fg06507	0	2.50692	1.28788	1.48133	0	0	5.95867	0	1.06438	1.66999	0.807147	0.324146	0	0	0.567861	0	1.33426	0.839821	0	0
Fg06719	0	0	0	0	0	0	0	0	0	0	0	0	0	1	0	0	0	0	0.295754	0
Fg06861	0	0	0	0	0	0	0	0	0	0	0	0	0	0	0	0	0	0	0.293623	0
Fg06921	0	0	0	0	0	0	0	0	0	0	0	0	0	0	0	0	0	0	0	0
Fg07259	0	0	0	0	0	0.354528	0	0	0	0	0	-0.134334	0	0	0	0	0	0	0	0.245467
Fg09545	0	0	0	0	0	0	0	0	0	0	0	0	0	0	0	0	0	0	0	0
Fg09595	0	0	0	0	0	0	0	0	0	0	0	0	0	0	0	0	0	0	0.124232	0
Fg10789	0	0	0	0	0	0	0	0	0	0	0	0	0	0	0	0	0	0	0	0
Fg11125	-0.212997	0	0	0	0	0	0	0	-0.388099	0	0.136841	-0.0575433	0	0	0	0	0	0	0	-0.336595
Fg11229	0	0	0	0	0	0	0	0	-1.05569	-1.61256	-0.822361	0	0	0	0	0	0	0	0	0
Fg11619	-0.199499	0	0	0	0	0	0	0	0	0	0	-0.17162	0	0	0	0	0	0	0	0
Fg12743	0.200552	0	0	0	0	0	0	0	0	0	0	-0.0964307	0	0	0	0	0	0	0	0
Fg12939	0	0	0.32492	0.325985	0.351734	-0.212837	-1.82652	0	0	-0.426493	0.160126	0	0	0	0	0	0	0	0	0
Fg14003	0	0	0.388483	0	0	0	0	0	0.0881567	0	0	0	0	0	0.129256	0	0	0	0	0
Fg14041	0	0	0	0.247788	0	-0.108939	0	0	0	0.198536	0	0	0	0	0	0	0	0	0	0
Fg14327	0	0	0	0	0	0	0	0	0	0	0	0	0	0	0	0	0	0	0	0
Fg14905	0	0	0.363794	1.62945	0.997976	0	0	0.962083	-0.0564571	0	0	0	0	0	0.00896867	0	0.237653	0	0	0
Fg15225	0	0	0	0.510664	0.508581	0	0	0	0	0	0	0	0	0	0	0	0	0	0	0
Fg16603	-0.628936	0	0	0	0	0	0	0	0	0	0	0	0	0	0	0	0	0	0	0
Fg16663	0	0	0	0	0	0	0	0	0	0	0	0	0	0	0	0	0	0	0	0
Fg17395	0	0	0	0	0	0	0	0	-0.239599	0	0	0	0	0	0	0	0	0	0	0
Fg17447	0.326801	0	0.648166	1.51054	0	0	-0.27354	1.0373	0	0	0.14852	-0.127058	0.229443	0	0.197517	0.145966	0.259387	0	0	0
Fg17683	0	0	0	0	0	0	0	0	0	0	0	0	0	0	0	0	0	0	0	0
Fg17687	0	0.869235	0.653861	0	0	-0.452658	0	0	0	1.65774	-0.28197	0	0	0	0	0	0	0	0	0.694375
Fg18319	0.566327	0	0	1.1216	0.694531	0	0	-1.73996	0.346404	0	0.322259	-0.0618717	0.13861	0	0.23027	0.340606	0.295595	-0.333417	-0.055775	0
Fg18357	0	0	0	0	0	0	0	0	0	0	0	0	0	0	0	0	0	0	0	0
Fg19195	0	0.358002	0	0	0	0	0	0	0	0	0.0876106	0	0	0	0	0	0	0	0	0
Fg19779	0.522949	0	1.27894	-5.84956	0	0	-0.325671	-1.35391	0	0	0.268848	-0.0737306	0.425774	0	0	0	0.146827	0	0	0
Fg19995	0.241338	0.292969	0	0.488904	0.25934	0	0	0	0	0	0	0	0	0	0	0	0	0	0	0
Fg20575	0	0	0	0	0	0	0	0	0	0	0	0	0	0	0	0	0	0	0	0
Fg20645	0	10.7178	7.74345	0	0	0	0	2.62057	0	0	0	0.816316	0	0	0	0	0	0	0	0
Fg22405	0	0	0	0	0	0	0	0	0	0	0	0	0	0	0	0	0	0	0	0
Fg23343	0.328549	0	0	1.40052	0.610213	0	0	0	0	0	0	0	0	0	-0.102554	0	0	0.17927	0	0
Fg23425	0.202372	0	0	0.309385	0.215791	0	0	0	0	0	0	0	0	0	0	0	0	0	0	0
Fg23937	0	0	0	0	0	0	0	0	0	0	0	0	0	0	0	0	0	0	0	0
Fg24245	0	0	0	0	0	0	0	0	0	0	0	0	0	0	0	0	0	0	0	0
Fg24653	0	0.353302	0	-0.182206	-0.124792	0.135199	0	0	0	0	0	0	0	0	-0.137175	0	-0.15675	0.0686512	-1.65506	0
Fg26553	0	0	0	0	0	0	0	0	0	0	0	0	0	0	0	0	0	0	0.188732	0
Fg26567	0	0	0	-0.605175	0	0	0	0	0	0	0	0	0	0	-0.348633	0	0	0	0	0
Fg26583	0.594858	-0.973205	2.6908	6.88132	0	0	1.50286	-1.02599	1.72907	0	0	0	0	0	0	0.844005	0.805052	0	0	1.02921
Fg26631	0	0	0	0	0	0	0	0	0	0	0	0	0	0	0	0	0	0	0	0
Fg26741	0	0	0	0	0	0	0	0	0	0	0	0	0	0	0	0	0	0	0	0
Fg27125	1.16339	0.370757	6.36985	16.2913	0	0	0.628114	0	2.14692	0	1.29911	0	0	0	0.66042	0.761026	0.618351	-0.36383	0	0.599981
Fg27189	0	0	0	0	0	0	0	0	0	0	0	0	0	0	0	0	0	0	0	0
Fg27623	0	0	0	0	0	0	0	0	0	0	0	0	0	0	0	0	0	0	0	0
Fg27773	0	0	0	0	0	0	0	0	0	0	0	0	0	0	0	0	0	0	0	0
Fg19535	0	0	0	0	0	0	0	0	0	0	0	0	0	0	0	0	0	0	0	0

## Sheet: Sheet2
																													growth inhibition rate																				MaxVar/MinVar>4 = 3(이분산)
		CM									Mena									NaCl									Mena									NaCl									Var		MaxVar/MinVar<4 = 2(등분산)
Gene name	isolates	1			2			3			1			2			3			1			2			3			1			2			3			1			2			3			Mena	NaCl	Mena
WT	WT	75	74	73	74	74	73	74	73	72	52	54	54	60	58	57	65	60	58	64	67	56	56	57	51	54	55	51	30.6667	27.027	26.0274	18.9189	21.6216	21.9178	12.1622	17.8082	19.4444	14.6667	9.45946	23.2877	24.3243	22.973	30.137	27.027	24.6575	29.1667	30.8109	45.2961
Fg06507	12	21	20	21	23	23	23	22	21	21	28	30	30	29	29	29	29	29	27	27	7	27	25	24	24	26	26	27	-33.3333	-50	-42.8571	-26.087	-26.087	-26.087	-31.8182	-38.0952	-28.5714	-28.5714	65	-28.5714	-8.69565	-4.34783	-4.34783	-18.1818	-23.8095	-28.5714	55.9816	433.951	1.81694
	11	22	19	20	24	22	23	23	22	22	28	27	28	30	29	28	30	30	29	24	22	20	25	23	23	22	22	24	-27.2727	-42.1053	-40	-25	-31.8182	-21.7391	-30.4348	-36.3636	-31.8182	-9.09091	-15.7895	0	-4.16667	-4.54545	0	4.34783	0	-9.09091
Fg20645	2	10	7	7	11	1	9	11	9	9	15	10	10	15	10	8	11	9	9	69	8	7	8	7	7	6	6	7	-50	-42.8571	-42.8571	-36.3636	-900	11.1111	0	0	0	-590	-14.2857	0	27.2727	-600	22.2222	45.4545	33.3333	22.2222	145178	81642.5	4711.9
	1	1	1	1	13	9	7	9	8	7	11	9	10	8	9	8	10	10	9	7	8	6	8	8	6	10	7	6	-1000	-800	-900	38.4615	0	-14.2857	-11.1111	-25	-28.5714	-600	-700	-500	38.4615	11.1111	14.2857	-11.1111	12.5	14.2857
Fg04001	41	1	9	1	12	10	11	14	13	11	11	11	12	13	12	11	10	13	10	24	26	26	16	15	16	17	17	15	-1000	-22.2222	-1100	-8.33333	-20	0	28.5714	0	9.09091	-2300	-188.889	-2500	-33.3333	-50	-45.4545	-21.4286	-30.7692	-36.3636	115188	577949	3738.56
	38	12	10	9	11	10	10	12	12	10	11	10	9	14	13	10	12	10	10	17	17	16	16	15	15	17	15	16	8.33333	0	0	-27.2727	-30	0	0	16.6667	0	-41.6667	-70	-77.7778	-45.4545	-50	-50	-41.6667	-25	-60
Fg06329	112	7	8	8	10	9	8	10	7	6	10	7	7	9	9	9	8	7	8	9	8	8	7	7	6	6	6	3	-42.8571	12.5	12.5	10	0	-12.5	20	0	-33.3333	-28.5714	0	0	30	22.2222	25	40	14.2857	50	472.689	570.073	15.3416
	111	15	10	8	9	6	6	9	8	6	7	7	8	9	7	6	10	8	6	6	5	8	9	6	6	8	4	5	53.3333	30	0	0	-16.6667	0	-11.1111	0	0	60	50	0	0	0	0	11.1111	50	16.6667
Fg17687	30	12	11	10	15	13	11	11	12	11	11	11	12	10	10	10	11	11	11	10	9	10	11	11	10	10	10	9	8.33333	0	-20	33.3333	23.0769	9.09091	0	8.33333	0	16.6667	18.1818	0	26.6667	15.3846	9.09091	9.09091	16.6667	18.1818	200.064	162.198	6.49331
	11	13	12	12	12	12	12	11	12	13	12	11	11	15	13	13	12	12	11	13	12	13	11	12	11	14	11	10	7.69231	8.33333	8.33333	-25	-8.33333	-8.33333	-9.09091	0	15.3846	0	0	-8.33333	8.33333	0	8.33333	-27.2727	8.33333	23.0769
Fg27125	15	28	24	21	24	23	23	24	23	23	20	18	20	18	17	18	22	23	21	44	44	41	50	55	51	54	60	54	28.5714	25	4.7619	25	26.087	21.7391	8.33333	0	8.69565	-57.1429	-83.3333	-95.2381	-108.333	-139.13	-121.739	-125	-160.87	-134.783	109.503	663.46	3.55405
	15	22	25	21	22	21	21	23	23	24	20	20	20	20	21	22	19	19	18	52	50	50	54	52	51	53	52	52	9.09091	20	4.7619	9.09091	0	-4.7619	17.3913	17.3913	25	-136.364	-100	-138.095	-145.455	-147.619	-142.857	-130.435	-126.087	-116.667
Fg26583	75	31	32	30	30	29	29	31	31	31	18	18	17	22	18	17	17	18	17	47	46	47	45	48	45	50	50	45	41.9355	43.75	43.3333	26.6667	37.931	41.3793	45.1613	41.9355	45.1613	-51.6129	-43.75	-56.6667	-50	-65.5172	-55.1724	-61.2903	-61.2903	-45.1613	35.9834	776.922	1.16788
	68	30	32	31	35	34	34	34	35	35	18	17	17	17	17	16	21	22	20	12	49	41	44	45	43	45	45	47	40	46.875	45.1613	51.4286	50	52.9412	38.2353	37.1429	42.8571	60	-53.125	-32.2581	-25.7143	-32.3529	-26.4706	-32.3529	-28.5714	-34.2857
Fg14003	15	80	81	83	75	75	80	80	80	79										65	66	69	62	65	63	65	64	63										18.75	18.5185	16.8675	17.3333	13.3333	21.25	18.75	20	20.2532		27.1572
	2	80	85	83	80	80	79	82	82	83										75	74	73	73	75	75	72	73	73										6.25	12.9412	12.0482	8.75	6.25	5.06329	12.1951	10.9756	12.0482
	3	60	62	61	60	61	60	59	57	57										56	54	6	55	57	6	50	53	5										6.66667	12.9032	90.1639	8.33333	6.55738	90	15.2542	7.01754	91.2281
Fg17447	30	60	62	60	63	60	60	63	62	60										60	60	60	54	50	50	56	56	55										0	3.22581	0	14.2857	16.6667	16.6667	11.1111	9.67742	8.33333		27.4069
	29	72	70	70	75	75	73	70	70	71										67	66	65	65	67	67	70	66	66										6.94444	5.71429	7.14286	13.3333	10.6667	8.21918	0	5.71429	7.04225
Fg19195	2	70	70	70	71	72	70	71	70	69	60	60	60	60	64	64	60	61	60										14.2857	14.2857	14.2857	15.493	11.1111	8.57143	15.493	12.8571	13.0435										5.2754		5.84048
	3	79	80	81	80	79	80	82	82	80	69	69	68	70	70	68	68	67	68										12.6582	13.75	16.0494	12.5	11.3924	15	17.0732	18.2927	15
Fg24653	3	71	74	74	72	72	71	72	73	72	62	61	62	62	63	63	60	61	60										12.6761	17.5676	16.2162	13.8889	12.5	11.2676	16.6667	16.4384	16.6667										6.13331		5.02353
	4	74	74	74	73	73	72	73	73	70	63	63	62	62	65	65	62	64	63										14.8649	14.8649	16.2162	15.0685	10.9589	9.72222	15.0685	12.3288	10
Fg23343	18	52	48	48	49	50	51	50	51	46	33	33	33	38	39	39	40	39	40										36.5385	31.25	31.25	22.449	22	23.5294	20	23.5294	13.0435										72.7563		2.36138
	7	60	61	59	60	60	59	58	58	57	54	53	56	51	51	54	49	50	50										10	13.1148	5.08475	15	15	8.47458	15.5172	13.7931	12.2807
Fg19995	4	65	65	62	67	64	64	64	60	64	54	54	54	52	53	53	55	55	55										16.9231	16.9231	12.9032	22.3881	17.1875	17.1875	14.0625	8.33333	14.0625										8.05785		3.82371
	10	62	64	64	62	64	61	66	65	65	52	55	56	52	55	52	55	55	54										16.129	14.0625	12.5	16.129	14.0625	14.7541	16.6667	15.3846	16.9231
Fg06861	2	76	75	75	78	78	78	83	82	80	63	63	60	60	64	64	64	65	65										17.1053	16	20	23.0769	17.9487	17.9487	22.8916	20.7317	18.75										3.94982		7.80058
	4	78	77	77	77	77	77	78	77	78	64	64	62	62	64	61	63	63	62										17.9487	16.8831	19.4805	19.4805	16.8831	20.7792	19.2308	18.1818	20.5128
Fg14905	30	58	57	56	57	57	57	55	55	55										50	51	49	45	47	45	37	35	37										13.7931	10.5263	12.5	21.0526	17.5439	21.0526	32.7273	36.3636	32.7273		119.334
	27	55	54	54	55	56	54	55	55	55										53	53	54	50	45	50	50	50	53										3.63636	1.85185	0	9.09091	19.6429	7.40741	9.09091	9.09091	3.63636
Fg19779	16	53	54	51	57	55	55	61	62	51										60	58	57	62	61	61	65	67	64										-13.2075	-7.40741	-11.7647	-8.77193	-10.9091	-10.9091	-6.55738	-8.06452	-25.4902		71.0638
	21	60	62	60	55	58	60	58	57	56										58	60	56	56	54	58	65	63	62										3.33333	3.22581	6.66667	-1.81818	6.89655	3.33333	-12.069	-10.5263	-10.7143
Fg12939	5	70	72	72	74	74	72	74	72	73										63	62	60	70	68	65	65	61	61										10	13.8889	16.6667	5.40541	8.10811	9.72222	12.1622	15.2778	16.4384		41.7459
	6	72	73	74	72	74	74	74	73	74										66	63	65	60	55	52	58	58	58										8.33333	13.6986	12.1622	16.6667	25.6757	29.7297	21.6216	20.5479	21.6216
																				growth inhibition rate										MaxVar/MinVar>4 = 3(이분산)
		CM									H2O2									H2O2									Var	MaxVar/MinVar<4 = 2(등분산)	t.test	average	WT nomalization
Gene name	isolates	1			2			3			1			2			3			1			2			3			Mena	Mena	H2O2
WT	WT	70	68	71	68	67	67	69	69	68	48	48	48	55	54	56	54	54	53	31.4286	29.4118	32.3944	19.1176	19.403	16.4179	21.7391	21.7391	22.0588	33.8504			23.7456
Fg00801	4	72	70	71	70	70	69	69	70	70	56	56	56	55	55	55	61	59	59	22.2222	20	21.1268	21.4286	21.4286	20.2899	11.5942	15.7143	15.7143	58.7077	1.73433	1.20302e-11	23.1857	-0.225531
	8	68	87	87	68	70	65	69	71	71	51	51	51	54	54	53	52	52	52	25	41.3793	41.3793	20.5882	22.8571	18.4615	24.6377	26.7606	26.7606
Fg04001	38	9	10	10	10	10	10	13	10	10	11	10	10	10	10	10	11	12	10	-22.2222	0	0	0	0	0	15.3846	-20	0	1084.17	32.0284	2.51202e-06	3.85921	0.796013
	41	9	9	9	9	9	9	13	10	8	10	9	1	10	12	11	12	11	1	-11.1111	0	88.8889	-11.1111	-33.3333	-22.2222	7.69231	-10	87.5
Fg06329	111	10	9	9	9	7	6	8	10	10	12	11	11	12	9	1	1	9	8	-20	-22.2222	-22.2222	-33.3333	-28.5714	83.3333	87.5	10	20	36924.5	1090.82	0.0433014	-42.1733	3.22916
	112	11	7	8	8	9	1	9	8	8	9	8	8	9	9	9	9	8	10	18.1818	-14.2857	0	-12.5	0	-800	0	0	-25
Fg06507	11	27	25	23	25	23	25	28	28	27	17	17	16	17	16	19	18	17	18	37.037	32	30.4348	32	30.4348	24	35.7143	39.2857	33.3333	57.592	1.70137	8.35954e-10	29.6534	-0.567393
	12	27	24	26	25	24	25	25	19	25	19	18	16	18	17	17	19	18	18	29.6296	25	38.4615	28	29.1667	32	24	5.26316	28
Fg06861	2	73	73	77	70	72	74	70	75	73	56	56	56	54	55	55	56	56	57	23.2877	23.2877	27.2727	22.8571	23.6111	25.6757	20	25.3333	21.9178	10.8902	3.10834	1.99854e-17	21.5121	-0.13707
	4	69	70	69	69	70	70	70	69	70	54	54	56	56	58	60	54	56	57	21.7391	22.8571	18.8406	18.8406	17.1429	14.2857	22.8571	18.8406	18.5714
Fg11125	3	62	62	65	67	66	65	70	69	70	48	48	48	50	50	50	45	44	42	22.5806	22.5806	26.1538	25.3731	24.2424	23.0769	35.7143	36.2319	40	24.4991	1.3817	6.32767e-13	28.8033	-0.522462
	3	66	66	67	68	68	67	65	64	65	48	48	47	47	47	45	48	46	46	27.2727	27.2727	29.8507	30.8824	30.8824	32.8358	26.1538	28.125	29.2308
Fg11619	9	70	72	72	72	71	70	70	69	71	49	51	50	48	48	48	52	51	52	30	29.1667	30.5556	33.3333	32.3944	31.4286	25.7143	26.087	26.7606	10.0897	3.35495	2.36989e-15	28.4828	-0.50552
	28	72	71	78	71	72	73	76	75	76	53	52	54	55	55	54	53	54	51	26.3889	26.7606	30.7692	22.5352	23.6111	26.0274	30.2632	28	32.8947
Fg12743	10	68	68	68	69	69	68	68	70	67	58	57	57	58	57	57	56	59	55	14.7059	16.1765	16.1765	15.942	17.3913	16.1765	17.6471	15.7143	17.9104	11.5092	2.94116	5.1647e-18	18.9834	-0.00340625
	14	67	68	70	67	70	74	68	68	68	53	55	53	53	53	54	55	55	55	20.8955	19.1176	24.2857	20.8955	24.2857	27.027	19.1176	19.1176	19.1176
Fg12939	5	69	69	69	67	69	70	67	70	75	55	54	54	55	55	55	54	55	55	20.2899	21.7391	21.7391	17.9104	20.2899	21.4286	19.403	21.4286	26.6667	19.5572	1.56805	8.44383e-15	25.1489	-0.329301
	6	73	75	75	70	70	70	67	68	68	53	53	52	50	50	50	47	48	48	27.3973	29.3333	30.6667	28.5714	28.5714	28.5714	29.8507	29.4118	29.4118
Fg13741	11	75	70	72	72	70	70	75	74	74	54	54	55	59	60	60	56	56	56	28	22.8571	23.6111	18.0556	14.2857	14.2857	25.3333	24.3243	24.3243	18.3405	1.67207	1.09655e-15	22.8589	-0.208255
	12	70	72	76	73	75	76	72	75	70	58	57	56	55	55	55	55	55	54	17.1429	20.8333	26.3158	24.6575	26.6667	27.6316	23.6111	26.6667	22.8571
Fg14363	1	70	69	71	71	73	70	74	72	72	59	60	59	60	59	58	55	57	57	15.7143	13.0435	16.9014	15.493	19.1781	17.1429	25.6757	20.8333	20.8333	16.7436	1.83155	1.44019e-16	20.7096	-0.0946508
	3	76	73	71	75	74	73	70	74	70	56	56	55	57	55	54	57	57	57	26.3158	23.2877	22.5352	24	25.6757	26.0274	18.5714	22.973	18.5714
Fg15225	5	79	79	79	71	69	69	66	69	69	58	55	55	58	55	55	55	55	54	26.5823	30.3797	30.3797	18.3099	20.2899	20.2899	16.6667	20.2899	21.7391	17.4215	1.76028	3.0321e-16	21.4518	-0.13388
	6	72	73	70	72	72	72	72	72	70	55	55	57	60	57	58	58	57	58	23.6111	24.6575	18.5714	16.6667	20.8333	19.4444	19.4444	20.8333	17.1429
Fg16603	13	65	71	70	69	66	70	70	75	66	44	41	43	43	41	42	43	40	40	32.3077	42.2535	38.5714	37.6812	37.8788	40	38.5714	46.6667	39.3939	11.2253	2.73192	7.53143e-11	38.68	-1.04452
	15	66	69	71	68	69	65	65	77	65	40	44	43	42	44	41	43	43	40	39.3939	36.2319	39.4366	38.2353	36.2319	36.9231	33.8462	44.1558	38.4615
Fg16663	46	65	70	65	68	68	70	67	68	66	55	53	53	55	53	53	50	52	52	15.3846	24.2857	18.4615	19.1176	22.0588	24.2857	25.3731	23.5294	21.2121	6.394	4.79616	5.0405e-09	20.7731	-0.0980055
	47	65	65	65	65	65	67	67	65	65	52	52	52	52	52	53	52	53	53	20	20	20	20	20	20.8955	22.3881	18.4615	18.4615
Fg17395	61	70	69	72	67	69	70	70	72	71	55	53	52	52	52	51	52	50	50	21.4286	23.1884	27.7778	22.3881	24.6377	27.1429	25.7143	30.5556	29.5775	9.31812	3.29108	1.52707e-16	25.4676	-0.346144
	62	72	70	70	67	69	68	70	72	70	50	52	50	52	53	54	52	54	53	30.5556	25.7143	28.5714	22.3881	23.1884	20.5882	25.7143	25	24.2857
Fg17447	29	55	54	55	54	54	55	55	54	53	45	46	45	47	50	50	50	50	50	18.1818	14.8148	18.1818	12.963	7.40741	9.09091	9.09091	7.40741	5.66038	38.2566	1.2475	4.0293e-15	15.9855	0.155052
	30	54	53	53	54	54	53	53	54	54	41	40	40	45	45	42	44	42	44	24.0741	24.5283	24.5283	16.6667	16.6667	20.7547	16.9811	22.2222	18.5185
Fg17687	11	15	18	18	11	10	10	12	12	10	9	10	9	9	9	9	10	10	9	40	44.4444	50	18.1818	10	10	16.6667	16.6667	10	236.412	7.7091	3.30739e-08	24.141	-0.276023
	30	10	13	15	10	12	15	12	11	13	10	10	9	9	8	8	8	10	10	0	23.0769	40	10	33.3333	46.6667	33.3333	9.09091	23.0769
Fg18319	3	53	52	55	55	55	54	56	54	55	54	52	50	54	54	53	54	54	53	-1.88679	0	9.09091	1.81818	1.81818	1.85185	3.57143	0	3.63636	76.4571	2.49317	1.07731e-13	10.2978	0.455687
	9	54	55	55	58	59	59	56	57	57	46	45	45	48	47	46	47	47	45	14.8148	18.1818	18.1818	17.2414	20.339	22.0339	16.0714	17.5439	21.0526
Fg19195	2	66	66	69	68	68	69	68	67	65	52	51	52	52	55	53	51	49	5	21.2121	22.7273	24.6377	23.5294	19.1176	23.1884	25	26.8657	92.3077	279.369	9.10984	3.60785e-07	26.1688	-0.383207
	3	68	69	66	65	65	64	64	64	67	51	51	51	52	52	52	52	52	52	25	26.087	22.7273	20	20	18.75	18.75	18.75	22.3881
Fg19779	16	54	56	56	52	56	53	55	56	53	49	50	50	49	48	48	51	50	50	9.25926	10.7143	10.7143	5.76923	14.2857	9.43396	7.27273	10.7143	5.66038	16.5803	1.84959	5.52889e-19	11.3279	0.401241
	21	56	57	57	56	57	54	56	54	52	46	46	46	50	50	48	50	48	48	17.8571	19.2982	19.2982	10.7143	12.2807	11.1111	10.7143	11.1111	7.69231
Fg19995	4	63	63	64	61	62	65	65	63	63	54	52	50	52	52	54	53	52	51	14.2857	17.4603	21.875	14.7541	16.129	16.9231	18.4615	17.4603	19.0476	5.9352	5.16691	2.90494e-09	18.0149	0.0477853
	10	64	62	64	63	66	60	62	65	66	53	53	51	50	52	50	52	52	52	17.1875	14.5161	20.3125	20.6349	21.2121	16.6667	16.129	20	21.2121
Fg20645	1	9	6	6	1	9	7	7	6	5	9	9	6	8	7	9	1	8	7	0	-50	0	-700	22.2222	-28.5714	85.7143	-33.3333	-40	28703.1	935.971	0.0213668	-44.5062	3.35247
	2	7	7	6	8	7	7	6	6	6	9	6	6	8	1	9	12	7	5	-28.5714	14.2857	0	0	85.7143	-28.5714	-100	-16.6667	16.6667
Fg23343	7	50	51	49	52	51	51	50	51	51	44	43	42	41	40	40	40	38	40	12	15.6863	14.2857	21.1538	21.5686	21.5686	20	25.4902	21.5686	22.6281	1.35525	6.14773e-17	15.944	0.157245
	18	51	53	53	50	51	52	50	53	53	45	45	45	45	46	44	44	47	46	11.7647	15.0943	15.0943	10	9.80392	15.3846	12	11.3208	13.2075
Fg23425	2	65	67	67	67	69	64	68	68	68	56	55	54	54	54	54	53	55	53	13.8462	17.9104	19.403	19.403	21.7391	15.625	22.0588	19.1176	22.0588	6.55925	4.67533	2.97164e-09	18.9401	-0.00112203
	5	69	69	69	68	68	67	64	66	69	55	55	55	57	57	56	52	54	53	20.2899	20.2899	20.2899	16.1765	16.1765	16.4179	18.75	18.1818	23.1884
Fg24653	3	57	62	61	59	60	60	58	60	59	45	45	45	47	47	48	43	43	43	21.0526	27.4194	26.2295	20.339	21.6667	20	25.8621	28.3333	27.1186	21.7415	1.41051	8.2825e-16	20.6794	-0.0930529
	44	60	61	60	60	61	61	60	60	60	50	50	51	51	52	52	49	48	47	16.6667	18.0328	15	15	14.7541	14.7541	18.3333	20	21.6667
Fg26567	3	58	58	60	60	64	60	64	60	60	51	51	5	52	52	50	50	48	5	12.069	12.069	91.6667	13.3333	18.75	16.6667	21.875	20	91.6667	619.825	20.2117	2.87372e-05	23.7285	-0.25422
	4	60	60	62	63	63	61	61	61	60	52	50	50	54	55	53	53	53	52	13.3333	16.6667	19.3548	14.2857	12.6984	13.1148	13.1148	13.1148	13.3333
Fg26583	68	28	28	26	27	26	28	29	29	30	25	25	25	25	25	27	29	29	28	10.7143	10.7143	3.84615	7.40741	3.84615	3.57143	0	0	6.66667	46.1951	1.50636	7.23911e-16	9.62035	0.491496
	75	29	29	27	32	30	31	27	28	30	21	24	24	27	28	28	24	25	25	27.5862	17.2414	11.1111	15.625	6.66667	9.67742	11.1111	10.7143	16.6667
Fg27125	15	15	15	15	16	17	15	16	15	15	11	10	11	21	20	21	18	18	18	26.6667	33.3333	26.6667	-31.25	-17.6471	-40	-12.5	-20	-20	388.705	12.6752	4.17353e-11	-3.87972	1.20507
	15	15	17	16	16	16	16	19	19	19	18	16	17	16	16	16	19	19	18	-20	5.88235	-6.25	0	0	0	0	0	5.26316
																													Growth inhibition rate																				MaxVar/MinVar>4 = 3(이분산)
		CM									Dimeth									Caspo									Dimeth									Caspo									Var		MaxVar/MinVar<4 = 2(등분산)
Gene name	isolates	1			2			3			1			2			3			1			2			3			1			2			3			1			2			3			Dimeth	Caspo	Mena
WT	WT	87	87	87	81	87	82	81	83	82	76	76	81	76	78	77	78	76	78	50	49	48	50	50	48	51	49	46	12.6437	12.6437	6.89655	6.17284	10.3448	6.09756	3.7037	8.43373	4.87805	42.5287	43.6782	44.8276	38.2716	42.5287	41.4634	37.037	40.9639	43.9024	10.6488	6.75165
Fg01117	40	80	80	80	81	79	81	81	83	81	77	82	77	82	78	80	78	78	80	49	46	43	44	49	49	45	45	46	3.75	-2.5	3.75	-1.23457	1.26582	1.23457	3.7037	6.0241	1.23457	38.75	42.5	46.25	45.679	37.9747	39.5062	44.4444	45.7831	43.2099	7.19725	10.3066	4.28092
Fg00389	20	80	80	80	80	83	82	82	83	84										49	50	49	54	54	54	57	55	53										38.75	37.5	38.75	32.5	34.9398	34.1463	30.4878	33.7349	36.9048		18.0465
	4	82	79	81	81	82	81	85	82	84										49	48	50	46	44	45	50	48	49										40.2439	39.2405	38.2716	43.2099	46.3415	44.4444	41.1765	41.4634	41.6667
Fg06423	19	77	80	77	75	76	77	73	76	76										61	61	60	57	58	59	57	55	56										20.7792	23.75	22.0779	24	23.6842	23.3766	21.9178	27.6316	26.3158		83.391
	16	80	82	78	83	84	84	81	81	81										48	47	46	47	49	49	48	48	50										40	42.6829	41.0256	43.3735	41.6667	41.6667	40.7407	40.7407	38.2716
Fg06719	66	88	88	88	88	88	88	88	88	88	88	88	88	88	88	88	88	88	88	59	58	55	57	57	53	53	50	51	0	0	0	0	0	0	0	0	0	32.9545	34.0909	37.5	35.2273	35.2273	39.7727	39.7727	43.1818	42.0455	0	23.3957	3081.09
	24	88	88	88	88	88	88	88	88	88	88	88	88	88	88	88	88	88	88	47	45	46	50	50	50	57	55	55	0	0	0	0	0	0	0	0	0	46.5909	48.8636	47.7273	43.1818	43.1818	43.1818	35.2273	37.5	37.5
Fg21219	31	83	82	82	83	82	80	80	81	80										47	48	45	45	45	45	52	51	51										43.3735	41.4634	45.122	45.7831	45.122	43.75	35	37.037	36.25		12.6373
	26	88	88	88	88	88	88	88	88	88										54	53	52	55	52	51	56	56	56										38.6364	39.7727	40.9091	37.5	40.9091	42.0455	36.3636	36.3636	36.3636
Fg04001	38	10	10	10	13	11	10	11	11	10	11	11	11	14	12	10	14	13	11	9	9	9	13	12	10	9	8	9										10	10	10	0	-9.09091	0	18.1818	27.2727	10		97.224
	41	11	10	9	11	10	10	11	11	9	13	11	10	11	11	8	12	10	12	11	10	10	10	11	9	10	10	9										0	0	-11.1111	9.09091	-10	10	9.09091	9.09091	0
Fg18319	3	65	66	67	65	63	62	64	63	63										42	41	40	44	44	43	41	42	42										35.3846	37.8788	40.2985	32.3077	30.1587	30.6452	35.9375	33.3333	33.3333		13.6403
	9	62	63	64	62	64	63	62	60	63										46	45	43	45	44	42	43	43	44										25.8065	28.5714	32.8125	27.4194	31.25	33.3333	30.6452	28.3333	30.1587
Fg27125	15	19	20	18	19	19	19	19	20	20	17	17	17	17	18	17	17	16	15	17	16	16	16	16	17	17	17	17	10.5263	15	5.55556	10.5263	5.26316	10.5263	10.5263	20	25	10.5263	20	11.1111	15.7895	15.7895	10.5263	10.5263	15	15	221.561	50.585	7.191
	15	23	22	20	20	20	19	19	18	18	7	17	16	17	18	18	17	17	17	17	16	16	17	17	17	19	18	15	69.5652	22.7273	20	15	10	5.26316	10.5263	5.55556	5.55556	26.087	27.2727	20	15	15	10.5263	0	0	16.6667
Fg26583	75	29	30	30	28	6	27	29	27	28	28	28	26	28	27	27	30	29	28	29	29	29	32	32	32	32	32	32	3.44828	6.66667	13.3333	0	-350	0	-3.44828	-7.40741	0	0	3.33333	3.33333	-14.2857	-433.333	-18.5185	-10.3448	-18.5185	-14.2857	6820.98	9949.02	221.382
	68	28	27	28	29	29	30	28	27	28	28	28	27	31	30	30	30	28	27	31	32	32	33	34	33	30	31	32	0	-3.7037	3.57143	-6.89655	-3.44828	0	-7.14286	-3.7037	3.57143	-10.7143	-18.5185	-14.2857	-13.7931	-17.2414	-10	-7.14286	-14.8148	-14.2857
Fg17447	30	67	67	66	65	66	66	65	65	66										45	43	46	43	45	45	46	44	45										32.8358	35.8209	30.303	33.8462	31.8182	31.8182	29.2308	32.3077	31.8182		6.29419
	29	66	65	66	66	69	65	66	66	67										44	42	41	45	42	43	45	43	44										33.3333	35.3846	37.8788	31.8182	39.1304	33.8462	31.8182	34.8485	34.3284
Fg19779	11	67	65	65	70	66	65	65	64	66										41	41	41	45	46	44	43	42	41										38.806	36.9231	36.9231	35.7143	30.303	32.3077	33.8462	34.375	37.8788		22.782
	21	66	67	65	65	65	69	70	70	72										43	42	45	49	46	47	42	40	41										34.8485	37.3134	30.7692	24.6154	29.2308	31.8841	40	42.8571	43.0556
Fg01661	2	88	88	88	88	88	88	88	88	88										45	44	46	50	40	45	47	48	49										48.8636	50	47.7273	43.1818	54.5455	48.8636	46.5909	45.4545	44.3182		34.3677
	3	88	88	88	88	88	88	88	88	88										50	49	45	57	52	51	58	57	57										43.1818	44.3182	48.8636	35.2273	40.9091	42.0455	34.0909	35.2273	35.2273
Fg06507	12	27	27	24	30	30	28	28	27	28	24	22	22	28	26	23	27	25	25	23	21	20	18	19	18	23	22	22	11.1111	18.5185	8.33333	6.66667	13.3333	17.8571	3.57143	7.40741	10.7143	14.8148	22.2222	16.6667	40	36.6667	35.7143	17.8571	18.5185	21.4286	34.911	133.132	1.13307
	11	27	26	26	25	25	26	29	26	23	25	24	26	25	23	21	24	24	22	24	22	21	25	24	23	21	23	23	7.40741	7.69231	0	0	8	19.2308	17.2414	7.69231	4.34783	11.1111	15.3846	19.2308	0	4	11.5385	27.5862	11.5385	0
Fg14905	5	68	65	63	63	65	63	61	65	65										40	34	38	38	38	36	42	39	36										41.1765	47.6923	39.6825	39.6825	41.5385	42.8571	31.1475	40	44.6154		17.3337
	8	62	64	63	65	63	65	67	65	64										36	37	34	42	40	39	39	34	36										41.9355	42.1875	46.0317	35.3846	36.5079	40	41.791	47.6923	43.75
Fg24653	44	70	70	69	69	69	68	68	67	70										39	39	38	41	40	41	38	40	35										44.2857	44.2857	44.9275	40.5797	42.029	39.7059	44.1176	40.2985	50		23.6
	3	80	78	80	81	77	78	83	83	81										41	38	40	39	38	36	41	40	37										48.75	51.2821	50	51.8519	50.6494	53.8462	50.6024	51.8072	54.321
Fg26567	3	80	78	80	72	73	77	74	74	74	73	72	70	70	68	72	71	67	63	34	31	30	31	31	30	34	33	33	8.75	7.69231	12.5	2.77778	6.84932	6.49351	4.05405	9.45946	14.8649	57.5	60.2564	62.5	56.9444	57.5342	61.039	54.0541	55.4054	55.4054	22.8982	10.2082	0.743185
	4	71	70	74	75	73	73	74	75	74	75	71	70	71	73	70	69	70	71	34	35	34	34	31	30	35	33	33	-5.6338	-1.42857	5.40541	5.33333	0	4.10959	6.75676	6.66667	4.05405	52.1127	50	54.0541	54.6667	57.5342	58.9041	52.7027	56	55.4054
Fg23343	7	62	61	61	65	61	61	61	62	62	60	6	61	65	62	62	60	60	61	32	32	31	33	34	34	34	34	32	3.22581	90.1639	0	0	-1.63934	-1.63934	1.63934	3.22581	1.6129	48.3871	47.541	49.1803	49.2308	44.2623	44.2623	44.2623	45.1613	48.3871	425.005	20.3328	13.794
	18	70	69	68	67	65	67	64	67	66	67	65	64	64	60	60	60	61	60	34	34	33	44	40	39	36	35	35	4.28571	5.7971	5.88235	4.47761	7.69231	10.4478	6.25	8.95522	9.09091	51.4286	50.7246	51.4706	34.3284	38.4615	41.791	43.75	47.7612	46.9697
Fg14003	2	88	88	88	88	88	88	88	88	88										60	60	58	59	58	57	55	55	55										31.8182	31.8182	34.0909	32.9545	34.0909	35.2273	37.5	37.5	37.5		7.51583
	15	88	88	88	88	88	88	88	88	88										58	56	53	56	56	54	54	53	52										34.0909	36.3636	39.7727	36.3636	36.3636	38.6364	38.6364	39.7727	40.9091
Fg06067	2	74	75	76	72	74	73	76	72	76	65	62	66	67	67	68	69	70	66										12.1622	17.3333	13.1579	6.94444	9.45946	6.84932	9.21053	2.77778	13.1579										20.6424		0.669973
	10	71	74	74	70	71	74	79	77	75	69	70	67	70	65	64	69	67	66										2.8169	5.40541	9.45946	0	8.4507	13.5135	12.6582	12.987	12
Fg13741	12	88	88	88	88	88	88	88	88	88	88	88	88	88	88	88	88	88	88										0	0	0	0	0	0	0	0	0										0		3081.09
	11	88	88	88	88	88	88	88	88	88	88	88	88	88	88	88	88	88	88										0	0	0	0	0	0	0	0	0
Fg10379	4	88	88	88	88	88	88	88	88	88	81	80	79	81	81	82	81	84	83										7.95455	9.09091	10.2273	7.95455	7.95455	6.81818	7.95455	4.54545	5.68182										13.9598		0.45308
	8	88	88	88	88	88	88	88	88	88	83	85	86	88	88	88	88	88	88										5.68182	3.40909	2.27273	0	0	0	0	0	0
Fg11229	8	53	55	55	54	52	55	54	52	54	53	51	53	52	52	51	52	50	49										0	7.27273	3.63636	3.7037	0	7.27273	3.7037	3.84615	9.25926										242.883		7.88304
	3	52	53	55	53	50	54	54	53	55	48	52	52	52	50	53	30	31	30										7.69231	1.88679	5.45455	1.88679	0	1.85185	44.4444	41.5094	45.4545
																													Growth inhibition rate																				MaxVar/MinVar>4 = 3(이분산)
		CM									PH4									Tebu									PH4									Tebu									Var		MaxVar/MinVar<4 = 2(등분산)
Gene name	isolates	1			2			3			1			2			3			1			2			3			1			2			3			1			2			3			PH4	Tebu	PH4
WT	WT	88	87	88	87	88	87	87	88	88	80	81	80	83	80	82	80	83	83	60	59	60	55	60	58	60	68	65	9.09091	6.89655	9.09091	4.5977	9.09091	5.74713	8.04598	5.68182	5.68182	31.8182	32.1839	31.8182	36.7816	31.8182	33.3333	31.0345	22.7273	26.1364	3.1177	16.7717
Fg04001	38	11	11	9	12	11	11	11	10	10	11	13	8	13	7	9	8	14	9	11	10	8	11	10	11	10	9	9	0	-18.1818	11.1111	-8.33333	36.3636	18.1818	27.2727	-40	10	0	9.09091	11.1111	8.33333	9.09091	0	9.09091	10	10	15261.7	154.301	495.334
	41	13	12	10	12	10	10	10	10	9	10	13	9	10	11	11	40	41	39	10	9	9	10	12	9	9	12	10	23.0769	-8.33333	10	16.6667	-10	-10	-300	-310	-333.333	23.0769	25	10	16.6667	-20	10	10	-20	-11.1111
Fg13741	11	88	88	88	88	88	88	88	88	88	75	75	78	73	75	76	75	76	74										14.7727	14.7727	11.3636	17.0455	14.7727	13.6364	14.7727	13.6364	15.9091										4.10185		0.13313
	12	88	88	88	88	88	88	88	88	88	75	73	71	75	74	72	75	75	71										14.7727	17.0455	19.3182	14.7727	15.9091	18.1818	14.7727	14.7727	19.3182
Fg12939	4	88	88	88	88	88	88	88	88	88	73	71	70	71	71	73	70	73	72										17.0455	19.3182	20.4545	19.3182	19.3182	17.0455	20.4545	17.0455	18.1818										336.959		10.9364
	5	88	88	88	88	88	88	88	88	88	78	73	75	73	7	78	80	78	80										11.3636	17.0455	14.7727	17.0455	92.0455	11.3636	9.09091	11.3636	9.09091
Fg18319	3	62	63	63	62	62	61	64	64	65	62	60	60	60	59	60	59	58	60	42	42	44	40	40	39	45	45	48	0	4.7619	4.7619	3.22581	4.83871	1.63934	7.8125	9.375	7.69231	32.2581	33.3333	30.1587	35.4839	35.4839	36.0656	29.6875	29.6875	26.1538	9.80587	22.2793	0.31826
	9	64	64	65	63	63	63	67	65	65	60	58	58	60	60	58	60	60	58	42	42	43	48	48	47	51	48	50	6.25	9.375	10.7692	4.7619	4.7619	7.93651	10.4478	7.69231	10.7692	34.375	34.375	33.8462	23.8095	23.8095	25.3968	23.8806	26.1538	23.0769
Fg27125	13	18	19	17	19	18	19	18	19	18	19	17	17	16	17	17	20	19	17	16	16	15	16	16	16	16	14	15	-5.55556	10.5263	0	15.7895	5.55556	10.5263	-11.1111	0	5.55556	11.1111	15.7895	11.7647	15.7895	11.1111	15.7895	11.1111	26.3158	16.6667	59.6528	40.6127	1.9361
	15	17	17	17	17	16	17	18	18	17	17	16	16	16	18	18	18	16	16	16	16	15	17	14	16	15	14	16	0	5.88235	5.88235	5.88235	-12.5	-5.88235	0	11.1111	5.88235	5.88235	5.88235	11.7647	0	12.5	5.88235	16.6667	22.2222	5.88235
Fg26583	75	28	29	29	29	28	30	29	30	29	38	36	30	32	28	29	26	27	24	28	29	29	29	28	29	28	29	28	-35.7143	-24.1379	-3.44828	-10.3448	0	3.33333	10.3448	10	17.2414	0	0	0	0	0	3.33333	3.44828	3.33333	3.44828	267.495	26.6018	8.68185
	68	28	29	28	28	29	29	29	27	26	25	27	24	32	33	30	25	30	35	28	29	30	30	30	26	30	29	29	10.7143	6.89655	14.2857	-14.2857	-13.7931	-3.44828	13.7931	-11.1111	-34.6154	0	0	-7.14286	-7.14286	-3.44828	10.3448	-3.44828	-7.40741	-11.5385
Fg17447	30	69	67	66	67	67	67	67	67	67	61	60	60	61	62	61	59	58	59										11.5942	10.4478	9.09091	8.95522	7.46269	8.95522	11.9403	13.4328	11.9403										5.3994		0.175243
	29	67	68	69	68	68	69	69	68	66	64	62	64	63	63	62	64	61	62										4.47761	8.82353	7.24638	7.35294	7.35294	10.1449	7.24638	10.2941	6.06061
Fg19779	11	62	63	65	64	65	64	63	67	64	58	60	57	59	60	58	55	60	58	41	40	45	45	44	45	44	42	43	6.45161	4.7619	12.3077	7.8125	7.69231	9.375	12.6984	10.4478	9.375	33.871	36.5079	30.7692	29.6875	32.3077	29.6875	30.1587	37.3134	32.8125	5.32738	14.3095	0.172906
	21	64	65	64	64	65	64	63	65	65	58	60	58	56	57	58	58	60	57	48	47	47	45	50	48	45	45	45	9.375	7.69231	9.375	12.5	12.3077	9.375	7.93651	7.69231	12.3077	25	27.6923	26.5625	29.6875	23.0769	25	28.5714	30.7692	30.7692
Fg01661	2	88	87	88	88	88	87	86	86	87	88	88	88	88	88	88	88	88	88	58	56	53	65	63	65	62	64	65	0	-1.14943	0	0	0	-1.14943	-2.32558	-2.32558	-1.14943	34.0909	35.6322	39.7727	26.1364	28.4091	25.2874	27.907	25.5814	25.2874	0.977496	29.5605	31.5202
	3	88	88	89	88	86	87	88	88	87	88	88	88	88	88	88	88	88	88	58	61	62	54	52	50	61	62	60	0	0	1.1236	0	-2.32558	-1.14943	0	0	-1.14943	34.0909	30.6818	30.3371	38.6364	39.5349	42.5287	30.6818	29.5455	31.0345
Fg17687	30	18	17	18	17	16	15	19	19	17	17	16	16	16	15	15	10	16	14	16	17	14	14	14	15	16	16	16	5.55556	5.88235	11.1111	5.88235	6.25	0	47.3684	15.7895	17.6471	11.1111	0	22.2222	17.6471	12.5	0	15.7895	15.7895	5.88235	178.534	45.9531	5.79451
	11	14	13	13	12	13	13	14	13	13	14	14	11	12	14	13	13	12	15	13	13	12	11	12	11	13	13	11	0	-7.69231	15.3846	0	-7.69231	0	7.14286	7.69231	-15.3846	7.14286	0	7.69231	8.33333	7.69231	15.3846	7.14286	0	15.3846
Fg06507	11	25	22	24	23	25	26	24	26	28	31	32	31	31	32	33	32	32	33										-24	-45.4545	-29.1667	-34.7826	-28	-26.9231	-33.3333	-23.0769	-17.8571										129.543		4.20445
	12	24	22	24	25	23	24	25	21	23	33	32	32	32	34	31	34	34	35										-37.5	-45.4545	-33.3333	-28	-47.8261	-29.1667	-36	-61.9048	-52.1739
Fg20645	1	11	7	5	10	8	9	7	12	9	8	7	9	7	7	9	11	6	7										27.2727	0	-80	30	12.5	0	-57.1429	50	22.2222										960.34		31.1689
	2	9	9	9	7	8	8	9	8	9	9	8	7	7	8	9	9	10	11										0	11.1111	22.2222	0	0	-12.5	0	-25	-22.2222
Fg04573	3	88	88	88	88	88	88	88	88	88										51	50	49	49	49	46	48	49	47										42.0455	43.1818	44.3182	44.3182	44.3182	47.7273	45.4545	44.3182	46.5909		5.81095
	4	88	88	88	88	88	88	88	88	88										49	50	45	45	47	47	45	45	44										44.3182	43.1818	48.8636	48.8636	46.5909	46.5909	48.8636	48.8636	50
Fg01117	40	75	77	78	78	79	80	80	80	75										50	50	48	45	45	46	41	43	40										33.3333	35.0649	38.4615	42.3077	43.038	42.5	48.75	46.25	46.6667		27.7822
Fg06067	2	7	7	7	69	70	69	67	68	68										41	41	45	41	45	45	45	46	44										-485.714	-485.714	-542.857	40.5797	35.7143	34.7826	32.8358	32.3529	35.2941		42957.4
	10	65	65	65	65	67	65	65	66	65										48	44	48	43	40	41	41	39	41										26.1538	32.3077	26.1538	33.8462	40.2985	36.9231	36.9231	40.9091	36.9231
Fg09595	3	86	85	85	85	87	86	85	87	86										48	45	46	51	52	52	48	45	45										44.186	47.0588	45.8824	40	40.2299	39.5349	43.5294	48.2759	47.6744		128.157
	6	85	86	85	85	87	86	85	85	87										70	65	65	70	68	68	61	61	64										17.6471	24.4186	23.5294	17.6471	21.8391	20.9302	28.2353	28.2353	26.4368
Fg11125	2	88	87	88	88	87	88	88	87	88										58	53	54	55	54	55	56	54	50										34.0909	39.0805	38.6364	37.5	37.931	37.5	36.3636	37.931	43.1818		19.9663
	3	88	88	88	88	88	88	88	88	88										50	48	45	50	47	48	56	50	46										43.1818	45.4545	48.8636	43.1818	46.5909	45.4545	36.3636	43.1818	47.7273
Fg00389	20	88	87	88	88	88	88	87	86	88										61	62	62	61	60	60	61	62	63										30.6818	28.7356	29.5455	30.6818	31.8182	31.8182	29.8851	27.907	28.4091		2.75431
	4	87	88	88	88	86	88	87	88	88										60	61	61	64	60	61	62	64	65										31.0345	30.6818	30.6818	27.2727	30.2326	30.6818	28.7356	27.2727	26.1364
Fg01829	11	88	88	88	88	88	88	88	88	88										65	63	61	72	70	69	67	65	65										26.1364	28.4091	30.6818	18.1818	20.4545	21.5909	23.8636	26.1364	26.1364		39.4824
	8	88	88	88	88	88	88	88	88	88										58	60	52	58	56	54	60	60	59										34.0909	31.8182	40.9091	34.0909	36.3636	38.6364	31.8182	31.8182	32.9545
Fg06423	19	88	87	88	82	82	82	79	82	83										45	46	44	55	55	53	50	47	50										48.8636	47.1264	50	32.9268	32.9268	35.3659	36.7089	42.6829	39.759		89.2639
	16	83	81	81	82	82	83	82	83	83										58	56	60	60	61	60	65	66	65										30.1205	30.8642	25.9259	26.8293	25.6098	27.7108	20.7317	20.4819	21.6867
Fg21219	26	88	88	88	88	88	88	88	88	88										60	59	59	57	57	58	65	65	64										31.8182	32.9545	32.9545	35.2273	35.2273	34.0909	26.1364	26.1364	27.2727		34.2158
	31	88	88	88	88	88	88	88	88	88										54	54	53	56	53	55	51	50	46										38.6364	38.6364	39.7727	36.3636	39.7727	37.5	42.0455	43.1818	47.7273
Fg07259	4	55	56	57	54	54	56	57	56	57										44	43	42	41	42	42	42	43	43										20	23.2143	26.3158	24.0741	22.2222	25	26.3158	23.2143	24.5614		4.99582
	5	57	58	55	58	56	59	56	55	57										42	43	44	45	45	46	44	43	43										26.3158	25.8621	20	22.4138	19.6429	22.0339	21.4286	21.8182	24.5614
																																						Growth inhibition rate
		CM									Tunica									Anidula									Mica									Tunica									Anidula
Gene name	isolates	1			2			3			1			2			3			1			2			3			1			2			3			1			2			3			1
WT	WT	78	81	78	80	79	80	79	79	80	50	48	50	51	49	50	47	50	50	42	41	40	45	45	44	45	44	42	30	29	28	33	33	32	33	32	30	35.8974	40.7407	35.8974	36.25	37.9747	37.5	40.5063	36.7089	37.5	46.1538	49.3827	48.7179
Fg04573	3	90	90	90	90	90	90	90	90	90	62	61	63	72	73	72	75	74	72	54	55	54	51	50	53	51	48	48	36	37	36	34	37	37	35	33	36	31.1111	32.2222	30	20	18.8889	20	16.6667	17.7778	20	40	38.8889	40
	4	78	79	80	81	81	80	80	81	81	51	52	52	52	54	57	50	50	49	45	45	45	49	49	48	50	51	51	36	34	35	39	39	39	38	37	34	34.6154	34.1772	35	35.8025	33.3333	28.75	37.5	38.2716	39.5062	42.3077	43.038	43.75
Fg18319	3	67	69	69	65	66	69	88	70	67	40	41	41	41	40	42	39	40	39	51	50	50	46	47	45	48	49	50	41	40	36	40	40	38	41	40	37	40.2985	40.5797	40.5797	36.9231	39.3939	39.1304	55.6818	42.8571	41.791	23.8806	27.5362	27.5362
	9	58	57	58	58	59	58	57	58	58	37	38	37	37	37	35	35	35	34	37	41	39	38	40	39	44	43	44	32	33	32	32	34	34	37	34	34	36.2069	33.3333	36.2069	36.2069	37.2881	39.6552	38.5965	39.6552	41.3793	36.2069	28.0702	32.7586
Fg04001	38	11	11	10	12	10	10	10	10	11	11	10	9	11	11	11	10	10	10	10	10	10	9	9	9	10	9	9	11	11	9	10	10	10	8	8	8	0	9.09091	10	8.33333	-10	-10	0	0	9.09091	9.09091	9.09091	0
	41	10	10	10	10	10	10	11	11	10	11	12	11	11	9	7	10	9	9	9	10	10	9	9	10	10	9	9	9	9	8	8	8	8	8	9	9	-10	-20	-10	-10	10	30	9.09091	18.1818	10	10	0	0
Fg03053	4	67	68	65	67	68	68	65	67	66	45	44	44	50	51	50	47	47	45										39	40	39	38	39	38	38	39	36	32.8358	35.2941	32.3077	25.3731	25	26.4706	27.6923	29.8507	31.8182
	1	67	67	67	67	67	67	66	69	68	47	46	47	41	40	40	43	41	40										33	31	31	29	28	29	29	31	29	29.8507	31.3433	29.8507	38.806	40.2985	40.2985	34.8485	40.5797	41.1765
Fg24653	44	71	70	69	70	70	70	73	73	71																			19	20	20	21	21	21	19	19	19	100	100	100	100	100	100	100	100	100
	3	67	70	70	67	69	68	67	70	70	44	43	42	42	42	44	44	44	42										21	21	22	23	21	22	22	21	20
Fg06067	10	71	71	71	73	73	71	71	72	72	46	46	46	48	39	46	42	42	42																			35.2113	35.2113	35.2113	34.2466	46.5753	35.2113	40.8451	41.6667	41.6667
	2	63	64	64	62	63	64	63	63	65	37	35	36	38	37	37	45	46	45																			41.2698	45.3125	43.75	38.7097	41.2698	42.1875	28.5714	26.9841	30.7692
Fg06861	4	90	90	90	90	90	90	90	90	90	67	64	65	67	65	62	70	70	73																			25.5556	28.8889	27.7778	25.5556	27.7778	31.1111	22.2222	22.2222	18.8889
	2	90	90	90	90	90	90	90	90	90	70	70	68	61	60	63	64	65	65																			22.2222	22.2222	24.4444	32.2222	33.3333	30	28.8889	27.7778	27.7778
Fg09595	3	79	82	83	80	82	82	76	77	77	48	48	50	49	50	49	51	50	50																			39.2405	41.4634	39.759	38.75	39.0244	40.2439	32.8947	35.0649	35.0649
	6	90	90	90	90	90	90	90	90	90	67	65	64	64	62	60	68	66	67																			25.5556	27.7778	28.8889	28.8889	31.1111	33.3333	24.4444	26.6667	25.5556
Fg06719	66	79	80	81	78	79	80	81	81	82	69	65	70	63	65	63	52	53	53																			12.6582	18.75	13.5802	19.2308	17.7215	21.25	35.8025	34.5679	35.3659
	24	79	79	79	77	78	77	80	81	81	57	51	50	63	64	60	52	50	51																			27.8481	35.443	36.7089	18.1818	17.9487	22.0779	35	38.2716	37.037
Fg10379	8	90	90	90	90	90	90	90	90	90	78	76	75	74	73	74	77	76	76																			13.3333	15.5556	16.6667	17.7778	18.8889	17.7778	14.4444	15.5556	15.5556
	4	85	85	85	88	86	83	83	82	82	52	53	51	53	53	54	60	53	60																			38.8235	37.6471	40	39.7727	38.3721	34.9398	27.7108	35.3659	26.8293
Fg25663	4	81	82	85	81	79	80	80	80	80	46	50	48	48	50	50	48	48	48																			43.2099	39.0244	43.5294	40.7407	36.7089	37.5	40	40	40
	5	79	81	81	80	80	79	82	83	84	50	50	48	53	52	50	51	52	52																			36.7089	38.2716	40.7407	33.75	35	36.7089	37.8049	37.3494	38.0952
Fg26553	7	90	90	90	90	90	90	90	90	90	60	60	58	59	60	59	65	64	64																			33.3333	33.3333	35.5556	34.4444	33.3333	34.4444	27.7778	28.8889	28.8889
	5	90	90	90	90	90	90	90	90	90	64	65	65	63	64	64	67	63	61																			28.8889	27.7778	27.7778	30	28.8889	28.8889	25.5556	30	32.2222
Fg27773	8	90	90	90	90	90	90	90	90	90	60	58	57	57	57	57	55	53	54																			33.3333	35.5556	36.6667	36.6667	36.6667	36.6667	38.8889	41.1111	40
	3	80	89	80	82	83	83	82	82	82	52	50	50	47	49	50	52	51	51																			35	43.8202	37.5	42.6829	40.9639	39.759	36.5854	37.8049	37.8049
Fg01117	40	90	90	90	90	90	90	90	90	90										56	57	54	56	57	58	48	51	52	35	37	39	39	35	34	36	37	38										37.7778	36.6667	40
Fg06423	16	90	90	90	90	90	90	90	90	90										54	54	54	50	49	50	58	54	56	41	44	43	45	43	41	41	45	43										40	40	40
	19	73	76	75	76	77	78	74	77	77										68	67	65	65	63	64	65	65	63	58	56	57	58	57	54	55	56	53										6.84932	11.8421	13.3333
Fg06507	11	21	20	19	20	20	20	24	24	24																			26	26	25	25	28	27	27	26	25
	12	23	20	23	22	22	21	24	21	22																			28	26	26	25	23	20	29	29	26
Fg14905	27	66	65	67	65	64	65	67	64	65										32	32	30	34	33	33	40	39	35	34	34	34	36	35	34	34	35	34										51.5152	50.7692	55.2239
	30	65	61	65	64	64	64	64	62	63										36	36	32	40	40	38	39	40	36	36	37	35	34	33	32	36	35	34										44.6154	40.9836	50.7692
Fg17447	29	69	70	68	68	68	68	68	68	70										42	44	43	42	44	45	46	47	45	40	40	38	40	40	39	38	39	39										39.1304	37.1429	36.7647
	30	65	67	65	64	64	63	65	65	66										41	42	41	36	35	34	36	35	36	35	36	37	33	34	35	33	33	32										36.9231	37.3134	36.9231
Fg19779	21	61	62	61	60	60	60	62	62	60										35	35	36	35	35	38	40	41	42	34	31	31	27	27	27	30	28	29										42.623	43.5484	40.9836
	11	64	64	63	63	64	62	70	66	64										35	37	34	34	33	31	38	34	33	29	30	31	32	32	30	33	31	31										45.3125	42.1875	46.0317
Fg26583	68	32	32	33	30	29	29	45	44	45										32	30	30	30	30	29	29	31	30	29	27	28	31	30	30	28	27	26										0	6.25	9.09091
	75	30	30	29	31	33	33	32	33	32										30	30	30	30	30	29	30	33	35	31	29	28	29	27	27	31	30	30										0	0	-3.44828
Fg27125	15	19	19	19	22	19	19	18	19	19										17	17	17	18	17	16	17	17	16	15	15	14	15	14	14	15	14	14										10.5263	10.5263	10.5263
	15	18	18	18	18	19	18	21	20	19										17	17	17	16	17	17	17	17	17	14	15	15	15	14	14	15	15	15										5.55556	5.55556	5.55556
Fg06269	11	90	90	90	90	90	90	90	90	90																			41	42	40	44	42	42	43	38	39
	12	90	90	90	90	90	90	90	90	90																			44	40	40	45	40	40	43	45	41
Fg07259	5	59	58	6	60	61	61	61	62	61																			38	36	34	34	33	31	35	34	34
	4	61	62	63	64	63	62	61	62	62																			32	32	31	37	35	35	32	31	34
Fg26567	3	74	75	75	76	79	78	74	77	77																			27	25	25	29	27	26	30	27	29
	4	73	75	75	74	73	73	74	73	73																			28	29	26	27	27	27	75	26	26
																				Growth inhibition rate										MaxVar/MinVar>4 = 3 (이분산)
		CM									pH11									pH11									Var	MaxVar/MinVar<4 = 2 (등분산)	t.test	average	WT normalization
Gene name	isolates	1			2			3			1			2			3			1			2			3			pH11	pH11	pH11	pH11	pH11
WT	WT	80	82	80	85	83	81	81	80	80	90	90	90	90	90	90	90	90	90	-12.5	-9.7561	-12.5	-5.88235	-8.43373	-11.1111	-11.1111	-12.5	-12.5	5.31683			-10.6994
Fg01117	40	83	85	86	80	80	82	81	81	82	90	90	90	90	90	90	90	90	90	-8.43373	-5.88235	-4.65116	-12.5	-12.5	-9.7561	-11.1111	-11.1111	-9.7561	7.63169	0.248859	4.48537e-16	-9.52241	1.50333
Fg01661	2	81	80	80	80	80	79	80	80	85	90	90	90	90	90	90	90	90	90	-11.1111	-12.5	-12.5	-12.5	-12.5	-13.9241	-12.5	-12.5	-5.88235	10.4865	0.341952	3.92593e-24	-9.32906	1.49311
	7	84	84	83	86	86	86	84	82	83	90	90	90	90	90	90	90	90	90	-7.14286	-7.14286	-8.43373	-4.65116	-4.65116	-4.65116	-7.14286	-9.7561	-8.43373
Fg04001	41	11	11	10	9	9	10	11	10	8	11	11	10	12	9	10	10	10	10	0	0	0	-33.3333	0	0	9.09091	0	-25	263.032	8.57714	2.94161e-12	0.726897	0.961578
	38	13	10	10	11	9	9	11	14	12	10	10	10	11	11	9	10	9	10	23.0769	0	0	0	-22.2222	0	9.09091	35.7143	16.6667
Fg06329	111	10	10	8	8	8	8	12	10	8	6	5	6	9	7	7	6	6	6	40	50	25	-12.5	12.5	12.5	50	40	25	913.81	29.7982	1.45293e-05	14.3915	0.239305
	112	5	6	7	6	7	8	6	7	7	7	5	5	8	5	5	9	7	5	-40	16.6667	28.5714	-33.3333	28.5714	37.5	-50	0	28.5714
Fg06507	11	28	27	27	25	24	24	24	24	23	25	23	22	24	23	22	23	23	22	10.7143	14.8148	18.5185	4	4.16667	8.33333	4.16667	4.16667	4.34783	587.092	19.1443	2.60452e-10	-12.1451	1.64195
	12	21	22	22	22	19	21	25	24	21	31	33	31	26	28	27	27	26	30	-47.619	-50	-40.9091	-18.1818	-47.3684	-28.5714	-8	-8.33333	-42.8571
Fg12743	14	80	80	80	83	80	79	82	80	81	90	90	90	90	90	90	90	90	90	-12.5	-12.5	-12.5	-8.43373	-12.5	-13.9241	-9.7561	-12.5	-11.1111	5.58223	0.182029	1.0562e-25	-11.6177	1.61408
	10	82	84	83	82	81	80	78	79	78	90	90	90	90	90	90	90	90	90	-9.7561	-7.14286	-8.43373	-9.7561	-11.1111	-12.5	-15.3846	-13.9241	-15.3846
Fg13741	11	87	85	85	84	85	85	86	85	85	90	90	90	90	90	90	90	90	90	-3.44828	-5.88235	-5.88235	-7.14286	-5.88235	-5.88235	-4.65116	-5.88235	-5.88235	0.883781	34.6994	3.5947e-10	-5.47673	1.28948
	12	85	86	87	85	85	85	86	85	85	90	90	90	90	90	90	90	90	90	-5.88235	-4.65116	-3.44828	-5.88235	-5.88235	-5.88235	-4.65116	-5.88235	-5.88235
Fg14905	5	61	62	65	60	62	62	60	60	60	67	65	67	56	59	60	60	60	62	-9.83607	-4.83871	-3.07692	6.66667	4.83871	3.22581	0	0	-3.33333	31.1405	1.01545	1.01126e-14	-0.405691	1.02144
	8	58	61	61	59	60	57	60	59	57	58	57	57	57	57	58	62	62	64	0	6.55738	6.55738	3.38983	5	-1.75439	-3.33333	-5.08475	-12.2807
Fg17447	30	63	63	65	64	65	65	65	66	65	68	68	63	65	65	67	64	65	67	-7.93651	-7.93651	3.07692	-1.5625	0	-3.07692	1.53846	1.51515	-3.07692	14.6184	0.476687	1.33093e-21	0.399043	0.978908
	29	65	66	65	64	65	64	64	65	65	62	63	63	64	63	62	62	63	65	4.61538	4.54545	3.07692	0	3.07692	3.125	3.125	3.07692	0
Fg17687	11	11	13	13	13	13	12	14	14	13	14	14	15	16	14	14	13	12	12	-27.2727	-7.69231	-15.3846	-23.0769	-7.69231	-16.6667	7.14286	14.2857	7.69231	231.142	7.53724	5.80613e-15	-13.2909	1.70252
	30	10	10	10	12	11	13	12	11	11	12	14	14	12	14	14	13	13	12	-20	-40	-40	0	-27.2727	-7.69231	-8.33333	-18.1818	-9.09091
Fg18319	9	60	60	60	60	60	61	61	60	60	82	82	80	78	78	81	85	81	83	-36.6667	-36.6667	-33.3333	-30	-30	-32.7869	-39.3443	-35	-38.3333	386.839	12.6143	4.18385e-14	-29.3159	2.54956
	3	62	62	62	62	62	60	61	60	62	83	32	83	82	81	76	82	83	83	-33.871	48.3871	-33.871	-32.2581	-30.6452	-26.6667	-34.4262	-38.3333	-33.871
Fg19779	16	66	65	65	70	69	70	65	65	65	83	83	83	82	83	84	80	80	82	-25.7576	-27.6923	-27.6923	-17.1429	-20.2899	-20	-23.0769	-23.0769	-26.1538	21.1443	0.689487	1.72269e-24	-25.1853	2.33123
	21	65	64	65	60	61	60	64	64	64	78	78	80	80	80	80	80	81	82	-20	-21.875	-23.0769	-33.3333	-31.1475	-33.3333	-25	-26.5625	-28.125
Fg20645	1	7	7	8	8	9	7	9	8	8	8	7	7	8	7	7	8	6	6	-14.2857	0	12.5	0	22.2222	0	11.1111	25	25	355.782	11.6016	4.01173e-08	17.3391	0.0835066
	2	9	8	8	7	7	8	9	9	9	5	5	5	7	7	8	5	7	5	44.4444	37.5	37.5	0	0	0	44.4444	22.2222	44.4444
Fg26583	68	27	28	27	29	30	31	29	28	27	36	35	35	38	37	36	35	35	38	-33.3333	-25	-29.6296	-31.0345	-23.3333	-16.129	-20.6897	-25	-40.7407	125.409	4.08943	5.27856e-19	-21.6769	2.14578
	75	24	23	24	25	25	25	27	28	27	31	31	30	29	25	25	31	31	31	-29.1667	-34.7826	-25	-16	0	0	-14.8148	-10.7143	-14.8148
Fg27125	15	19	19	20	21	21	20	22	21	20	28	25	23	23	24	23	19	19	19	-47.3684	-31.5789	-15	-9.52381	-14.2857	-15	13.6364	9.52381	5	203.89	6.64857	3.42428e-15	-10.2902	1.54391
	15	20	19	19	22	21	21	21	20	20	24	22	22	22	22	23	22	21	21	-20	-15.7895	-15.7895	0	-4.7619	-9.52381	-4.7619	-5	-5
Fg27773	8	81	80	80	80	81	80	80	79	79	90	90	90	90	90	90	90	90	90	-11.1111	-12.5	-12.5	-12.5	-11.1111	-12.5	-12.5	-13.9241	-13.9241	1.35874	22.5699	4.36626e-27	-12.0447	1.63665
	10	80	80	81	81	82	82	80	80	80	90	90	90	90	90	90	90	90	90	-12.5	-12.5	-11.1111	-11.1111	-9.7561	-9.7561	-12.5	-12.5	-12.5
																													Growth inhibition rate																				MaxVar/MinVar>4 = 3 (이분산)
		CM									Fludio									Irpodione									Fludio									Irpodione									Var		MaxVar/MinVar<4 = 2 (등분산)
Gene name	isolates	1			2			3			1			2			3			1			2			3			1			2			3			1			2			3			Fludio	Ipro	Fludio
WT	WT	86	86	86	82	82	82	82	82	82	53	53	53	53	54	54	53	55	54	35	32	32	35	32	32	29	30	29	38.3721	38.3721	38.3721	35.3659	34.1463	34.1463	35.3659	32.9268	34.1463	59.3023	62.7907	62.7907	57.3171	60.9756	60.9756	64.6341	63.4146	64.6341	4.57185	6.03553
Fg11125	3	82	82	82	81	81	80	80	82	80	60	61	61	59	57	58	54	54	55	30	28	28	26	30	28	27	26	28	26.8293	25.6098	25.6098	27.1605	29.6296	27.5	32.5	34.1463	31.25	63.4146	65.8537	65.8537	67.9012	62.963	65	66.25	68.2927	65	9.96171	2.64754	0.323318
	4	81	83	83	81	80	82	81	80	80	56	57	57	52	53	53	55	55	54	27	27	30	30	29	28	27	28	28	30.8642	31.3253	31.3253	35.8025	33.75	35.3659	32.0988	31.25	32.5	66.6667	67.4699	63.8554	62.963	63.75	65.8537	66.6667	65	65
Fg13741	12	84	84	84	83	83	84	83	83	83	43	42	44	44	43	44	45	46	43	18	18	18	17	17	17	20	19	19	48.8095	50	47.619	46.988	48.1928	47.619	45.7831	44.5783	48.1928	78.5714	78.5714	78.5714	79.5181	79.5181	79.7619	75.9036	77.1084	77.1084	9.11013	6.62824	0.295679
	11	85	85	85	84	83	85	84	85	84	39	39	40	40	40	40	40	40	40	19	20	20	20	19	20	22	24	25	54.1176	54.1176	52.9412	52.381	51.8072	52.9412	52.381	52.9412	52.381	77.6471	76.4706	76.4706	76.1905	77.1084	76.4706	73.8095	71.7647	70.2381
Fg12939	5	82	83	83	79	81	79	79	79	79	57	57	57	57	57	57	58	57	56										30.4878	31.3253	31.3253	27.8481	29.6296	27.8481	26.5823	27.8481	29.1139										2.4517		12.5672
	6	80	80	79	80	80	80	81	82	81	55	55	56	55	56	55	56	56	56										31.25	31.25	29.1139	31.25	30	31.25	30.8642	31.7073	30.8642
Fg18319	3	60	60	60	61	61	62	61	61	60	45	45	46	48	48	47	47	47	46	20	20	19	22	20	21	22	21	20	25	25	23.3333	21.3115	21.3115	24.1935	22.9508	22.9508	23.3333	66.6667	66.6667	68.3333	63.9344	67.2131	66.129	63.9344	65.5738	66.6667	4.00077	3.5132	7.70123
	9	62	61	62	60	60	62	62	62	62	45	45	45	47	47	46	46	47	46	22	23	23	22	20	20	20	22	20	27.4194	26.2295	27.4194	21.6667	21.6667	25.8065	25.8065	24.1935	25.8065	64.5161	62.2951	62.9032	63.3333	66.6667	67.7419	67.7419	64.5161	67.7419
Fg04001	38	14	13	11	11	11	10	11	11	10	12	10	10	12	12	12	11	10	11	9	9	9	11	10	9	8	8	8	14.2857	23.0769	9.09091	-9.09091	-9.09091	-20	0	9.09091	-10	35.7143	30.7692	18.1818	0	9.09091	10	27.2727	27.2727	20	107.004	333.86	3.47293
	41	11	10	10	10	11	10	10	11	11	11	11	10	10	10	10	10	11	10	8	8	8	1	8	8	8	8	8	0	-10	0	0	9.09091	0	0	0	9.09091	27.2727	20	20	90	27.2727	20	20	27.2727	27.2727
Fg06507	12	30	27	27	26	27	29	28	29	30	27	26	26	25	26	26	26	27	28	16	17	16	18	18	18	16	17	17	10	3.7037	3.7037	3.84615	3.7037	10.3448	7.14286	6.89655	6.66667	46.6667	37.037	40.7407	30.7692	33.3333	37.931	42.8571	41.3793	43.3333	16.1599	27.1133	0.524486
	11	28	29	29	30	30	29	29	26	29	27	26	26	27	26	26	27	27	27	15	15	15	17	16	17	16	17	16	3.57143	10.3448	10.3448	10	13.3333	10.3448	6.89655	-3.84615	6.89655	46.4286	48.2759	48.2759	43.3333	46.6667	41.3793	44.8276	34.6154	44.8276
Fg17447	30	65	67	67	65	66	65	67	67	66	50	52	50	45	46	45	46	47	46	21	22	19	23	20	20	20	20	21	23.0769	22.3881	25.3731	30.7692	30.303	30.7692	31.3433	29.8507	30.303	67.6923	67.1642	71.6418	64.6154	69.697	69.2308	70.1493	70.1493	68.1818	11.7616	4.59183	0.381734
	29	67	65	65	66	69	68	69	68	68	45	45	45	45	46	45	45	46	46	21	19	20	18	19	18	21	20	21	32.8358	30.7692	30.7692	31.8182	33.3333	33.8235	34.7826	32.3529	32.3529	68.6567	70.7692	69.2308	72.7273	72.4638	73.5294	69.5652	70.5882	69.1176
Fg27125	15	17	16	16	17	17	17	17	17	16	18	19	19	19	18	18	18	18	18	9	1	1	9	9	9	1	1	1	-5.88235	-18.75	-18.75	-11.7647	-5.88235	-5.88235	-5.88235	-5.88235	-12.5	47.0588	93.75	93.75	47.0588	47.0588	47.0588	94.1176	94.1176	93.75	56.4331	550.766	1.8316
	15	17	16	16	17	17	17	15	16	16	18	18	18	18	17	18	20	18	18	9	1	9	9	9	9	9	9	9	-5.88235	-12.5	-12.5	-5.88235	0	-5.88235	-33.3333	-12.5	-12.5	47.0588	93.75	43.75	47.0588	47.0588	47.0588	40	43.75	43.75
Fg19779	16	62	63	65	61	62	62	62	62	64	45	46	45	45	45	45	47	47	48	24	24	24	20	20	20	21	21	21	27.4194	26.9841	30.7692	26.2295	27.4194	27.4194	24.1935	24.1935	25	61.2903	61.9048	63.0769	67.2131	67.7419	67.7419	66.129	66.129	67.1875	3.68694	5.46356	8.35676
	21	62	64	64	62	62	62	62	62	63	47	47	46	46	46	45	48	47	47	22	20	20	20	19	20	21	21	20	24.1935	26.5625	28.125	25.8065	25.8065	27.4194	22.5806	24.1935	25.3968	64.5161	68.75	68.75	67.7419	69.3548	67.7419	66.129	66.129	68.254
Fg01661	7	80	81	80	80	79	80	80	82	80	56	54	54	57	57	58	57	57	56	30	31	31	25	25	25	25	27	24	30	33.3333	32.5	28.75	27.8481	27.5	28.75	30.4878	30	62.5	61.7284	61.25	68.75	68.3544	68.75	68.75	67.0732	70	10.3144	64.2369	0.334764
	2	82	81	80	80	82	79	80	82	80	52	52	51	57	58	57	54	53	52	38	32	29	39	40	40	23	22	19	36.5854	35.8025	36.25	28.75	29.2683	27.8481	32.5	35.3659	35	53.6585	60.4938	63.75	51.25	51.2195	49.3671	71.25	73.1707	76.25
Fg06329	112	10	7	8	10	10	7	10	10	9	7	7	6	7	7	6	13	12	10	5	6	6	5	7	7	6	7	7	30	0	25	30	30	14.2857	-30	-20	-11.1111	50	14.2857	25	50	30	0	40	30	22.2222	814.114	324.199	26.4229
	111	7	9	10	14	11	9	10	8	7	1	8	7	6	6	5	7	8	7	8	6	7	7	7	6	7	7	7	85.7143	11.1111	30	57.1429	45.4545	44.4444	30	0	0	-14.2857	33.3333	30	50	36.3636	33.3333	30	12.5	0
Fg17687	30	15	14	14	14	13	13	12	12	12	9	9	1	9	8	7	8	8	9	7	5	5	6	5	4	8	6	5	40	35.7143	92.8571	35.7143	38.4615	46.1538	33.3333	33.3333	25	53.3333	64.2857	64.2857	57.1429	61.5385	69.2308	33.3333	50	58.3333	268.883	82.591	8.7269
	11	14	14	13	15	12	11	12	13	13	8	5	5	9	7	8	6	6	5	5	6	5	5	6	5	4	4	4	42.8571	64.2857	61.5385	40	41.6667	27.2727	50	53.8462	61.5385	64.2857	57.1429	61.5385	66.6667	50	54.5455	66.6667	69.2308	69.2308
Fg11229	8	48	50	51	47	52	50	56	52	54	17	18	16	17	18	19	17	17	17										64.5833	64	68.6275	63.8298	65.3846	62	69.6429	67.3077	68.5185										7.05959		0.229127
	3	53	52	51	46	50	46	47	52	50	17	18	18	18	17	18	18	18	18										67.9245	65.3846	64.7059	60.8696	66	60.8696	61.7021	65.3846	64
Fg19195	2	80	80	79	78	80	80	80	81	80	55	55	56	55	55	55	54	54	53										31.25	31.25	29.1139	29.4872	31.25	31.25	32.5	33.3333	33.75										8.27451		0.268558
	3	80	81	80	79	80	80	76	80	79	52	51	50	52	52	51	55	55	56										35	37.037	37.5	34.1772	35	36.25	27.6316	31.25	29.1139
Fg06067	2	70	70	69	68	67	68	70	67	65										22	21	21	20	20	20	19	21	21										68.5714	70	69.5652	70.5882	70.1493	70.5882	72.8571	68.6567	67.6923		2.4304
	10	69	69	67	66	65	67	67	67	67										21	22	22	21	21	21	22	22	22										69.5652	68.1159	67.1642	68.1818	67.6923	68.6567	67.1642	67.1642	67.1642
Fg11619	28	81	83	82	79	80	80	81	81	80										23	23	25	22	22	22	19	20	20										71.6049	72.2892	69.5122	72.1519	72.5	72.5	76.5432	75.3086	75		3.69714
	9	81	82	84	83	84	83	82	81	81										21	22	23	22	24	25	25	23	23										74.0741	73.1707	72.619	73.494	71.4286	69.8795	69.5122	71.6049	71.6049
Fg07259	5	60	58	60	60	60	60	60	61	60										16	15	16	19	18	17	19	19	19										73.3333	74.1379	73.3333	68.3333	70	71.6667	68.3333	68.8525	68.3333		5.6358
	4	58	58	58	56	56	56	57	56	56										17	18	16	18	18	18	19	15	16										70.6897	68.9655	72.4138	67.8571	67.8571	67.8571	66.6667	73.2143	71.4286
Fg12743	14	81	81	80	80	80	80	80	80	81										27	27	27	25	23	23	27	25	26										66.6667	66.6667	66.25	68.75	71.25	71.25	66.25	68.75	67.9012		3.0429
	10	82	81	82	80	82	82	80	81	82										26	27	26	25	25	26	28	27	28										68.2927	66.6667	68.2927	68.75	69.5122	68.2927	65	66.6667	65.8537
Fg20645	2	10	9	9	11	11	8	10	9	9										7	7	8	6	5	5	10	8	8										30	22.2222	11.1111	45.4545	54.5455	37.5	0	11.1111	11.1111		546.724
	1	9	8	7	10	8	9	8	8	9										8	7	6	13	10	10	10	7	7										11.1111	12.5	14.2857	-30	-25	-11.1111	-25	12.5	22.2222
																													Growth inhibition rate																				MaxVar/MinVar>4 = 3 (이분산)
		CM									Congo									DTT									Congo									DTT									Var		MaxVar/MinVar<4 = 2 (등분산)
Gene name	isolates	1			2			3			1			2			3			1			2			3			1			2			3			1			2			3			Congo	DTT	Congo
WT	WT	81	81	81	78	79	80	80	80	81	55	56	57	55	55	55	55	57	58	35	40	37	40	36	40	38	42	44	32.0988	30.8642	29.6296	29.4872	30.3797	31.25	31.25	28.75	28.3951	56.7901	50.6173	54.321	48.7179	54.4304	50	52.5	47.5	45.679	1.5584	13.1525
Fg11125	3	84	84	83	82	82	80	85	86	84	51	50	50	55	54	54	47	49	47										39.2857	40.4762	39.759	32.9268	34.1463	32.5	44.7059	43.0233	44.0476										21.8283		0.70846
	5	88	88	88	88	88	88	88	88	88	47	47	47	48	47	48	51	50	51										46.5909	46.5909	46.5909	45.4545	46.5909	45.4545	42.0455	43.1818	42.0455
Fg13741	11	86	86	86	86	86	86	86	86	86	47	48	48	46	48	47	50	47	48	35	38	37	41	39	40	37	35	36	45.3488	44.186	44.186	46.5116	44.186	45.3488	41.8605	45.3488	44.186	59.3023	55.814	56.9767	52.3256	54.6512	53.4884	56.9767	59.3023	58.1395	1.94859	15.7478	0.0632436
	12	86	86	86	86	86	86	86	86	86	50	49	50	49	49	49	49	50	49	40	39	41	48	45	44	41	39	39	41.8605	43.0233	41.8605	43.0233	43.0233	43.0233	43.0233	41.8605	43.0233	53.4884	54.6512	52.3256	44.186	47.6744	48.8372	52.3256	54.6512	54.6512
Fg12743	10	86	86	82	84	83	84	83	86	86	60	65	64	66	65	63	61	58	59										30.2326	24.4186	21.9512	21.4286	21.6867	25	26.506	32.5581	31.3953										23.3438		0.757648
	14	81	82	83	80	81	82	82	82	82	59	59	57	62	57	62	50	59	54										27.1605	28.0488	31.3253	22.5	29.6296	24.3902	39.0244	28.0488	34.1463
Fg11229	8	58	58	59	57	57	57	59	59	60	23	23	23	21	21	21	23	23	23										60.3448	60.3448	61.0169	63.1579	63.1579	63.1579	61.0169	61.0169	61.6667										2.4875		0.0807346
	3	57	56	59	56	56	56	56	56	57	21	20	20	22	22	22	21	21	21										63.1579	64.2857	66.1017	60.7143	60.7143	60.7143	62.5	62.5	63.1579
Fg06423	16	81	82	82	82	82	84	82	83	83	59	60	59	57	58	55	61	62	60										27.1605	26.8293	28.0488	30.4878	29.2683	34.5238	25.6098	25.3012	27.7108										57.6693		1.87172
	19	85	85	85	81	82	83	80	81	82	68	65	68	74	74	70	69	70	69										20	23.5294	20	8.64198	9.7561	15.6627	13.75	13.5802	15.8537
Fg21219	31	79	80	80	80	81	80	80	80	78	55	53	54	63	65	65	60	55	57										30.3797	33.75	32.5	21.25	19.7531	18.75	25	31.25	26.9231										21.1433		0.68623
	26	80	81	81	82	81	81	81	80	81	60	55	60	59	60	58	60	63	64										25	32.0988	25.9259	28.0488	25.9259	28.3951	25.9259	21.25	20.9877
Fg18319	3	67	67	65	64	66	65	69	65	67	61	58	58	54	55	57	52	50	50	22	21	23	24	21	21	23	21	22	8.95522	13.4328	10.7692	15.625	16.6667	12.3077	24.6377	23.0769	25.3731	67.1642	68.6567	64.6154	62.5	68.1818	67.6923	66.6667	67.6923	67.1642	30.6522	17.7725	0.994851
	9	63	63	62	62	63	63	62	63	61	46	50	50	48	49	47	47	48	49	21	16	14	23	20	24	19	17	16	26.9841	20.6349	19.3548	22.5806	22.2222	25.3968	24.1935	23.8095	19.6721	66.6667	74.6032	77.4194	62.9032	68.254	61.9048	69.3548	73.0159	73.7705
Fg04001	38	11	10	11	11	11	10	15	11	10	11	12	11	10	10	11	11	11	11										0	-20	0	9.09091	9.09091	-10	26.6667	0	-10										105.715		3.43108
	41	10	10	10	10	11	11	11	11	11	10	10	11	10	10	10	11	10	11										0	0	-10	0	9.09091	9.09091	0	9.09091	0
Fg06507	11	23	21	21	22	21	21	22	21	21	21	21	21	24	23	25	23	23	24	20	20	21	25	24	24	20	21	20	8.69565	0	0	-9.09091	-9.52381	-19.0476	-4.54545	-9.52381	-14.2857	13.0435	4.7619	0	-13.6364	-14.2857	-14.2857	9.09091	0	4.7619	134.846	156.308	4.37657
	12	25	24	24	27	28	26	25	26	26	28	28	27	22	23	24	24	24	24	21	21	20	20	21	22	22	21	22	-12	-16.6667	-12.5	18.5185	17.8571	7.69231	4	7.69231	7.69231	16	12.5	16.6667	25.9259	25	15.3846	12	19.2308	15.3846
Fg17447	30	70	68	70	69	68	67	68	70	68	47	50	45	49	47	48	49	49	50										32.8571	26.4706	35.7143	28.9855	30.8824	28.3582	27.9412	30	26.4706										5.07732		0.16479
	29	73	73	72	70	71	70	72	70	70	51	52	50	49	50	49	52	50	51										30.137	28.7671	30.5556	30	29.5775	30	27.7778	28.5714	27.1429
Fg27125	15	24	24	24	24	23	22	24	25	24	31	30	30	31	30	31	31	31	31	16	7	6	6	7	5	6	7	6	-29.1667	-25	-25	-29.1667	-30.4348	-40.9091	-29.1667	-24	-29.1667	33.3333	70.8333	75	75	69.5652	77.2727	75	72	75	63.3899	99.221	2.05739
	15	23	23	24	22	22	22	22	21	21	31	31	31	32	31	31	31	31	31	5	6	6	7	6	7	8	7	7	-34.7826	-34.7826	-29.1667	-45.4545	-40.9091	-40.9091	-40.9091	-47.619	-47.619	78.2609	73.913	75	68.1818	72.7273	68.1818	63.6364	66.6667	66.6667
Fg19779	21	67	7	70	67	68	68	65	67	64	47	48	49	50	48	48	52	50	52	24	20	20	25	26	26	18	19	21	29.8507	-585.714	30	25.3731	29.4118	29.4118	20	25.3731	18.75	64.1791	-185.714	71.4286	62.6866	61.7647	61.7647	72.3077	71.6418	67.1875	20941	3532.08	679.663
	16	72	72	72	68	68	67	67	67	67	50	47	48	50	50	48	48	47	47	24	24	25	24	23	23	24	23	23	30.5556	34.7222	33.3333	26.4706	26.4706	28.3582	28.3582	29.8507	29.8507	66.6667	66.6667	65.2778	64.7059	66.1765	65.6716	64.1791	65.6716	65.6716
Fg01661	7	82	82	82	85	86	86	81	82	82	59	59	57	57	59	59	65	60	60										28.0488	28.0488	30.4878	32.9412	31.3953	31.3953	19.7531	26.8293	26.8293										15.4614		0.501815
	2	87	87	84	86	85	84	85	87	86	60	60	60	62	62	67	57	57	60										31.0345	31.0345	28.5714	27.907	27.0588	20.2381	32.9412	34.4828	30.2326
Fg14041	7	83	84	84	82	81	81	84	83	83	59	59	59	60	58	60	60	60	59										28.9157	29.7619	29.7619	26.8293	28.3951	25.9259	28.5714	27.7108	28.9157										5.50579		0.178696
	10	81	83	82	83	83	83	84	85	85	59	59	59	59	59	59	55	59	55										27.1605	28.9157	28.0488	28.9157	28.9157	28.9157	34.5238	30.5882	35.2941
Fg23343	7	55	58	57	56	55	57	55	56	57	41	41	42	40	40	40	40	40	40	29	31	31	30	29	28	30	31	30	25.4545	29.3103	26.3158	28.5714	27.2727	29.8246	27.2727	28.5714	29.8246	47.2727	46.5517	45.614	46.4286	47.2727	50.8772	45.4545	44.6429	47.3684	118.161	126.709	3.83503
	19	58	59	59	41	41	59	58	59	59	40	42	42	43	41	41	38	39	37	32	32	34	36	36	35	28	32	36	31.0345	28.8136	28.8136	-4.87805	0	30.5085	34.4828	33.8983	37.2881	44.8276	45.7627	42.3729	12.1951	12.1951	40.678	51.7241	45.7627	38.9831
Fg14905	8	66	67	65	65	63	63	65	65	65	43	43	43	43	44	44	42	44	44										34.8485	35.8209	33.8462	33.8462	30.1587	30.1587	35.3846	32.3077	32.3077										4.35692		0.141409
	5	63	62	63	63	63	64	64	64	64	44	44	43	44	44	44	45	44	43										30.1587	29.0323	31.746	30.1587	30.1587	31.25	29.6875	31.25	32.8125
Fg26583	75	29	30	29	27	27	26	28	28	28	33	35	34	34	35	33	33	34	34										-13.7931	-16.6667	-17.2414	-25.9259	-29.6296	-26.9231	-17.8571	-21.4286	-21.4286										51.066		1.6574
	68	26	26	25	26	26	25	30	31	32	33	32	30	35	34	32	37	35	34										-26.9231	-23.0769	-20	-34.6154	-30.7692	-28	-23.3333	-12.9032	-6.25
Fg14003	2	82	82	84	84	86	84	81	82	83	60	60	61	58	57	60	67	64	62										26.8293	26.8293	27.381	30.9524	33.7209	28.5714	17.284	21.9512	25.3012										12.9301		0.419661
	15	81	82	83	82	82	83	83	82	83	60	58	59	58	60	58	59	59	58										25.9259	29.2683	28.9157	29.2683	26.8293	30.1205	28.9157	28.0488	30.1205
Fg17395	61	82	84	84	84	79	82	83	83	82	51	51	52	50	51	51	50	50	50										37.8049	39.2857	38.0952	40.4762	35.443	37.8049	39.759	39.759	39.0244										3.62199		0.117556
	62	82	83	81	82	83	82	83	82	82	51	51	51	54	53	51	53	53	54										37.8049	38.5542	37.037	34.1463	36.1446	37.8049	36.1446	35.3659	34.1463
Fg06067	2	66	68	65	70	71	69	70	70	68	55	55	55	55	54	54	58	57	55	20	18	19	25	22	19	21	22	20	16.6667	19.1176	15.3846	21.4286	23.9437	21.7391	17.1429	18.5714	19.1176	69.697	73.5294	70.7692	64.2857	69.0141	72.4638	70	68.5714	70.5882	8.7484	7.83848	0.283939
	10	67	65	67	66	69	67	67	67	69	54	55	52	57	53	53	52	54	54	21	21	20	22	22	22	25	23	24	19.403	15.3846	22.3881	13.6364	23.1884	20.8955	22.3881	19.403	21.7391	68.6567	67.6923	70.1493	66.6667	68.1159	67.1642	62.6866	65.6716	65.2174
Fg24653	3	72	72	74	74	74	73	71	72	72										39	37	37	39	37	35	36	39	39										45.8333	48.6111	50	47.2973	50	52.0548	49.2958	45.8333	45.8333		4.66493
	44	75	77	77	77	76	76	75	77	77										40	42	41	40	37	40	42	41	41										46.6667	45.4545	46.7532	48.0519	51.3158	47.3684	44	46.7532	46.7532
Fg01829	1	81	82	80	81	81	80	80	80	82										47	50	45	40	42	43	42	43	40										41.9753	39.0244	43.75	50.6173	48.1481	46.25	47.5	46.25	51.2195		32.9644
	8	82	82	82	82	82	82	82	81	81										33	34	35	44	41	35	40	39	39										59.7561	58.5366	57.3171	46.3415	50	57.3171	51.2195	51.8519	51.8519
Fg03053	1	70	70	70	74	74	74	72	70	70										30	30	33	33	34	13	29	29	29										57.1429	57.1429	52.8571	55.4054	54.0541	82.4324	59.7222	58.5714	58.5714		40.482
	4	74	75	73	72	74	75	71	71	71										29	29	30	29	29	25	30	28	27										60.8108	61.3333	58.9041	59.7222	60.8108	66.6667	57.7465	60.5634	61.9718
																																						Growth inhibition rate
		CM									Sorbitol									FeSO4									SDS									Sorbitol									FeSO4
		1			2			3			1			2			3			1			2			3			1			2			3			1			2			3			1
	WT	80	81	83	84	82	84	82	83	83	58	60	61	64	65	65	56	57	56	65	64	63	62	62	62	65	65	65	64	62	61	62	64	61	62	61	60	27.5	25.9259	26.506	23.8095	20.7317	22.619	31.7073	31.3253	32.5301	18.75	20.9877	24.0964
Fg15225	2	83	81	81	80	80	86	83	83	82	70	72	73	74	75	75	69	70	70																			15.6627	11.1111	9.87654	7.5	6.25	12.7907	16.8675	15.6627	14.6341
	4	82	81	81	80	80	82	82	82	81	73	73	72	65	65	65	70	72	72																			10.9756	9.87654	11.1111	18.75	18.75	20.7317	14.6341	12.1951	11.1111
Fg14041	17	80	80	79	77	75	78	80	81	82	60	59	59	56	55	59	61	64	62	57	58	59	59	59	59	60	60	60	70	72	70	64	63	63	60	60	60	25	26.25	25.3165	27.2727	26.6667	24.359	23.75	20.9877	24.3902	28.75	27.5	25.3165
	15	82	82	83	82	81	80	82	82	83	62	62	62	57	57	55	56	58	56	60	60	60	64	65	65	59	59	60	67	67	65	60	61	62	65	65	65	24.3902	24.3902	25.3012	30.4878	29.6296	31.25	31.7073	29.2683	32.5301	26.8293	26.8293	27.7108
Fg12939	5	80	81	80	84	85	85	80	81	81	62	65	65	66	67	68	74	74	74	60	60	60	59	59	58	61	60	60	55	55	54	49	50	50	55	57	55	22.5	19.7531	18.75	21.4286	21.1765	20	7.5	8.64198	8.64198	25	25.9259	25
	6	83	83	82	83	81	81	81	81	81	69	67	67	64	65	65	66	67	70	57	57	57	59	58	60	61	60	60	54	55	55	48	49	46	53	54	55	16.8675	19.2771	18.2927	22.8916	19.7531	19.7531	18.5185	17.284	13.5802	31.3253	31.3253	30.4878
Fg06329	111	8	7	8	9	7	7	8	7	6	5	5	5	4	4	4	6	6	4																			37.5	28.5714	37.5	55.5556	42.8571	42.8571	25	14.2857	33.3333
	112	9	10	9	1	9	9	1	9	8	5	4	5	6	5	5	9	8	8																			44.4444	60	44.4444	-500	44.4444	44.4444	-800	11.1111	0
Fg17687	11	12	11	11	13	14	14	13	13	12	8	8	8	9	9	9	8	9	7	8	8	9	9	9	8	8	8	8	15	15	15	14	14	14	13	13	15	33.3333	27.2727	27.2727	30.7692	35.7143	35.7143	38.4615	30.7692	41.6667	33.3333	27.2727	18.1818
	30	13	13	12	12	11	11	13	15	15	8	7	8	10	10	9	10	9	8	10	8	8	8	8	10	8	8	8	16	16	16	17	16	16	12	12	12	38.4615	46.1538	33.3333	16.6667	9.09091	18.1818	23.0769	40	46.6667	23.0769	38.4615	33.3333
Fg19195	3	77	77	79	80	80	80	80	80	82	55	55	57	57	58	57	58	59	59																			28.5714	28.5714	27.8481	28.75	27.5	28.75	27.5	26.25	28.0488
	2	80	81	81	80	81	81	79	80	80	62	60	62	60	60	62	64	62	63																			22.5	25.9259	23.4568	25	25.9259	23.4568	18.9873	22.5	21.25
Fg19995	10
	4	76	77	79	79	80	80	81	82	82	60	62	62	65	65	65	64	64	66																			21.0526	19.4805	21.519	17.7215	18.75	18.75	20.9877	21.9512	19.5122
Fg20645	2	10	9	9	1	9	9	1	9	7	5	4	5	6	5	5	7	8	8																			50	55.5556	44.4444	-500	44.4444	44.4444	-600	11.1111	-14.2857
	1	9	9	7	10	9	8	9	7	7	6	5	6	5	4	5	5	5	6																			33.3333	44.4444	14.2857	50	55.5556	37.5	44.4444	28.5714	14.2857
Fg23343	18	56	57	59	56	57	60	62	62	62	52	52	51	53	53	55	56	50	52																			7.14286	8.77193	13.5593	5.35714	7.01754	8.33333	9.67742	19.3548	16.129
	7	55	55	55	54	58	60	57	54	56	49	50	53	49	50	50	50	49	51																			10.9091	9.09091	3.63636	9.25926	13.7931	16.6667	12.2807	9.25926	8.92857
Fg23425	2	87	86	86	85	86	85	85	86	85	67	66	65	63	63	63	63	63	65																			22.9885	23.2558	24.4186	25.8824	26.7442	25.8824	25.8824	26.7442	23.5294
	5	86	86	86	81	81	83	83	83	83	69	70	68	69	67	68	70	71	70																			19.7674	18.6047	20.9302	14.8148	17.284	18.0723	15.6627	14.4578	15.6627
Fg24653	44	75	74	74	68	70	74	73	75	73	51	50	55	52	52	52	52	50	53	59	59	57	60	60	57	61	61	60										32	32.4324	25.6757	23.5294	25.7143	29.7297	28.7671	33.3333	27.3973	21.3333	20.2703	22.973
	3	73	75	75	75	75	74	74	73	73	55	53	52	49	49	50	47	49	50	59	59	57	61	60	61	57	57	57										24.6575	29.3333	30.6667	34.6667	34.6667	32.4324	36.4865	32.8767	31.5068	19.1781	21.3333	24
Fg11229	3	58	60	60	56	60	60	58	58	57																			21	20	20	20	21	21	20	21	21
	8	58	59	59	60	61	60	58	57	57																			22	20	20	22	21	21	20	19	19
Fg25663	12	82	83	83	82	83	82	79	80	81	60	60	61	57	57	59	60	59	60	65	65	65	67	66	67	67	67	64										26.8293	27.7108	26.506	30.4878	31.3253	28.0488	24.0506	26.25	25.9259	20.7317	21.6867	21.6867
	4	80	78	80	80	80	78	80	79	79	60	59	57	59	60	59	63	62	62	60	60	60	58	58	60	60	62	62										25	24.359	28.75	26.25	25	24.359	21.25	21.519	21.519	25	23.0769	25
Fg18319	9	65	64	64	65	65	66	64	67	67	61	60	61	60	61	61	60	61	61																			6.15385	6.25	4.6875	7.69231	6.15385	7.57576	6.25	8.95522	8.95522
	3	62	60	62	63	62	62	62	62	61	55	56	55	55	56	56	55	57	58																			11.2903	6.66667	11.2903	12.6984	9.67742	9.67742	11.2903	8.06452	4.91803
Fg14905	27	60	60	60	61	60	59	60	60	61	62	62	60	59	59	61	60	58	59																			-3.33333	-3.33333	0	3.27869	1.66667	-3.38983	0	3.33333	3.27869
	30	60	58	61	57	59	60	60	60	58	60	58	58	61	60	59	59	59	59																			0	0	4.91803	-7.01754	-1.69492	1.66667	1.66667	1.66667	-1.72414
Fg06067	2	65	66	65	65	66	65	67	67	67										51	52	51	50	52	53	56	53	55																			21.5385	21.2121	21.5385
	10	70	67	69	73	70	70	70	69	70										55	55	55	54	55	54	53	54	52																			21.4286	17.9104	20.2899
Fg07259	4	60	62	61	60	60	60	62	62	62										42	49	49	54	55	54	54	53	54																			30	20.9677	19.6721
	5	60	61	63	61	62	62	61	62	62										53	54	54	52	52	53	53	54	52																			11.6667	11.4754	14.2857
Fg06507	12	22	22	21	23	20	20	22	20	19																			25	25	26	25	25	24	23	24	26
	11	24	22	23	22	22	21	23	22	21																			28	27	27	28	26	24	26	23	21
Fg21219	1	78	78	79	80	80	79	80	80	79										68	67	67	61	60	60	60	59	59																			12.8205	14.1026	15.1899
	6	82	81	80	81	81	81	81	80	81										61	65	65	62	62	62	62	64	63																			25.6098	19.7531	18.75
																													Growth inhibition rate																				MaxVar/MinVar>4 = 3 (이분산)
		CM									KCl									Benomyl									KCl									Benomyl									Var		MaxVar/MinVar<4 = 2 (등분산)
Gene name	isolates	1			2			3			1			2			3			1			2			3			1			2			3			1			2			3			KCl	Benomyl	KCl
WT	WT	86	86	86	86	86	86	86	86	86	71	71	72	71	76	78	76	72	74	62	62	62	65	65	69	60	60	61	17.4419	17.4419	16.2791	17.4419	11.6279	9.30233	11.6279	16.2791	13.9535	27.907	27.907	27.907	24.4186	24.4186	19.7674	30.2326	30.2326	29.0698	9.50213	11.6429
Fg01661	7	86	86	86	86	86	86	86	86	86										54	50	50	66	65	63	60	60	62	100	100	100	100	100	100	100	100	100	37.2093	41.8605	41.8605	23.2558	24.4186	26.7442	30.2326	30.2326	27.907	0	91.3937	3.08109e+07
	2	86	86	86	86	86	86	86	86	86										58	50	51	41	42	44	65	63	60	100	100	100	100	100	100	100	100	100	32.5581	41.8605	40.6977	52.3256	51.1628	48.8372	24.4186	26.7442	30.2326
Fg04001	38	12	11	10	12	11	10	12	12	11	12	11	17	18	17	17	18	17	18										0	0	-70	-50	-54.5455	-70	-50	-41.6667	-63.6364										634.073		20.5795
	14	12	13	19	11	11	11	15	14	13	22	21	19	18	18	18	20	19	20										-83.3333	-61.5385	0	-63.6364	-63.6364	-63.6364	-33.3333	-35.7143	-53.8462
Fg06329	11	11	11	11	11	10	11	10	10	9	9	9	9	8	8	7	10	10	9										18.1818	18.1818	18.1818	27.2727	20	36.3636	0	0	0										1648.65		53.5087
	112	15	15	12	9	9	10	10	10	8	2	19	16	10	10	9	17	15	15										86.6667	-26.6667	-33.3333	-11.1111	-11.1111	10	-70	-50	-87.5
Fg06507	11	29	29	28	30	26	26	30	28	28	29	29	28	29	28	29	29	28	28										0	0	0	3.33333	-7.69231	-11.5385	3.33333	0	0										79.8666		2.59216
	12	28	28	27	27	27	28	30	29	30	33	35	34	28	29	29	32	33	33										-17.8571	-25	-25.9259	-3.7037	-7.40741	-3.57143	-6.66667	-13.7931	-10
Fg12939	5	80	82	82	84	84	82	84	82	83	74	70	72	75	75	76	74	76	75										7.5	14.6341	12.1951	10.7143	10.7143	7.31707	11.9048	7.31707	9.63855										7.59609		4.05615
	6	82	83	84	82	84	84	84	83	84	75	77	77	72	74	71	77	77	79										8.53659	7.22892	8.33333	12.1951	11.9048	15.4762	8.33333	7.22892	5.95238
Fg14041	10	86	86	86	86	86	86	86	86	86	75	77	77	75	76	76	79	79	80										12.7907	10.4651	10.4651	12.7907	11.6279	11.6279	8.13953	8.13953	6.97674										3.05765		10.0766
	7	86	86	86	86	86	86	86	86	86	76	77	77	77	76	75	75	75	76										11.6279	10.4651	10.4651	10.4651	11.6279	12.7907	12.7907	12.7907	11.6279
Fg14905	8	68	67	66	67	67	67	65	65	65	70	67	74	72	70	75	68	75	74										-2.94118	0	-12.1212	-7.46269	-4.47761	-11.9403	-4.61538	-15.3846	-13.8462										24.1157		0.782701
	5	65	64	64	66	65	64	65	65	65	70	67	74	72	68	70	75	72	75										-7.69231	-4.6875	-15.625	-9.09091	-4.61538	-9.375	-15.3846	-10.7692	-15.3846
Fg15225	6	83	82	80	82	80	85	82	83	83	78	78	78	76	78	78	77	75	78										6.0241	4.87805	2.5	7.31707	2.5	8.23529	6.09756	9.63855	6.0241										16.8898		0.548177
	5	84	85	85	85	85	85	85	85	85	78	78	78	74	72	72	83	82	83										7.14286	8.23529	8.23529	12.9412	15.2941	15.2941	2.35294	3.52941	2.35294
Fg17447	30	67	67	67	68	68	67	67	67	67	73	72	75	73	70	70	68	65	63	50	50	50	58	50	52	54	52	52	-8.95522	-7.46269	-11.9403	-7.35294	-2.94118	-4.47761	-1.49254	2.98507	5.97015	25.3731	25.3731	25.3731	14.7059	26.4706	22.3881	19.403	22.3881	22.3881	44.7683	39.7385	1.453
	29	68	66	69	68	67	65	65	66	65	73	71	72	71	77	78	76	71	75	48	48	48	58	57	56	58	58	55	-7.35294	-7.57576	-4.34783	-4.41176	-14.9254	-20	-16.9231	-7.57576	-15.3846	29.4118	27.2727	30.4348	14.7059	14.9254	13.8462	10.7692	12.1212	15.3846
Fg17687	30	14	12	12	17	15	15	13	13	13	12	11	12	11	12	10	11	9	12										14.2857	8.33333	0	35.2941	20	33.3333	15.3846	30.7692	7.69231										111.208		3.60937
	11	13	13	13	14	13	12	13	13	12	12	11	11	11	11	12	11	11	12										7.69231	15.3846	15.3846	21.4286	15.3846	0	15.3846	15.3846	0
Fg18319	3	65	65	65	66	67	65	70	68	70	70	71	67	67	66	65	67	63	62	55	54	54	52	52	52	50	48	48	-7.69231	-9.23077	-3.07692	-1.51515	1.49254	0	4.28571	7.35294	11.4286	15.3846	16.9231	16.9231	21.2121	22.3881	20	28.5714	29.4118	31.4286	49.7818	19.6384	1.61572
	9	67	68	66	66	66	66	67	70	68	69	65	64	75	74	74	70	69	67	52	50	48	52	52	50	52	52	52	-2.98507	4.41176	3.0303	-13.6364	-12.1212	-12.1212	-4.47761	1.42857	1.47059	22.3881	26.4706	27.2727	21.2121	21.2121	24.2424	22.3881	25.7143	23.5294
Fg19195	3	86	86	86	86	86	86	86	86	86	770	73	70	74	73	73	73	73	73										-795.349	15.1163	18.6047	13.9535	15.1163	15.1163	15.1163	15.1163	15.1163										36420		1182.05
	2	86	86	86	86	86	86	86	86	86	74	75	75	75	74	74	74	75	75										13.9535	12.7907	12.7907	12.7907	13.9535	13.9535	13.9535	12.7907	12.7907
Fg19779	16	63	64	61	67	65	65	71	72	61										59	61	62	55	55	55	55	55	55	100	100	100	100	100	100	100	100	100	6.34921	4.6875	-1.63934	17.9104	15.3846	15.3846	22.5352	23.6111	9.83607	0	62.7112	30810.9
	21	70	82	70	65	68	70	68	67	66										58	56	58	61	58	58	55	53	53	100	100	100	100	100	100	100	100	100	17.1429	31.7073	17.1429	6.15385	14.7059	17.1429	19.1176	20.8955	19.697
Fg19995	10	80	81	84	82	81	80	81	83	82	79	71	76	79	76	76	76	76	74										1.25	12.3457	9.52381	3.65854	6.17284	5	6.17284	8.43373	9.7561										10.3841		0.337026
	4	80	83	82	84	81	82	82	82	81	70	72	76	76	76	76	78	77	77										12.5	13.253	7.31707	9.52381	6.17284	7.31707	4.87805	6.09756	4.93827
Fg20645	1	10	10	10	9	9	9	9	9	11	6	6	7	10	9	8	8	8	8										40	40	30	-11.1111	0	11.1111	11.1111	11.1111	27.2727										317.18		10.2944
	2	8	8	9	15	11	7	9	9	10	7	8	8	10	9	9	7	7	7										12.5	0	11.1111	33.3333	18.1818	-28.5714	22.2222	22.2222	30
Fg23343	18	62	62	62	63	62	62	62	62	64	62	65	67	70	69	72	65	66	67										0	-4.83871	-8.06452	-11.1111	-11.2903	-16.129	-4.83871	-6.45161	-4.6875										21.4288		0.695495
	7	68	67	67	65	65	64	71	71	70	69	68	67	72	70	70	74	73	70										-1.47059	-1.49254	0	-10.7692	-7.69231	-9.375	-4.22535	-2.8169	0
Fg23425	2	85	86	86	85	85	86	85	85	86	73	72	72	71	70	70	75	77	75										14.1176	16.2791	16.2791	16.4706	17.6471	18.6047	11.7647	9.41176	12.7907										29.2858		0.950501
	5	83	85	85	84	84	84	80	83	82	80	82	81	78	81	80	75	77	76										3.61446	3.52941	4.70588	7.14286	3.57143	4.7619	6.25	7.22892	7.31707
Fg24653	44	75	74	74	74	75	75	75	77	77	65	64	64	60	62	58	60	62	62										13.3333	13.5135	13.5135	18.9189	17.3333	22.6667	20	19.4805	19.4805										8.40415		3.66615
	3	75	75	75	75	74	74	75	75	75	62	60	60	61	62	62	63	66	63										17.3333	20	20	18.6667	16.2162	16.2162	16	12	16
Fg25663	7	86	86	86	86	86	86	86	86	86	86	86	86	86	86	86	86	86	86										0	0	0	0	0	0	0	0	0										0		308.109
	12	86	86	86	86	86	86	86	86	86	86	86	86	86	86	86	86	86	86										0	0	0	0	0	0	0	0	0
Fg26567	4	78	77	78	75	77	78	78	77	77	66	62	60	59	60	57	59	57	57										15.3846	19.4805	23.0769	21.3333	22.0779	26.9231	24.359	25.974	25.974										11.5446		0.374692
	3	77	77	78	78	77	76	79	80	78	60	62	62	60	57	56	59	60	55										22.0779	19.4805	20.5128	23.0769	25.974	26.3158	25.3165	25	29.4872
Fg26583	75	30	30	30	29	25	27	29	29	29	58	60	58	53	54	52	52	60	60										-93.3333	-100	-93.3333	-82.7586	-116	-92.5926	-79.3103	-106.897	-106.897										219.816		7.13435
	68	36	34	33	33	33	30	35	36	33	60	60	58	58	57	57	59	60	60										-66.6667	-76.4706	-75.7576	-75.7576	-72.7273	-90	-68.5714	-66.6667	-81.8182
Fg27125	15	18	18	18	18	17	18	18	18	18	62	61	60	65	67	62	53	52	56										-244.444	-238.889	-233.333	-261.111	-294.118	-244.444	-194.444	-188.889	-211.111										768.318		24.9366
	15	18	18	18	18	17	19	20	19	18	55	56	54	56	60	59	60	58	56										-205.556	-211.111	-200	-211.111	-252.941	-210.526	-200	-205.263	-211.111
[truncated: 30 more columns]
