# Supplementary material for: Integrative glycomic analysis reveals the crucial role of protein glycosylation in fungal pathogenesis
Source: PLoS Pathog. 2025 Jul 7;21(7):e1013325. doi: 10.1371/journal.ppat.1013325 (PMC12244721; doi:10.1371/journal.ppat.1013325)
Supplement: S6 Table — (XLSX) [file ppat.1013325.s007.xlsx]

## Sheet: Sheet1
Table S6. Monosaccharide components analysis in cell wall and glycoprotein in F. graminearum.
	Cell wall_Monosaccharide		myeclia			Conidia
	Class	Specific	sample 1	sample 2	sample 3	sample 1	sample 2	sample 3
	Deoxyhexose	fucose	0	0	0	0	0	0
	Hexosamines	galactosamine	0	0	0	0	0	0
	Hexosamines	glucosamine	23.5	22.47	22.79	13.34	10.05	8.28
	Hexose	galactose	1.76	1.77	1.93	1	0.93	1.09
	Hexose	glucose	10.22	10.46	10.44	9.59	8.48	9.92
	Hexose	mannose	4.42	4.4	4.67	3.35	2.81	3.39
	total		39.9	39.11	39.83	27.78	22.27	22.69
	Cell wall_Monosaccharide (%)		myeclia			Conidia
	Class	Specific	sample 1	sample 2	sample 3	sample 1	sample 2	sample 3
	Deoxyhexose	fucose	0	0	0	0	0	0
	Hexosamines	galactosamine	0	0	0	0	0	0
	Hexosamines	glucosamine	58.8972	57.4533	57.2182	48.0202	45.128	36.4918
	Hexose	galactose	4.41103	4.5257	4.84559	3.59971	4.17602	4.80388
	Hexose	glucose	25.614	26.7451	26.2114	34.5212	38.0781	43.7197
	Hexose	mannose	11.0777	11.2503	11.7248	12.059	12.6179	14.9405
	Glycoprotein_Monosaccharide		myeclia			Conidia
	Class	Specific	sample 1	sample 2	sample 3	sample 1	sample 2	sample 3
	Deoxyhexose	fucose	0	0	0	0	0	0
	Hexosamines	galactosamine	0	0	0	0	0	0
	Hexosamines	glucosamine	0.06	0.06	0.06	0.02	0.02	0.02
	Hexose	galactose	0	0	0	0	0	0
	Hexose	glucose	13.39	13.34	12.98	5.58	5.61	5.5
	Hexose	mannose	10.71	11	10.78	7.96	8.32	8.34
	total		24.15	24.4	23.82	13.55	13.95	13.86
	Glycoprotein levels in the mycelia and conidia of the WT strain
	Channel	Lane No.	Adj. Total Lane Vol. (Int)	Chemi/Stain Free	average	stdev
	Chemi	MY	56144348	0.263929	0.246729	0.0172841
	Chemi	MY	47388432	0.229362
	Chemi	MY	51766390	0.246898
	Chemi	CO	35597968	0.236907	0.207936	0.0287508
	Chemi	CO	28244920	0.179411
	Chemi	CO	31921444	0.207489
	Stain Free Gel	MY	212725208
	Stain Free Gel	MY	206609799
	Stain Free Gel	MY	209667503
	Stain Free Gel	CO	150261070
	Stain Free Gel	CO	157431320
	Stain Free Gel	CO	153846195
		Mean	stdev
	Mycelia	0.246729	0.0172841
	Conidia	0.207936	0.0287508
	ConA-WT-my-x	ConA-my	ConA-Co-x	ConA-Co
	0.9	0.263929	1.9	0.236907
	1	0.229362	2	0.179411
	1.1	0.246898	2.1	0.207489
	Glycoprotein levels in the mycelia and conidia of the Fg03053 and Fg26583 strains
	Channel	Adj. Total Lane Vol. (Int)	Chemi/Stain Free	average	stdev		My	average	stdev
	ConA-WT-my-1	389923528	3.05658	3.06666	0.0820854		WT	3.06666	0.0820854
	ConA-WT-my-2	405623145	2.99008				Fg03053	0.497586	0.0134534
	ConA-WT-my-3	396545236	3.15332				Fg26583	0.52708	0.0472642
	ConA-Fg03053-my-1	132742432	0.484804	0.497586	0.0134534
	ConA-Fg03053-my-2	138954565	0.496331				ConA-WT-my-x	ConA-WT-my	ConA-Fg03053-my-x	ConA-Fg03053-my	ConA-Fg26583-my-x	ConA-Fg26583-my
	ConA-Fg03053-my-3	145589563	0.511623				0.9	3.05658	1.9	0.484804	2.9	0.566201
	ConA-Fg26583-my-1	122496832	0.566201	0.52708	0.0472642		1	2.99008	2	0.496331	3	0.474564
	ConA-Fg26583-my-2	125988865	0.474564				1.1	3.15332	2.1	0.511623	3.1	0.540476
	ConA-Fg26583-my-3	116546553	0.540476
	ConA-WT-co-1	216252260	1.62114	1.82141	0.182418
	ConA-WT-co-2	265499653	1.86503
	ConA-WT-co-3	244596578	1.97807
	ConA-Fg03053-co-1	142568217	1.49265	1.47256	0.0490759
	ConA-Fg03053-co-2	145688865	1.5084
	ConA-Fg03053-co-3	135556875	1.41663				Co	average	stdev
	ConA-Fg26583-co-1	168349984	1.10501	1.08394	0.0182643		WT	1.82141	0.182418
	ConA-Fg26583-co-2	165888963	1.07407				Fg03053	1.47256	0.0490759
	ConA-Fg26583-co-3	165879535	1.07273				Fg26583	1.08394	0.0182643
	stain free-WT-my-1	127568706
	stain free-WT-my-2	135656332					ConA-WT-co-x	ConA-WT-co	ConA-Fg03053-co-x	ConA-Fg03053-co	ConA-Fg26583-co-x	ConA-Fg26583-co
	stain free-WT-my-3	125754896					0.9	1.62114	1.9	1.49265	2.9	1.10501
	stain free-Fg03053-my-1	273806158					1	1.86503	2	1.5084	3	1.07407
	stain free-Fg03053-my-2	279963456					1.1	1.97807	2.1	1.41663	3.1	1.07273
	stain free-Fg03053-my-3	284563985
	stain free-Fg26583-my-1	216348564
	stain free-Fg26583-my-2	265483154
	stain free-Fg26583-my-3	215636985
	stain free-WT-co-1	133395030
	stain free-WT-co-2	142356487
	stain free-WT-co-3	123654231
	stain free-Fg03053-co-1	95513271
	stain free-Fg03053-co-2	96584756
	stain free-Fg03053-co-3	95689778
	stain free-Fg26583-co-1	152351145
	stain free-Fg26583-co-2	154448765
	stain free-Fg26583-co-3	154633326
