# Supplementary material for: Integrative glycomic analysis reveals the crucial role of protein glycosylation in fungal pathogenesis
Source: PLoS Pathog. 2025 Jul 7;21(7):e1013325. doi: 10.1371/journal.ppat.1013325 (PMC12244721; doi:10.1371/journal.ppat.1013325)
Supplement: S7 Table — (XLSX) [file ppat.1013325.s008.xlsx]

## Sheet: Glycoproteomics-Total spectra
Table S7. Identified glycoproteins in F. graminearum.
Bio View:Identified Proteins (1216)<BR>Including 9 Decoys	Accession Number	Alternate ID	Molecular Weight	spectral counts																		ABSOLUT																		AVERAGE						Log2 Fold Change WCE ( Fg03053,Fg26583 vs WT)		Log2 Fold Change Elution ( Fg03053,Fg26583 vs WT)
				Fg03053-1	Fg03053-2	Fg03053-3	Fg03053-1-E	Fg03053-2-E	Fg03053-3-E	Fg26583-1	Fg26583-2	Fg26583-3	Fg26583-1-E	Fg26583-2-E	Fg26583-3-E	WT-1	WT-2	WT-3	WT-1-E	WT-2-E	WT-3-E	Fg03053-1	Fg03053-2	Fg03053-3	Fg03053-1-E	Fg03053-2-E	Fg03053-3-E	Fg26583-1	Fg26583-2	Fg26583-3	Fg26583-1-E	Fg26583-2-E	Fg26583-3-E	WT-1	WT-2	WT-3	WT-1-E	WT-2-E	WT-3-E	WT	Fg03053	Fg26583	E-WT	E-Fg03053	E-Fg26583	Fg03053/WT	Fg26583/WT	E-Fg03053/E-WT	E-Fg26583/E-WT
Triosephosphate isomerase OS=Gibberella zeae (strain ATCC MYA-4620 / CBS 123657 / FGSC 9075 / NRRL 31084 / PH-1) OX=229533 GN=FG06702.1 PE=3 SV=1	V6RLM7	FG06702	27 kDa	-9	-10	-9	9	10	8	-7	-10	-8	5	6	4	-10	-10	-7	-2	8	0	9	10	9	9	10	8	7	10	8	5	6	4	10	10	7	2	8	0	9	9.33333	8.33333	3.33333	9	5	0.0524674	-0.111031	1.43296	0.584963
Chromosome 1, complete genome OS=Gibberella zeae (strain ATCC MYA-4620 / CBS 123657 / FGSC 9075 / NRRL 31084 / PH-1) OX=229533 GN=FGRAMPH1_01T06765 PE=4 SV=1	A0A1C3YJC0	FGRAMPH1_01T06765	91 kDa	-7	-1	-1	0	0	0	-1	0	-1	0	0	0	-3	-1	0	-1	0	0	7	1	1	0	0	0	1	0	1	0	0	0	3	1	0	1	0	0	1.33333	3	0.666667	0.333333	0	0	1.16993	-1	(-)inf	(-)inf
Methyl-accepting transducer domain-containing protein OS=Gibberella zeae OX=5518 GN=FUG_LOCUS580693 PE=4 SV=1	A0A2H3G4P7	FUG_LOCUS580693	84 kDa	-7	-12	-11	0	0	0	10	8	-8	-1	0	0	10	11	-7	0	0	4	7	12	11	0	0	0	10	8	8	1	0	0	10	11	7	0	0	4	9.33333	10	8.66667	1.33333	0	0.333333	0.0995357	-0.106915	(-)inf	-2
Chromosome 3, complete genome OS=Gibberella zeae (strain ATCC MYA-4620 / CBS 123657 / FGSC 9075 / NRRL 31084 / PH-1) OX=229533 GN=FG10831.1 PE=3 SV=1	I1S247	FG10831	23 kDa	-6	-6	-6	0	-1	0	-3	-5	-1	0	0	0	-6	-6	-6	0	0	-2	6	6	6	0	1	0	3	5	1	0	0	0	6	6	6	0	0	2	6	6	3	0.666667	0.333333	0	0	-1	-1	(-)inf
Nucleoside diphosphate kinase OS=Gibberella zeae (strain ATCC MYA-4620 / CBS 123657 / FGSC 9075 / NRRL 31084 / PH-1) OX=229533 GN=FG05972.1 PE=3 SV=1	I1RPK0	FG05972	26 kDa	-6	-7	-6	-4	-13	0	-3	-6	-3	-5	0	0	-1	7	5	-2	-5	-8	6	7	6	4	13	0	3	6	3	5	0	0	1	7	5	2	5	8	4.33333	6.33333	4	5	5.66667	1.66667	0.547488	-0.115477	0.180572	-1.58496
Cofilin OS=Gibberella zeae (strain ATCC MYA-4620 / CBS 123657 / FGSC 9075 / NRRL 31084 / PH-1) OX=229533 GN=COF1 PE=3 SV=2	Q4I963	COF1	17 kDa	-5	-9	-7	0	-9	0	6	-6	-6	-7	0	0	-4	-8	-7	-2	0	0	5	9	7	0	9	0	6	6	6	7	0	0	4	8	7	2	0	0	6.33333	7	6	0.666667	3	2.33333	0.14439	-0.0780025	2.16993	1.80735
Acetyl-CoA hydrolase OS=Gibberella zeae (strain ATCC MYA-4620 / CBS 123657 / FGSC 9075 / NRRL 31084 / PH-1) OX=229533 GN=FG08266.1 PE=3 SV=1	I1RVI8	FG08266	58 kDa	-4	-5	-2	0	0	0	2	-2	4	0	0	0	-4	3	-3	0	0	0	4	5	2	0	0	0	2	2	4	0	0	0	4	3	3	0	0	0	3.33333	3.66667	2.66667	0	0	0	0.137504	-0.321928	ZERO	ZERO
Carboxypeptidase OS=Gibberella zeae OX=5518 GN=FUG_LOCUS18635 PE=3 SV=1	A0A2H3GQ43	FUG_LOCUS18635	63 kDa	-4	-2	-2	30	62	35	-1	-2	0	18	24	33	-1	-3	-1	-21	-37	12	4	2	2	30	62	35	1	2	0	18	24	33	1	3	1	21	37	12	1.66667	2.66667	1	23.3333	42.3333	25	0.678072	-0.736966	0.859402	0.0995357
1,3-beta-glucanosyltransferase OS=Gibberella zeae OX=5518 GN=FUG_LOCUS511847 PE=3 SV=1	A0A2H3H898	FUG_LOCUS511847	59 kDa	-4	-1	-2	39	29	42	-3	-5	-2	-38	49	49	-2	3	-1	46	51	-68	4	1	0	39	29	42	3	5	2	38	49	49	2	3	1	46	51	68	2	1.66667	3.33333	55	36.6667	45.3333	0.222392	0.736966	-0.584963	-0.278859
Ribosomal protein OS=Gibberella zeae OX=5518 GN=FUG_LOCUS245068 PE=3 SV=1	A0A2H3FHQ6	FUG_LOCUS245068	24 kDa	-4	8	5	0	0	0	6	-5	2	-7	5	7	-7	5	5	-8	-5	0	4	8	5	0	0	0	6	5	2	7	5	7	7	5	5	8	5	0	5.66667	5.66667	4.33333	4.33333	0	6.33333	0	-0.387023	(-)inf	0.547488
dihydrolipoyllysine-residue succinyltransferase OS=Gibberella zeae (strain ATCC MYA-4620 / CBS 123657 / FGSC 9075 / NRRL 31084 / PH-1) OX=229533 GN=FG10947.1 PE=3 SV=1	I1S2F5	FG10947	49 kDa	-4	-5	-2	-1	3	1	4	-3	3	-2	-2	-3	3	-3	3	-1	-6	3	4	5	2	1	3	1	4	3	3	2	2	3	3	3	3	1	6	3	3	3.66667	3.33333	3.33333	1.66667	2.33333	0.289507	0.152003	-1	-0.514573
dihydrolipoyllysine-residue succinyltransferase OS=Gibberella zeae OX=5518 GN=FUG_LOCUS562657 PE=3 SV=1	A0A2H3GGG8	FUG_LOCUS562657	46 kDa	-4	-2	-1	-1	-4	4	-1	0	-2	-1	0	-1	-3	-3	-1	-1	-1	-3	4	2	1	1	4	4	1	0	2	1	0	1	3	3	1	1	1	3	2.33333	2.33333	1	1.66667	3	0.666667	0	-1.22239	0.847997	-1.32193
ATP synthase subunit 5, mitochondrial OS=Gibberella zeae OX=5518 GN=FUG_LOCUS431658 PE=3 SV=1	A0A4U9FEH7	FUG_LOCUS431658	31 kDa	-4	-3	-3	0	0	0	-2	-4	-6	-2	-2	0	-1	-5	-5	0	0	0	4	3	3	0	0	0	2	4	6	2	2	0	1	5	5	0	0	0	3.66667	3.33333	4	0	0	1.33333	-0.137504	0.125531	ZERO	(+)inf
Uncharacterized protein OS=Gibberella zeae OX=5518 GN=FUG_LOCUS793 PE=4 SV=1	A0A4U9F7K2	FUG_LOCUS793	30 kDa	-3	-2	-1	0	0	0	-1	-1	0	0	0	0	-1	0	0	0	0	0	3	2	1	0	0	0	1	1	0	0	0	0	1	0	0	0	0	0	0.333333	2	0.666667	0	0	0	2.58496	1	ZERO	ZERO
Protein SnodProt1 OS=Gibberella zeae OX=5518 GN=FUG_LOCUS35086 PE=3 SV=1	A0A2H3FW16	FUG_LOCUS35086	14 kDa	-3	0	0	0	0	0	-1	0	-2	0	0	0	-1	0	-1	0	0	0	3	0	0	0	0	0	1	0	2	0	0	0	1	0	1	0	0	0	0.666667	1	1	0	0	0	0.584963	0.584963	ZERO	ZERO
NADP-dependent oxidoreductase domain-containing protein OS=Gibberella zeae OX=5518 GN=FUG_LOCUS416613 PE=4 SV=1	A0A4U9FBU3	FUG_LOCUS416613	38 kDa	-3	-2	-3	0	0	0	-1	-2	-3	0	0	0	-1	-4	-1	0	0	0	3	2	3	0	0	0	1	2	3	0	0	0	1	4	1	0	0	0	2	2.66667	2	0	0	0	0.415037	0	ZERO	ZERO
Mitochondrial import receptor subunit tom-20 OS=Gibberella zeae OX=5518 GN=FUG_LOCUS350180 PE=3 SV=1	A0A2H3FD94	FUG_LOCUS350180	19 kDa	-3	-2	-5	0	0	0	-2	-3	0	0	0	0	-3	-4	-4	0	0	0	3	2	5	0	0	0	2	3	0	0	0	0	3	4	4	0	0	0	3.66667	3.33333	1.66667	0	0	0	-0.137504	-1.1375	ZERO	ZERO
Chromosome 3, complete genome OS=Gibberella zeae (strain ATCC MYA-4620 / CBS 123657 / FGSC 9075 / NRRL 31084 / PH-1) OX=229533 GN=FGRAMPH1_01T21883 PE=4 SV=1	I1SAU8	FGRAMPH1_01T21883	23 kDa	-3	-4	-1	0	0	0	-4	4	-4	0	0	0	-4	-5	-1	-4	0	0	3	4	1	0	0	0	4	4	4	0	0	0	4	5	1	4	0	0	3.33333	2.66667	4	1.33333	0	0	-0.321928	0.263034	(-)inf	(-)inf
RanBD1 domain-containing protein OS=Gibberella zeae OX=5518 GN=FUG_LOCUS133134 PE=4 SV=1	A0A4E9DW41	FUG_LOCUS133134	27 kDa	-3	-2	1	0	0	0	-3	-2	-2	0	0	0	-1	2	5	-2	0	0	3	2	1	0	0	0	3	2	2	0	0	0	1	2	5	2	0	0	2.66667	2	2.33333	0.666667	0	0	-0.415037	-0.192645	(-)inf	(-)inf
Saccharopine dehydrogenase [NAD(+), L-lysine-forming] OS=Gibberella zeae OX=5518 GN=FUG_LOCUS562304 PE=3 SV=1	A0A2H3H402	FUG_LOCUS562304	43 kDa	-3	-2	-1	0	0	0	-6	-1	-1	0	0	0	-5	-4	1	-1	0	0	3	2	1	0	0	0	6	1	1	0	0	0	5	4	1	1	0	0	3.33333	2	2.66667	0.333333	0	0	-0.736966	-0.321928	(-)inf	(-)inf
Chromosome 1, complete genome OS=Gibberella zeae (strain ATCC MYA-4620 / CBS 123657 / FGSC 9075 / NRRL 31084 / PH-1) OX=229533 GN=FGRAMPH1_01T08385 PE=4 SV=1	A0A1C3YJR5	FGRAMPH1_01T08385	22 kDa	-3	0	0	-2	0	0	-2	0	-2	-5	-5	0	0	-1	0	-2	0	0	3	0	0	2	0	0	2	0	2	5	5	0	0	1	0	2	0	0	0.333333	1	1.33333	0.666667	0.666667	3.33333	1.58496	2	0	2.32193
Uncharacterized protein OS=Gibberella zeae OX=5518 GN=FUG_LOCUS103892 PE=4 SV=1	A0A2H3FVX9	FUG_LOCUS103892	28 kDa	-3	-8	7	-4	22	22	-7	-6	-3	-6	-12	10	9	-9	-9	-8	30	-45	3	8	7	4	22	22	7	6	3	6	12	10	9	9	9	8	30	45	9	6	5.33333	27.6667	16	9.33333	-0.584963	-0.754888	-0.790077	-1.56768
Multifunctional tryptophan biosynthesis protein OS=Gibberella zeae OX=5518 GN=FUG_LOCUS459866 PE=3 SV=1	A0A2H3HB64	FUG_LOCUS459866	82 kDa	-3	5	-2	0	-1	0	-1	-3	-2	0	-3	2	-1	3	2	-1	0	0	3	5	2	0	1	0	1	3	2	0	3	2	1	3	2	1	0	0	2	3.33333	2	0.333333	0.333333	1.66667	0.736966	0	0	2.32193
Chromosome 3, complete genome OS=Gibberella zeae (strain ATCC MYA-4620 / CBS 123657 / FGSC 9075 / NRRL 31084 / PH-1) OX=229533 GN=FGRAMPH1_01T18315 PE=3 SV=1	A0A1C3YJQ9	FGRAMPH1_01T18315	13 kDa	-3	-1	-2	0	0	0	-2	-2	0	-2	0	0	-2	-1	0	0	0	0	3	1	2	0	0	0	2	2	0	2	0	0	2	1	0	0	0	0	1	2	1.33333	0	0	0.666667	1	0.415037	ZERO	(+)inf
Uncharacterized protein OS=Gibberella zeae OX=5518 GN=FUG_LOCUS145436 PE=3 SV=1	A0A2H3FEF7	FUG_LOCUS145436	14 kDa	-3	-3	-3	0	-4	0	-3	-3	-3	-2	0	0	-4	-5	-3	-2	0	-4	3	3	3	0	4	0	3	3	3	2	0	0	4	5	3	2	0	4	4	3	3	2	1.33333	0.666667	-0.415037	-0.415037	-0.584963	-1.58496
26S proteasome regulatory subunit RPN2 OS=Gibberella zeae (strain ATCC MYA-4620 / CBS 123657 / FGSC 9075 / NRRL 31084 / PH-1) OX=229533 GN=FG07499.1 PE=3 SV=1	A0A0E0SAC4	FG07499	126 kDa	-2	0	0	0	0	0	0	0	0	0	0	0	0	0	0	0	0	0	2	0	0	0	0	0	0	0	0	0	0	0	0	0	0	0	0	0	0	0.666667	0	0	0	0	(+)inf	ZERO	ZERO	ZERO
Chromosome 1, complete genome OS=Gibberella zeae (strain ATCC MYA-4620 / CBS 123657 / FGSC 9075 / NRRL 31084 / PH-1) OX=229533 GN=FG01932.1 PE=3 SV=1	I1RE58	FG01932	48 kDa	-2	0	0	0	0	0	0	0	0	0	0	0	0	0	0	0	0	0	2	0	0	0	0	0	0	0	0	0	0	0	0	0	0	0	0	0	0	0.666667	0	0	0	0	(+)inf	ZERO	ZERO	ZERO
Tryptophan synthase beta chain-like PALP domain-containing protein OS=Gibberella zeae OX=5518 GN=FUG_LOCUS122076 PE=4 SV=1	A0A4U9F8A5	FUG_LOCUS122076	40 kDa	-2	-1	-1	0	0	0	0	0	0	0	0	0	0	-1	0	0	0	0	2	1	1	0	0	0	0	0	0	0	0	0	0	1	0	0	0	0	0.333333	1.33333	0	0	0	0	2	(-)inf	ZERO	ZERO
Chromosome 4, complete genome OS=Gibberella zeae (strain ATCC MYA-4620 / CBS 123657 / FGSC 9075 / NRRL 31084 / PH-1) OX=229533 GN=FG06825.1 PE=3 SV=1	I1RRT6	FG06825	46 kDa	-2	0	1	0	0	0	0	0	0	0	0	0	0	0	-1	-2	0	0	2	0	1	0	0	0	0	0	0	0	0	0	0	0	1	2	0	0	0.333333	1	0	0.666667	0	0	1.58496	(-)inf	(-)inf	(-)inf
Chromosome 4, complete genome OS=Gibberella zeae (strain ATCC MYA-4620 / CBS 123657 / FGSC 9075 / NRRL 31084 / PH-1) OX=229533 GN=FG07896.1 PE=4 SV=1	I1RUK0	FG07896	49 kDa	-2	0	0	0	0	0	-1	0	0	0	0	0	0	0	0	0	0	0	2	0	0	0	0	0	1	0	0	0	0	0	0	0	0	0	0	0	0	0.666667	0.333333	0	0	0	(+)inf	(+)inf	ZERO	ZERO
Cytochrome c oxidase subunit 6, mitochondrial OS=Gibberella zeae (strain ATCC MYA-4620 / CBS 123657 / FGSC 9075 / NRRL 31084 / PH-1) OX=229533 GN=FGRAMPH1_01T24593 PE=3 SV=1	A0A1C3YLB0	FGRAMPH1_01T24593	17 kDa	-2	0	0	0	0	0	-1	0	0	0	0	0	0	0	0	0	0	0	2	0	0	0	0	0	1	0	0	0	0	0	0	0	0	0	0	0	0	0.666667	0.333333	0	0	0	(+)inf	(+)inf	ZERO	ZERO
Chromosome 3, complete genome OS=Gibberella zeae (strain ATCC MYA-4620 / CBS 123657 / FGSC 9075 / NRRL 31084 / PH-1) OX=229533 GN=FG06220.1 PE=3 SV=1	I1RQ81	FG06220	35 kDa	-2	-1	0	0	0	0	-1	-1	0	0	0	0	0	0	0	0	0	0	2	1	0	0	0	0	1	1	0	0	0	0	0	0	0	0	0	0	0	1	0.666667	0	0	0	(+)inf	(+)inf	ZERO	ZERO
Chromosome 3, complete genome OS=Gibberella zeae (strain ATCC MYA-4620 / CBS 123657 / FGSC 9075 / NRRL 31084 / PH-1) OX=229533 GN=FG05706.1 PE=3 SV=1	I1RNW4	FG05706	45 kDa	-2	1	-1	0	0	0	-4	-1	-1	0	0	0	0	0	0	0	0	0	2	1	1	0	0	0	4	1	1	0	0	0	0	0	0	0	0	0	0	1.33333	2	0	0	0	(+)inf	(+)inf	ZERO	ZERO
alanine transaminase OS=Gibberella zeae (strain ATCC MYA-4620 / CBS 123657 / FGSC 9075 / NRRL 31084 / PH-1) OX=229533 GN=FG08443.1 PE=3 SV=1	I1RVZ3	FG08443	53 kDa	-2	-2	-1	0	0	0	1	-2	-1	0	0	0	0	0	-1	0	0	0	2	2	1	0	0	0	1	2	1	0	0	0	0	0	1	0	0	0	0.333333	1.66667	1.33333	0	0	0	2.32193	2	ZERO	ZERO
6,7-dimethyl-8-ribityllumazine synthase OS=Gibberella zeae (strain ATCC MYA-4620 / CBS 123657 / FGSC 9075 / NRRL 31084 / PH-1) OX=229533 GN=FG01164.1 PE=3 SV=1	I1RC61	FG01164	20 kDa	-2	-3	-2	0	0	0	-2	-3	-2	0	0	0	-2	-2	0	0	0	0	2	3	2	0	0	0	2	3	2	0	0	0	2	2	0	0	0	0	1.33333	2.33333	2.33333	0	0	0	0.807355	0.807355	ZERO	ZERO
Phosphoglycolate phosphatase OS=Gibberella zeae (strain ATCC MYA-4620 / CBS 123657 / FGSC 9075 / NRRL 31084 / PH-1) OX=229533 GN=FG05132.1 PE=4 SV=1	A0A098E197	FG05132	26 kDa	-2	-1	-2	0	0	0	1	-3	-2	0	0	0	-2	-3	0	0	0	0	2	1	2	0	0	0	1	3	2	0	0	0	2	3	0	0	0	0	1.66667	1.66667	2	0	0	0	0	0.263034	ZERO	ZERO
Alpha-1,4 glucan phosphorylase OS=Gibberella zeae (strain ATCC MYA-4620 / CBS 123657 / FGSC 9075 / NRRL 31084 / PH-1) OX=229533 GN=FG09613.1 PE=3 SV=1	A0A098DR13	FG09613	101 kDa	-2	0	-1	0	0	0	-2	-2	-3	0	0	0	4	2	0	0	0	0	2	0	1	0	0	0	2	2	3	0	0	0	4	2	0	0	0	0	2	1	2.33333	0	0	0	-1	0.222392	ZERO	ZERO
Chromosome 1, complete genome OS=Gibberella zeae (strain ATCC MYA-4620 / CBS 123657 / FGSC 9075 / NRRL 31084 / PH-1) OX=229533 GN=FG00317.1 PE=3 SV=1	I1RA00	FG00317	27 kDa	-2	-1	0	0	0	0	0	-1	0	0	0	0	0	0	-1	0	0	0	2	1	0	0	0	0	0	1	0	0	0	0	0	0	1	0	0	0	0.333333	1	0.333333	0	0	0	1.58496	0	ZERO	ZERO
Lysine--tRNA ligase OS=Gibberella zeae OX=5518 GN=FUG_LOCUS55370 PE=3 SV=1	A0A4E9D3Q8	FUG_LOCUS55370	143 kDa	-2	-1	2	0	0	0	-1	0	1	0	0	0	-1	-1	0	0	0	0	2	1	2	0	0	0	1	0	1	0	0	0	1	1	0	0	0	0	0.666667	1.66667	0.666667	0	0	0	1.32193	0	ZERO	ZERO
Chromosome 2, complete genome OS=Gibberella zeae (strain ATCC MYA-4620 / CBS 123657 / FGSC 9075 / NRRL 31084 / PH-1) OX=229533 GN=FG08593.1 PE=3 SV=1	I1RWC9	FG08593	26 kDa	-2	-1	-2	0	0	0	-1	-1	0	0	0	0	-2	0	0	0	0	0	2	1	2	0	0	0	1	1	0	0	0	0	2	0	0	0	0	0	0.666667	1.66667	0.666667	0	0	0	1.32193	0	ZERO	ZERO
Chromosome 4, complete genome OS=Gibberella zeae (strain ATCC MYA-4620 / CBS 123657 / FGSC 9075 / NRRL 31084 / PH-1) OX=229533 GN=FG07377.1 PE=3 SV=1	A0A098DU58	FG07377	37 kDa	-2	-1	-1	0	0	0	-1	-1	0	0	0	0	-1	0	-1	0	0	0	2	1	1	0	0	0	1	1	0	0	0	0	1	0	1	0	0	0	0.666667	1.33333	0.666667	0	0	0	1	0	ZERO	ZERO
Proteasome subunit alpha type OS=Gibberella zeae (strain ATCC MYA-4620 / CBS 123657 / FGSC 9075 / NRRL 31084 / PH-1) OX=229533 GN=FG05365.1 PE=3 SV=1	I1RN08	FG05365	28 kDa	-2	-1	-1	0	0	0	0	-2	-1	0	0	0	-1	-1	-1	0	0	0	2	1	1	0	0	0	0	2	1	0	0	0	1	1	1	0	0	0	1	1.33333	1	0	0	0	0.415037	0	ZERO	ZERO
Inosine triphosphate pyrophosphatase OS=Gibberella zeae (strain ATCC MYA-4620 / CBS 123657 / FGSC 9075 / NRRL 31084 / PH-1) OX=229533 GN=FG07471.1 PE=3 SV=1	I1RTG7	FG07471	20 kDa	-2	-1	-1	0	0	0	-1	-2	-1	0	0	0	-1	-1	-2	0	0	0	2	1	1	0	0	0	1	2	1	0	0	0	1	1	2	0	0	0	1.33333	1.33333	1.33333	0	0	0	0	0	ZERO	ZERO
Nascent polypeptide-associated complex subunit beta OS=Gibberella zeae OX=5518 GN=FUG_LOCUS55273 PE=3 SV=1	A0A4E9E4H8	FUG_LOCUS55273	18 kDa	-2	-1	0	0	0	0	-1	-4	0	0	0	0	-1	3	-1	0	0	0	2	1	0	0	0	0	1	4	0	0	0	0	1	3	1	0	0	0	1.66667	1	1.66667	0	0	0	-0.736966	0	ZERO	ZERO
Chromosome 2, complete genome OS=Gibberella zeae (strain ATCC MYA-4620 / CBS 123657 / FGSC 9075 / NRRL 31084 / PH-1) OX=229533 GN=FG02785.1 PE=4 SV=1	I1RGC6	FG02785	51 kDa	-2	-2	-2	0	0	0	-2	-4	1	0	0	0	-1	-4	-3	0	0	0	2	2	2	0	0	0	2	4	1	0	0	0	1	4	3	0	0	0	2.66667	2	2.33333	0	0	0	-0.415037	-0.192645	ZERO	ZERO
ADP-ribosylation factor OS=Gibberella zeae OX=5518 GN=FUG_LOCUS257872 PE=3 SV=1	A0A2H3FTC6	FUG_LOCUS257872	21 kDa	-2	3	-3	0	0	0	-1	-2	-2	0	0	0	-1	2	-3	0	0	0	2	3	3	0	0	0	1	2	2	0	0	0	1	2	3	0	0	0	2	2.66667	1.66667	0	0	0	0.415037	-0.263034	ZERO	ZERO
adenosine kinase OS=Gibberella zeae OX=5518 GN=FUG_LOCUS245057 PE=3 SV=1	A0A4U9ETQ3	FUG_LOCUS245057	47 kDa	-2	3	-5	0	0	0	-4	3	3	0	0	0	4	5	3	0	0	0	2	3	5	0	0	0	4	3	3	0	0	0	4	5	3	0	0	0	4	3.33333	3.33333	0	0	0	-0.263034	-0.263034	ZERO	ZERO
Chromosome 1, complete genome OS=Gibberella zeae (strain ATCC MYA-4620 / CBS 123657 / FGSC 9075 / NRRL 31084 / PH-1) OX=229533 GN=FG10368.1 PE=3 SV=1	I1S0X6	FG10368	11 kDa	-2	-3	-3	0	0	0	-2	-1	0	0	0	0	-1	-2	-1	0	0	0	2	3	3	0	0	0	2	1	0	0	0	0	1	2	1	0	0	0	1.33333	2.66667	1	0	0	0	1	-0.415037	ZERO	ZERO
Transcription factor CBF/NF-Y/archaeal histone domain-containing protein OS=Gibberella zeae OX=5518 GN=FUG_LOCUS296763 PE=3 SV=1	A0A4E9DW73	FUG_LOCUS296763	59 kDa	-2	-1	-1	0	0	0	-1	0	-2	0	0	0	-1	-2	-1	0	0	0	2	1	1	0	0	0	1	0	2	0	0	0	1	2	1	0	0	0	1.33333	1.33333	1	0	0	0	0	-0.415037	ZERO	ZERO
Fumarate reductase OS=Gibberella zeae OX=5518 GN=MDCFG202_LOCUS358413 PE=3 SV=1	A0A2H3GMU0	MDCFG202_LOCUS358413	55 kDa	-2	-1	-2	0	0	0	-1	0	-1	0	0	0	-2	-1	0	0	0	0	2	1	2	0	0	0	1	0	1	0	0	0	2	1	0	0	0	0	1	1.66667	0.666667	0	0	0	0.736966	-0.584963	ZERO	ZERO
Histone H2B OS=Gibberella zeae OX=5518 GN=FUG_LOCUS350134 PE=3 SV=1	A0A2H3FDM1	FUG_LOCUS350134	15 kDa	-2	-1	-2	0	0	0	-1	-1	-2	0	0	0	-2	-2	-2	0	0	0	2	1	2	0	0	0	1	1	2	0	0	0	2	2	2	0	0	0	2	1.66667	1.33333	0	0	0	-0.263034	-0.584963	ZERO	ZERO
6-phosphogluconolactonase OS=Gibberella zeae (strain ATCC MYA-4620 / CBS 123657 / FGSC 9075 / NRRL 31084 / PH-1) OX=229533 GN=FG07031.1 PE=3 SV=1	I1RSB7	FG07031	28 kDa	-2	-1	-1	0	0	0	-1	-2	-1	0	0	0	-1	-3	-2	0	0	0	2	1	1	0	0	0	1	2	1	0	0	0	1	3	2	0	0	0	2	1.33333	1.33333	0	0	0	-0.584963	-0.584963	ZERO	ZERO
Chromosome 2, complete genome OS=Gibberella zeae (strain ATCC MYA-4620 / CBS 123657 / FGSC 9075 / NRRL 31084 / PH-1) OX=229533 GN=FG08620.1 PE=3 SV=1	I1RWF4	FG08620	15 kDa	-2	-1	-1	0	0	0	-2	0	0	0	0	0	-1	-1	-2	0	0	0	2	1	1	0	0	0	2	0	0	0	0	0	1	1	2	0	0	0	1.33333	1.33333	0.666667	0	0	0	0	-1	ZERO	ZERO
Uricase OS=Gibberella zeae OX=5518 GN=FUG_LOCUS133112 PE=3 SV=1	A0A2H3GMH2	FUG_LOCUS133112	34 kDa	-2	-1	-1	0	0	0	-2	-2	-2	0	0	0	-1	-1	0	-2	0	-3	2	1	1	0	0	0	2	2	2	0	0	0	1	1	0	2	0	3	0.666667	1.33333	2	1.66667	0	0	1	1.58496	(-)inf	(-)inf
Translation initiation factor eIF2B subunit delta OS=Gibberella zeae (strain ATCC MYA-4620 / CBS 123657 / FGSC 9075 / NRRL 31084 / PH-1) OX=229533 GN=FG06096.1 PE=3 SV=1	I1RPW4	FG06096	50 kDa	-2	-3	-1	0	0	0	4	-1	0	0	0	0	-1	2	-1	0	0	-4	2	3	1	0	0	0	4	1	0	0	0	0	1	2	1	0	0	4	1.33333	2	1.66667	1.33333	0	0	0.584963	0.321928	(-)inf	(-)inf
Plasma membrane proteolipid 3 OS=Gibberella zeae OX=5518 GN=FUG_LOCUS104017 PE=3 SV=1	A0A2H3FY39	FUG_LOCUS104017	10 kDa	-2	-1	-1	0	0	0	-2	-1	-1	0	0	0	0	-1	-2	-2	0	0	2	1	1	0	0	0	2	1	1	0	0	0	0	1	2	2	0	0	1	1.33333	1.33333	0.666667	0	0	0.415037	0.415037	(-)inf	(-)inf
Proteasome subunit alpha type OS=Gibberella zeae (strain ATCC MYA-4620 / CBS 123657 / FGSC 9075 / NRRL 31084 / PH-1) OX=229533 GN=FG05222.1 PE=3 SV=1	I1RMM9	FG05222	29 kDa	-2	-2	-1	0	0	0	-1	-2	-3	0	0	0	-2	-1	-2	-2	0	0	2	2	1	0	0	0	1	2	3	0	0	0	2	1	2	2	0	0	1.66667	1.66667	2	0.666667	0	0	0	0.263034	(-)inf	(-)inf
Major facilitator superfamily (MFS) profile domain-containing protein OS=Gibberella zeae OX=5518 GN=MDCFG202_LOCUS534545 PE=3 SV=1	A0A9N8RPM3	MDCFG202_LOCUS534545	69 kDa	-2	-3	-1	0	0	0	-3	3	-3	0	0	0	-3	-4	-1	-3	0	0	2	3	1	0	0	0	3	3	3	0	0	0	3	4	1	3	0	0	2.66667	2	3	1	0	0	-0.415037	0.169925	(-)inf	(-)inf
aspartate-semialdehyde dehydrogenase OS=Gibberella zeae (strain ATCC MYA-4620 / CBS 123657 / FGSC 9075 / NRRL 31084 / PH-1) OX=229533 GN=FG08498.1 PE=3 SV=1	I1RW43	FG08498	39 kDa	-2	-1	0	0	0	0	-4	0	1	0	0	0	-3	-1	1	-1	0	0	2	1	0	0	0	0	4	0	1	0	0	0	3	1	1	1	0	0	1.66667	1	1.66667	0.333333	0	0	-0.736966	0	(-)inf	(-)inf
Thioredoxin reductase (Fragment) OS=Gibberella zeae OX=5518 GN=FUG_LOCUS258036 PE=3 SV=1	A0A4E9DI83	FUG_LOCUS258036	42 kDa	-2	0	-1	0	0	0	-3	-2	-2	0	0	0	-2	-2	-2	-1	0	0	2	0	1	0	0	0	3	2	2	0	0	0	2	2	2	1	0	0	2	1	2.33333	0.333333	0	0	-1	0.222392	(-)inf	(-)inf
Homoserine dehydrogenase OS=Gibberella zeae (strain ATCC MYA-4620 / CBS 123657 / FGSC 9075 / NRRL 31084 / PH-1) OX=229533 GN=FG09284.1 PE=3 SV=1	I1RY49	FG09284	39 kDa	-2	-4	-1	0	0	0	-4	-3	-2	0	0	0	-3	-3	-1	-1	0	0	2	4	1	0	0	0	4	3	2	0	0	0	3	3	1	1	0	0	2.33333	2.33333	3	0.333333	0	0	0	0.36257	(-)inf	(-)inf
Chromosome 4, complete genome OS=Gibberella zeae (strain ATCC MYA-4620 / CBS 123657 / FGSC 9075 / NRRL 31084 / PH-1) OX=229533 GN=FG06474.1 PE=4 SV=1	I1RQX3	FG06474	16 kDa	-2	0	-2	0	0	-5	-2	0	-1	0	0	0	-1	-1	-1	-1	0	0	2	0	2	0	0	5	2	0	1	0	0	0	1	1	1	1	0	0	1	1.33333	1	0.333333	1.66667	0	0.415037	0	2.32193	(-)inf
ATP-dependent RNA helicase DED1 OS=Gibberella zeae OX=5518 GN=FUG_LOCUS104026 PE=3 SV=1	A0A2H3FHV9	FUG_LOCUS104026	72 kDa	-2	0	3	-2	0	0	1	2	2	0	0	0	3	3	1	-1	0	0	2	0	3	2	0	0	1	2	2	0	0	0	3	3	1	1	0	0	2.33333	1.66667	1.66667	0.333333	0.666667	0	-0.485427	-0.485427	1	(-)inf
Chromosome 2, complete genome OS=Gibberella zeae (strain ATCC MYA-4620 / CBS 123657 / FGSC 9075 / NRRL 31084 / PH-1) OX=229533 GN=FG04213.1 PE=4 SV=1	I1RK25	FG04213	18 kDa	-2	0	0	-4	0	-5	0	0	-2	-8	-10	-14	0	0	-1	-12	-27	-16	2	0	0	4	0	5	0	0	2	8	10	14	0	0	1	12	27	16	0.333333	0.666667	0.666667	18.3333	3	10.6667	1	1	-2.61143	-0.78136
S-(hydroxymethyl)glutathione dehydrogenase OS=Gibberella zeae OX=5518 GN=FUG_LOCUS35098 PE=3 SV=1	A0A2H3FJD4	FUG_LOCUS35098	41 kDa	-2	4	4	-4	-2	-6	3	3	2	2	-3	5	2	5	-3	-2	-4	5	2	4	4	4	2	6	3	3	2	2	3	5	2	5	3	2	4	5	3.33333	3.33333	2.66667	3.66667	4	3.33333	0	-0.321928	0.125531	-0.137504
Actin-related protein 2/3 complex subunit 4 OS=Gibberella zeae OX=5518 GN=FUG_LOCUS251665 PE=3 SV=1	A0A2H3H9I7	FUG_LOCUS251665	20 kDa	-2	-1	-1	0	0	0	0	-1	-2	-3	0	0	-1	-2	-1	0	0	0	2	1	1	0	0	0	0	1	2	3	0	0	1	2	1	0	0	0	1.33333	1.33333	1	0	0	1	0	-0.415037	ZERO	(+)inf
CCHC-type domain-containing protein OS=Gibberella zeae (strain ATCC MYA-4620 / CBS 123657 / FGSC 9075 / NRRL 31084 / PH-1) OX=229533 GN=FG10286.1 PE=4 SV=1	I1S0Q0	FG10286	19 kDa	-2	-1	1	0	-1	0	-1	1	1	-2	-1	0	-1	1	0	-1	0	0	2	1	0	0	1	0	1	1	1	2	1	0	1	1	0	1	0	0	0.666667	1	1	0.333333	0.333333	1	1	0.584963	0	1.58496
Chromosome 1, complete genome OS=Gibberella zeae (strain ATCC MYA-4620 / CBS 123657 / FGSC 9075 / NRRL 31084 / PH-1) OX=229533 GN=FG02099.1 PE=3 SV=1	I1REK8	FG02099	23 kDa	-2	5	3	-1	-6	-8	5	5	5	-3	-6	-5	3	-2	4	-2	8	4	2	5	3	1	6	8	5	5	5	3	6	5	3	2	4	2	8	4	3	3.33333	5	4.66667	5	4.66667	0.152003	0.736966	0.0995357	0
WW domain-containing protein OS=Gibberella zeae OX=5518 GN=FUG_LOCUS306209 PE=4 SV=1	A0A679NCZ9	FUG_LOCUS306209	44 kDa	-2	-3	4	-1	-1	-3	-3	-5	-4	-3	-1	-4	-1	-6	-5	-1	-4	-4	2	3	4	1	1	3	3	5	4	3	1	4	1	6	5	1	4	4	4	3	4	3	1.66667	2.66667	-0.415037	0	-0.847997	-0.169925
Chromosome 1, complete genome OS=Gibberella zeae (strain ATCC MYA-4620 / CBS 123657 / FGSC 9075 / NRRL 31084 / PH-1) OX=229533 GN=FG01304.1 PE=4 SV=1	I1RCI8	FG01304	82 kDa	-2	-2	-3	0	-1	0	-1	-1	-3	0	-1	-2	-1	-1	-2	-2	0	0	2	2	3	0	1	0	1	1	3	0	1	2	1	1	2	2	0	0	1.33333	2.33333	1.66667	0.666667	0.333333	1	0.807355	0.321928	-1	0.584963
DUF6699 domain-containing protein OS=Gibberella zeae OX=5518 GN=FUG_LOCUS804 PE=4 SV=1	A0A2H3G0R1	FUG_LOCUS804	19 kDa	-2	-1	0	0	0	0	-3	0	-2	-2	0	0	-4	0	-2	0	0	0	2	1	0	0	0	0	3	0	2	2	0	0	4	0	2	0	0	0	2	1	1.66667	0	0	0.666667	-1	-0.263034	ZERO	(+)inf
Profilin OS=Gibberella zeae (strain ATCC MYA-4620 / CBS 123657 / FGSC 9075 / NRRL 31084 / PH-1) OX=229533 PE=3 SV=1	A0A098E2D9		17 kDa	-2	-1	-1	0	0	0	-1	-2	-2	-2	0	0	0	-1	-2	-2	0	0	2	1	1	0	0	0	1	2	2	2	0	0	0	1	2	2	0	0	1	1.33333	1.66667	0.666667	0	0.666667	0.415037	0.736966	(-)inf	0
Succinate-semialdehyde dehydrogenase, mitochondrial OS=Gibberella zeae (strain ATCC MYA-4620 / CBS 123657 / FGSC 9075 / NRRL 31084 / PH-1) OX=229533 GN=FG04196.1 PE=3 SV=1	V6R3V4	FG04196	53 kDa	-2	-1	-1	0	0	0	-1	-1	-1	-1	0	0	-1	-2	-2	0	0	0	2	1	1	0	0	0	1	1	1	1	0	0	1	2	2	0	0	0	1.66667	1.33333	1	0	0	0.333333	-0.321928	-0.736966	ZERO	(+)inf
Chromosome 3, complete genome OS=Gibberella zeae (strain ATCC MYA-4620 / CBS 123657 / FGSC 9075 / NRRL 31084 / PH-1) OX=229533 GN=FGRAMPH1_01T20703 PE=3 SV=1	A0A1C3YK94	FGRAMPH1_01T20703	12 kDa	-2	-2	-2	0	0	0	-2	-2	-2	-2	0	0	-2	-3	-2	-5	0	0	2	2	2	0	0	0	2	2	2	2	0	0	2	3	2	5	0	0	2.33333	2	2	1.66667	0	0.666667	-0.222392	-0.222392	(-)inf	-1.32193
RRM domain-containing protein OS=Gibberella zeae (strain ATCC MYA-4620 / CBS 123657 / FGSC 9075 / NRRL 31084 / PH-1) OX=229533 GN=FG09556.1 PE=4 SV=1	I1RYU7	FG09556	40 kDa	-2	-2	-3	-4	0	0	-5	-4	-4	-4	0	0	-3	-4	-2	0	0	0	2	2	3	4	0	0	5	4	4	4	0	0	3	4	2	0	0	0	3	2.33333	4.33333	0	1.33333	1.33333	-0.36257	0.530515	(+)inf	(+)inf
Chromosome 1, complete genome OS=Gibberella zeae (strain ATCC MYA-4620 / CBS 123657 / FGSC 9075 / NRRL 31084 / PH-1) OX=229533 GN=FG00192.1 PE=3 SV=1	I1R9N9	FG00192	57 kDa	-2	-3	-1	0	0	0	-3	-3	-4	-1	0	0	-3	-4	-3	0	-3	-4	2	3	1	0	0	0	3	3	4	1	0	0	3	4	3	0	3	4	3.33333	2	3.33333	2.33333	0	0.333333	-0.736966	0	(-)inf	-2.80735
Biotin carboxylase OS=Gibberella zeae OX=5518 GN=MDCFG202_LOCUS409169 PE=3 SV=1	A0A9N8RJ53	MDCFG202_LOCUS409169	295 kDa	-2	-1	-5	7	0	0	4	-9	-7	0	-1	0	-6	5	8	-2	0	3	2	1	5	7	0	0	4	9	7	0	1	0	6	5	8	2	0	3	6.33333	2.66667	6.66667	1.66667	2.33333	0.333333	-1.24793	0.0740006	0.485427	-2.32193
Inosine-5'-monophosphate dehydrogenase OS=Gibberella zeae OX=5518 GN=FUG_LOCUS258045 PE=3 SV=1	A0A2H3HD58	FUG_LOCUS258045	150 kDa	-1	0	0	0	0	0	0	0	0	0	0	0	0	0	0	0	0	0	1	0	0	0	0	0	0	0	0	0	0	0	0	0	0	0	0	0	0	0.333333	0	0	0	0	(+)inf	ZERO	ZERO	ZERO
Mannitol 2-dehydrogenase OS=Gibberella zeae (strain ATCC MYA-4620 / CBS 123657 / FGSC 9075 / NRRL 31084 / PH-1) OX=229533 GN=FG03311.1 PE=3 SV=1	I1RHQ0	FG03311	57 kDa	-1	0	0	0	0	0	0	0	0	0	0	0	0	0	0	0	0	0	1	0	0	0	0	0	0	0	0	0	0	0	0	0	0	0	0	0	0	0.333333	0	0	0	0	(+)inf	ZERO	ZERO	ZERO
Chromosome 4, complete genome OS=Gibberella zeae (strain ATCC MYA-4620 / CBS 123657 / FGSC 9075 / NRRL 31084 / PH-1) OX=229533 GN=FG07228.1 PE=3 SV=1	I1S8C1	FG07228	46 kDa	-1	0	0	0	0	0	0	0	0	0	0	0	0	0	0	0	0	0	1	0	0	0	0	0	0	0	0	0	0	0	0	0	0	0	0	0	0	0.333333	0	0	0	0	(+)inf	ZERO	ZERO	ZERO
Chromosome 3, complete genome OS=Gibberella zeae (strain ATCC MYA-4620 / CBS 123657 / FGSC 9075 / NRRL 31084 / PH-1) OX=229533 GN=FG11020.1 PE=4 SV=1	I1SAJ0	FG11020	57 kDa	-1	0	0	0	0	0	0	0	0	0	0	0	0	0	0	0	0	0	1	0	0	0	0	0	0	0	0	0	0	0	0	0	0	0	0	0	0	0.333333	0	0	0	0	(+)inf	ZERO	ZERO	ZERO
Chromosome 4, complete genome OS=Gibberella zeae (strain ATCC MYA-4620 / CBS 123657 / FGSC 9075 / NRRL 31084 / PH-1) OX=229533 GN=FGRAMPH1_01T24907 PE=3 SV=1	A0A1C3YL56	FGRAMPH1_01T24907	66 kDa	-1	0	0	0	0	0	0	0	0	0	0	0	0	0	0	0	0	0	1	0	0	0	0	0	0	0	0	0	0	0	0	0	0	0	0	0	0	0.333333	0	0	0	0	(+)inf	ZERO	ZERO	ZERO
aspartyl aminopeptidase OS=Gibberella zeae (strain ATCC MYA-4620 / CBS 123657 / FGSC 9075 / NRRL 31084 / PH-1) OX=229533 GN=FG06655.1 PE=3 SV=1	I1RRD6	FG06655	54 kDa	-1	0	0	0	0	0	0	0	0	0	0	0	0	0	0	0	0	0	1	0	0	0	0	0	0	0	0	0	0	0	0	0	0	0	0	0	0	0.333333	0	0	0	0	(+)inf	ZERO	ZERO	ZERO
ATP synthase subunit e, mitochondrial OS=Gibberella zeae OX=5518 GN=FUG_LOCUS431806 PE=3 SV=1	A0A679P8C3	FUG_LOCUS431806	10 kDa	-1	0	0	0	0	0	0	0	0	0	0	0	0	0	0	0	0	0	1	0	0	0	0	0	0	0	0	0	0	0	0	0	0	0	0	0	0	0.333333	0	0	0	0	(+)inf	ZERO	ZERO	ZERO
Cobalamin-independent methionine synthase MetE C-terminal/archaeal domain-containing protein OS=Gibberella zeae (strain ATCC MYA-4620 / CBS 123657 / FGSC 9075 / NRRL 31084 / PH-1) OX=229533 GN=FG08310.1 PE=4 SV=1	I1RVM8	FG08310	45 kDa	-1	0	0	0	0	0	0	0	0	0	0	0	0	0	0	0	0	0	1	0	0	0	0	0	0	0	0	0	0	0	0	0	0	0	0	0	0	0.333333	0	0	0	0	(+)inf	ZERO	ZERO	ZERO
MICOS complex subunit MIC12 OS=Gibberella zeae (strain ATCC MYA-4620 / CBS 123657 / FGSC 9075 / NRRL 31084 / PH-1) OX=229533 GN=FG10078.1 PE=3 SV=1	I1S062	FG10078	26 kDa	-1	0	0	0	0	0	0	0	0	0	0	0	0	0	0	0	0	0	1	0	0	0	0	0	0	0	0	0	0	0	0	0	0	0	0	0	0	0.333333	0	0	0	0	(+)inf	ZERO	ZERO	ZERO
Chromosome 1, complete genome OS=Gibberella zeae (strain ATCC MYA-4620 / CBS 123657 / FGSC 9075 / NRRL 31084 / PH-1) OX=229533 GN=FG00353.1 PE=3 SV=1	I1RA32	FG00353	20 kDa	-1	0	0	0	0	0	0	0	0	0	0	0	0	0	0	0	0	0	1	0	0	0	0	0	0	0	0	0	0	0	0	0	0	0	0	0	0	0.333333	0	0	0	0	(+)inf	ZERO	ZERO	ZERO
Chromosome 2, complete genome OS=Gibberella zeae (strain ATCC MYA-4620 / CBS 123657 / FGSC 9075 / NRRL 31084 / PH-1) OX=229533 GN=FG08537.1 PE=4 SV=1	I1RW76	FG08537	13 kDa	-1	0	0	0	0	0	0	0	0	0	0	0	0	0	0	0	0	0	1	0	0	0	0	0	0	0	0	0	0	0	0	0	0	0	0	0	0	0.333333	0	0	0	0	(+)inf	ZERO	ZERO	ZERO
2'-phosphotransferase OS=Gibberella zeae OX=5518 GN=FUG_LOCUS245012 PE=3 SV=1	A0A4E9ECV8	FUG_LOCUS245012	163 kDa	-1	0	0	0	0	0	0	0	0	0	0	0	0	0	0	0	0	0	1	0	0	0	0	0	0	0	0	0	0	0	0	0	0	0	0	0	0	0.333333	0	0	0	0	(+)inf	ZERO	ZERO	ZERO
Allantoin catabolism protein OS=Gibberella zeae OX=5518 GN=FUG_LOCUS202889 PE=4 SV=1	A0A2H3GH86	FUG_LOCUS202889	31 kDa	-1	0	0	0	0	0	0	0	0	0	0	0	0	0	0	0	0	0	1	0	0	0	0	0	0	0	0	0	0	0	0	0	0	0	0	0	0	0.333333	0	0	0	0	(+)inf	ZERO	ZERO	ZERO
Cytidine deaminase OS=Gibberella zeae OX=5518 GN=FUG_LOCUS431782 PE=3 SV=1	A0A2H3FE76	FUG_LOCUS431782	18 kDa	-1	0	0	0	0	0	0	0	0	0	0	0	0	0	0	0	0	0	1	0	0	0	0	0	0	0	0	0	0	0	0	0	0	0	0	0	0	0.333333	0	0	0	0	(+)inf	ZERO	ZERO	ZERO
Proteasome subunit beta OS=Gibberella zeae OX=5518 GN=FUG_LOCUS257640 PE=3 SV=1	A0A4E9DY32	FUG_LOCUS257640	23 kDa	-1	0	0	0	0	0	0	0	0	0	0	0	0	0	0	0	0	0	1	0	0	0	0	0	0	0	0	0	0	0	0	0	0	0	0	0	0	0.333333	0	0	0	0	(+)inf	ZERO	ZERO	ZERO
uracil phosphoribosyltransferase OS=Gibberella zeae OX=5518 GN=FUG_LOCUS416541 PE=3 SV=1	A0A2H3GEI2	FUG_LOCUS416541	24 kDa	-1	0	0	0	0	0	0	0	0	0	0	0	0	0	0	0	0	0	1	0	0	0	0	0	0	0	0	0	0	0	0	0	0	0	0	0	0	0.333333	0	0	0	0	(+)inf	ZERO	ZERO	ZERO
Mitochondrial import inner membrane translocase subunit TIM16 OS=Gibberella zeae (strain ATCC MYA-4620 / CBS 123657 / FGSC 9075 / NRRL 31084 / PH-1) OX=229533 GN=FG08333.1 PE=3 SV=1	A0A1I9F7W2	FG08333	21 kDa	-1	0	0	0	0	0	0	0	0	0	0	0	0	0	0	0	0	0	1	0	0	0	0	0	0	0	0	0	0	0	0	0	0	0	0	0	0	0.333333	0	0	0	0	(+)inf	ZERO	ZERO	ZERO
Chromosome 4, complete genome OS=Gibberella zeae (strain ATCC MYA-4620 / CBS 123657 / FGSC 9075 / NRRL 31084 / PH-1) OX=229533 GN=FG09392.1 PE=3 SV=1	I1RYE5	FG09392	25 kDa	-1	0	0	0	0	0	0	0	0	0	0	0	0	0	0	0	0	0	1	0	0	0	0	0	0	0	0	0	0	0	0	0	0	0	0	0	0	0.333333	0	0	0	0	(+)inf	ZERO	ZERO	ZERO
Chromosome 3, complete genome OS=Gibberella zeae (strain ATCC MYA-4620 / CBS 123657 / FGSC 9075 / NRRL 31084 / PH-1) OX=229533 GN=FG05328.1 PE=4 SV=1	V6RH92	FG05328	56 kDa	-1	0	0	0	0	0	0	0	0	0	0	0	0	0	0	0	0	0	1	0	0	0	0	0	0	0	0	0	0	0	0	0	0	0	0	0	0	0.333333	0	0	0	0	(+)inf	ZERO	ZERO	ZERO
NAD(+) diphosphatase OS=Gibberella zeae OX=5518 GN=FUG_LOCUS459909 PE=3 SV=1	A0A2H3HBI3	FUG_LOCUS459909	45 kDa	-1	0	0	0	0	0	0	0	0	0	0	0	0	0	0	0	0	0	1	0	0	0	0	0	0	0	0	0	0	0	0	0	0	0	0	0	0	0.333333	0	0	0	0	(+)inf	ZERO	ZERO	ZERO
O-methyltransferase aurJ OS=Gibberella zeae (strain ATCC MYA-4620 / CBS 123657 / FGSC 9075 / NRRL 31084 / PH-1) OX=229533 GN=aurJ PE=1 SV=1	I1RF60	aurJ	48 kDa	-1	0	0	0	0	0	0	0	0	0	0	0	0	0	0	0	0	0	1	0	0	0	0	0	0	0	0	0	0	0	0	0	0	0	0	0	0	0.333333	0	0	0	0	(+)inf	ZERO	ZERO	ZERO
Uncharacterized protein OS=Gibberella zeae OX=5518 GN=FUG_LOCUS145495 PE=3 SV=1	A0A2H3FSM0	FUG_LOCUS145495	37 kDa	-1	0	0	0	0	0	0	0	0	0	0	0	0	0	0	0	0	0	1	0	0	0	0	0	0	0	0	0	0	0	0	0	0	0	0	0	0	0.333333	0	0	0	0	(+)inf	ZERO	ZERO	ZERO
Protein-lysine N-methyltransferase EFM5 OS=Gibberella zeae OX=5518 GN=EFM5 PE=3 SV=1	A0A4U9ESH2	EFM5	71 kDa	-1	-1	0	0	0	0	0	0	0	0	0	0	0	0	0	0	0	0	1	1	0	0	0	0	0	0	0	0	0	0	0	0	0	0	0	0	0	0.666667	0	0	0	0	(+)inf	ZERO	ZERO	ZERO
Uncharacterized protein OS=Gibberella zeae OX=5518 GN=FUG_LOCUS648 PE=3 SV=1	A0A2H3G8R5	FUG_LOCUS648	33 kDa	-1	-1	0	0	0	0	0	0	0	0	0	0	0	0	0	0	0	0	1	1	0	0	0	0	0	0	0	0	0	0	0	0	0	0	0	0	0	0.666667	0	0	0	0	(+)inf	ZERO	ZERO	ZERO
Chromosome 4, complete genome OS=Gibberella zeae (strain ATCC MYA-4620 / CBS 123657 / FGSC 9075 / NRRL 31084 / PH-1) OX=229533 GN=FG07012.1 PE=3 SV=1	I1RS98	FG07012	40 kDa	-1	-1	0	0	0	0	0	0	0	0	0	0	0	0	0	0	0	0	1	1	0	0	0	0	0	0	0	0	0	0	0	0	0	0	0	0	0	0.666667	0	0	0	0	(+)inf	ZERO	ZERO	ZERO
Uncharacterized protein OS=Gibberella zeae OX=5518 GN=FUG_LOCUS431643 PE=3 SV=1	A0A2H3FS21	FUG_LOCUS431643	29 kDa	-1	-1	-1	0	0	0	0	0	0	0	0	0	0	-1	0	0	0	0	1	1	1	0	0	0	0	0	0	0	0	0	0	1	0	0	0	0	0.333333	1	0	0	0	0	1.58496	(-)inf	ZERO	ZERO
non-specific serine/threonine protein kinase OS=Gibberella zeae OX=5518 GN=FUG_LOCUS337119 PE=4 SV=1	A0A4E9DY97	FUG_LOCUS337119	198 kDa	-1	1	0	0	0	0	0	0	0	0	0	0	-1	0	0	0	0	0	1	1	0	0	0	0	0	0	0	0	0	0	1	0	0	0	0	0	0.333333	0.666667	0	0	0	0	1	(-)inf	ZERO	ZERO
ATPase inhibitor, mitochondrial OS=Gibberella zeae (strain ATCC MYA-4620 / CBS 123657 / FGSC 9075 / NRRL 31084 / PH-1) OX=229533 GN=FG06846.1 PE=3 SV=1	I1RRV3	FG06846	11 kDa	-1	-1	0	0	0	0	0	0	0	0	0	0	-1	0	0	0	0	0	1	1	0	0	0	0	0	0	0	0	0	0	1	0	0	0	0	0	0.333333	0.666667	0	0	0	0	1	(-)inf	ZERO	ZERO
Acetyl-CoA acetyltransferase FG05087, mitochondrial OS=Gibberella zeae (strain ATCC MYA-4620 / CBS 123657 / FGSC 9075 / NRRL 31084 / PH-1) OX=229533 GN=FG05087 PE=3 SV=1	I1RMA2	FG05087	45 kDa	-1	0	0	0	0	0	0	0	0	0	0	0	0	0	1	0	0	0	1	0	0	0	0	0	0	0	0	0	0	0	0	0	1	0	0	0	0.333333	0.333333	0	0	0	0	0	(-)inf	ZERO	ZERO
Ceramide glucosyltransferase OS=Gibberella zeae OX=5518 GN=FUG_LOCUS355911 PE=3 SV=1	A0A4E9E491	FUG_LOCUS355911	85 kDa	-1	0	0	0	0	0	0	0	0	0	0	0	0	-1	0	0	0	0	1	0	0	0	0	0	0	0	0	0	0	0	0	1	0	0	0	0	0.333333	0.333333	0	0	0	0	0	(-)inf	ZERO	ZERO
Chromosome 4, complete genome OS=Gibberella zeae (strain ATCC MYA-4620 / CBS 123657 / FGSC 9075 / NRRL 31084 / PH-1) OX=229533 GN=FG09544.1 PE=4 SV=1	I1RYT5	FG09544	52 kDa	-1	0	0	0	0	0	0	0	0	0	0	0	0	0	-1	0	0	0	1	0	0	0	0	0	0	0	0	0	0	0	0	0	1	0	0	0	0.333333	0.333333	0	0	0	0	0	(-)inf	ZERO	ZERO
Methylcrotonoyl-CoA carboxylase subunit alpha OS=Gibberella zeae OX=5518 GN=FUG_LOCUS55286 PE=4 SV=1	A0A2H3FKW0	FUG_LOCUS55286	81 kDa	-1	0	0	0	0	0	0	0	0	0	0	0	-1	0	0	0	0	0	1	0	0	0	0	0	0	0	0	0	0	0	1	0	0	0	0	0	0.333333	0.333333	0	0	0	0	0	(-)inf	ZERO	ZERO
PCI domain-containing protein OS=Gibberella zeae (strain ATCC MYA-4620 / CBS 123657 / FGSC 9075 / NRRL 31084 / PH-1) OX=229533 GN=FG06045.1 PE=3 SV=1	A0A098E2U6	FG06045	71 kDa	-1	0	0	0	0	0	0	0	0	0	0	0	-1	0	0	0	0	0	1	0	0	0	0	0	0	0	0	0	0	0	1	0	0	0	0	0	0.333333	0.333333	0	0	0	0	0	(-)inf	ZERO	ZERO
V-type proton ATPase subunit G OS=Gibberella zeae (strain ATCC MYA-4620 / CBS 123657 / FGSC 9075 / NRRL 31084 / PH-1) OX=229533 GN=FG02661.1 PE=3 SV=1	I1RFg03053	FG02661	13 kDa	-1	0	0	0	0	0	0	0	0	0	0	0	-1	0	0	0	0	0	1	0	0	0	0	0	0	0	0	0	0	0	1	0	0	0	0	0	0.333333	0.333333	0	0	0	0	0	(-)inf	ZERO	ZERO
Calcium-transporting ATPase OS=Gibberella zeae OX=5518 GN=FUG_LOCUS580537 PE=3 SV=1	A0A2H3G6Y1	FUG_LOCUS580537	108 kDa	-1	-1	0	0	0	0	0	0	0	0	0	0	0	0	2	0	0	0	1	1	0	0	0	0	0	0	0	0	0	0	0	0	2	0	0	0	0.666667	0.666667	0	0	0	0	0	(-)inf	ZERO	ZERO
adenine phosphoribosyltransferase OS=Gibberella zeae OX=5518 GN=MDCFG202_LOCUS496301 PE=3 SV=1	A0A2H3HC00	MDCFG202_LOCUS496301	23 kDa	-1	0	0	0	0	0	0	0	0	0	0	0	0	-1	-1	0	0	0	1	0	0	0	0	0	0	0	0	0	0	0	0	1	1	0	0	0	0.666667	0.333333	0	0	0	0	-1	(-)inf	ZERO	ZERO
NADH-ubiquinone oxidoreductase OS=Gibberella zeae (strain ATCC MYA-4620 / CBS 123657 / FGSC 9075 / NRRL 31084 / PH-1) OX=229533 GN=FG09547.1 PE=3 SV=1	I1RYT8	FG09547	19 kDa	-1	0	0	-2	0	0	0	0	0	0	0	0	0	0	0	0	0	0	1	0	0	2	0	0	0	0	0	0	0	0	0	0	0	0	0	0	0	0.333333	0	0	0.666667	0	(+)inf	ZERO	(+)inf	ZERO
Uncharacterized protein OS=Gibberella zeae OX=5518 GN=FUG_LOCUS55352 PE=4 SV=1	A0A4U9ELB8	FUG_LOCUS55352	50 kDa	-1	0	0	-1	0	0	0	0	0	0	0	0	0	0	0	0	0	0	1	0	0	1	0	0	0	0	0	0	0	0	0	0	0	0	0	0	0	0.333333	0	0	0.333333	0	(+)inf	ZERO	(+)inf	ZERO
Chromosome 4, complete genome OS=Gibberella zeae (strain ATCC MYA-4620 / CBS 123657 / FGSC 9075 / NRRL 31084 / PH-1) OX=229533 GN=FGRAMPH1_01T26567 PE=3 SV=1	A0A098DQC7	FGRAMPH1_01T26567	54 kDa	-1	0	0	0	0	0	0	0	0	-3	2	0	0	0	0	0	0	0	1	0	0	0	0	0	0	0	0	3	2	0	0	0	0	0	0	0	0	0.333333	0	0	0	1.66667	(+)inf	ZERO	ZERO	(+)inf
Chromosome 3, complete genome OS=Gibberella zeae (strain ATCC MYA-4620 / CBS 123657 / FGSC 9075 / NRRL 31084 / PH-1) OX=229533 GN=FG05205.1 PE=4 SV=1	I1RML4	FG05205	65 kDa	-1	0	-1	0	0	0	0	0	0	-1	1	0	0	0	0	0	0	0	1	0	0	0	0	0	0	0	0	1	1	0	0	0	0	0	0	0	0	0.333333	0	0	0	0.666667	(+)inf	ZERO	ZERO	(+)inf
Chromosome 1, complete genome OS=Gibberella zeae (strain ATCC MYA-4620 / CBS 123657 / FGSC 9075 / NRRL 31084 / PH-1) OX=229533 GN=FG01158.1 PE=3 SV=1	I1RC55	FG01158	24 kDa	-1	0	0	0	0	0	0	0	0	-2	-3	0	0	0	0	-2	0	0	1	0	0	0	0	0	0	0	0	2	3	0	0	0	0	2	0	0	0	0.333333	0	0.666667	0	1.66667	(+)inf	ZERO	(-)inf	1.32193
L-type lectin-like domain-containing protein OS=Gibberella zeae OX=5518 GN=FUG_LOCUS122116 PE=3 SV=1	A0A4U9F543	FUG_LOCUS122116	76 kDa	-1	0	0	0	0	0	0	0	0	-1	0	0	-1	0	0	0	0	0	1	0	0	0	0	0	0	0	0	1	0	0	1	0	0	0	0	0	0.333333	0.333333	0	0	0	0.333333	0	(-)inf	ZERO	(+)inf
Uncharacterized protein OS=Gibberella zeae OX=5518 GN=MDCFG202_LOCUS389482 PE=4 SV=1	A0A2H3GJR8	MDCFG202_LOCUS389482	64 kDa	-1	0	0	26	24	-30	0	0	0	-9	-10	-10	0	0	0	-16	37	15	1	0	0	26	24	30	0	0	0	9	10	10	0	0	0	16	37	15	0	0.333333	0	22.6667	26.6667	9.66667	(+)inf	ZERO	0.234465	-1.22948
Extracellular membrane protein CFEM domain-containing protein OS=Gibberella zeae OX=5518 GN=FUG_LOCUS145560 PE=4 SV=1	A0A4E9E6Q6	FUG_LOCUS145560	20 kDa	-1	0	0	-3	-7	-4	0	0	0	-2	2	2	0	0	-1	-1	-2	-3	1	0	0	3	7	4	0	0	0	2	2	2	0	0	1	1	2	3	0.333333	0.333333	0	2	4.66667	2	0	(-)inf	1.22239	0
Glycosidase OS=Gibberella zeae OX=5518 GN=FUG_LOCUS397591 PE=3 SV=1	A0A2H3GWB2	FUG_LOCUS397591	42 kDa	-1	0	-1	-8	6	9	0	0	0	7	13	3	0	0	-1	0	3	0	1	0	0	8	6	9	0	0	0	7	13	3	0	0	1	0	3	0	0.333333	0.333333	0	1	7.66667	7.66667	1	(-)inf	2.9386	2.9386
asparaginase OS=Gibberella zeae OX=5518 GN=MDCFG202_LOCUS587538 PE=3 SV=1	A0A2H3GIE5	MDCFG202_LOCUS587538	39 kDa	-1	0	0	-4	-5	-1	0	0	0	-1	0	0	0	0	0	-2	-1	0	1	0	0	4	5	1	0	0	0	1	0	0	0	0	0	2	1	0	0	0.333333	0	1	3.33333	0.333333	(+)inf	ZERO	1.73697	-1.58496
Inosine-5'-monophosphate dehydrogenase OS=Gibberella zeae (strain ATCC MYA-4620 / CBS 123657 / FGSC 9075 / NRRL 31084 / PH-1) OX=229533 GN=FG00861.1 PE=3 SV=1	I1RBE4	FG00861	57 kDa	-1	0	0	0	0	0	0	0	1	0	0	0	0	0	0	0	0	0	1	0	0	0	0	0	0	0	1	0	0	0	0	0	0	0	0	0	0	0.333333	0.333333	0	0	0	(+)inf	(+)inf	ZERO	ZERO
Threonine dehydratase OS=Gibberella zeae OX=5518 GN=FUG_LOCUS431653 PE=3 SV=1	A0A2H3FS27	FUG_LOCUS431653	63 kDa	-1	0	0	0	0	0	0	0	-1	0	0	0	0	0	0	0	0	0	1	0	0	0	0	0	0	0	1	0	0	0	0	0	0	0	0	0	0	0.333333	0.333333	0	0	0	(+)inf	(+)inf	ZERO	ZERO
Chromosome 3, complete genome OS=Gibberella zeae (strain ATCC MYA-4620 / CBS 123657 / FGSC 9075 / NRRL 31084 / PH-1) OX=229533 GN=FG06084.1 PE=4 SV=1	V6RCJ5	FG06084	34 kDa	-1	0	0	0	0	0	0	-1	0	0	0	0	0	0	0	0	0	0	1	0	0	0	0	0	0	1	0	0	0	0	0	0	0	0	0	0	0	0.333333	0.333333	0	0	0	(+)inf	(+)inf	ZERO	ZERO
Cell wall protein PhiA OS=Gibberella zeae OX=5518 GN=FUG_LOCUS145207 PE=4 SV=1	A0A2H3GCI9	FUG_LOCUS145207	21 kDa	-1	0	0	0	0	0	0	0	-1	0	0	0	0	0	0	0	0	0	1	0	0	0	0	0	0	0	1	0	0	0	0	0	0	0	0	0	0	0.333333	0.333333	0	0	0	(+)inf	(+)inf	ZERO	ZERO
Chromosome 4, complete genome OS=Gibberella zeae (strain ATCC MYA-4620 / CBS 123657 / FGSC 9075 / NRRL 31084 / PH-1) OX=229533 GN=FGRAMPH1_01T26059 PE=4 SV=1	A0A1C3YLD5	FGRAMPH1_01T26059	51 kDa	-1	0	0	0	0	0	0	0	-1	0	0	0	0	0	0	0	0	0	1	0	0	0	0	0	0	0	1	0	0	0	0	0	0	0	0	0	0	0.333333	0.333333	0	0	0	(+)inf	(+)inf	ZERO	ZERO
ChrR-like cupin domain-containing protein OS=Gibberella zeae OX=5518 GN=FUG_LOCUS469537 PE=4 SV=1	A0A2H3HF73	FUG_LOCUS469537	21 kDa	-1	0	0	0	0	0	0	0	-1	0	0	0	0	0	0	0	0	0	1	0	0	0	0	0	0	0	1	0	0	0	0	0	0	0	0	0	0	0.333333	0.333333	0	0	0	(+)inf	(+)inf	ZERO	ZERO
40S ribosomal protein S30 OS=Gibberella zeae (strain ATCC MYA-4620 / CBS 123657 / FGSC 9075 / NRRL 31084 / PH-1) OX=229533 GN=FG04915.1 PE=3 SV=1	I1RLU6	FG04915	7 kDa	-1	0	0	0	0	0	0	0	-1	0	0	0	0	0	0	0	0	0	1	0	0	0	0	0	0	0	1	0	0	0	0	0	0	0	0	0	0	0.333333	0.333333	0	0	0	(+)inf	(+)inf	ZERO	ZERO
NADH dehydrogenase [ubiquinone] iron-sulfur protein 4, mitochondrial OS=Gibberella zeae OX=5518 GN=MDCFG202_LOCUS307011 PE=3 SV=1	A0A2H3H9K8	MDCFG202_LOCUS307011	22 kDa	-1	0	0	0	0	0	-1	0	0	0	0	0	0	0	0	0	0	0	1	0	0	0	0	0	1	0	0	0	0	0	0	0	0	0	0	0	0	0.333333	0.333333	0	0	0	(+)inf	(+)inf	ZERO	ZERO
Tetratricopeptide SHNi-TPR domain-containing protein OS=Gibberella zeae OX=5518 GN=FUG_LOCUS178974 PE=4 SV=1	A0A4E9DSJ2	FUG_LOCUS178974	56 kDa	-1	0	0	0	0	0	-1	0	0	0	0	0	0	0	0	0	0	0	1	0	0	0	0	0	1	0	0	0	0	0	0	0	0	0	0	0	0	0.333333	0.333333	0	0	0	(+)inf	(+)inf	ZERO	ZERO
Alkaline foam protein B OS=Gibberella zeae OX=5518 GN=FUG_LOCUS170535 PE=4 SV=1	A0A2H3H4I7	FUG_LOCUS170535	16 kDa	-1	0	0	0	0	0	-1	0	0	0	0	0	0	0	0	0	0	0	1	0	0	0	0	0	1	0	0	0	0	0	0	0	0	0	0	0	0	0.333333	0.333333	0	0	0	(+)inf	(+)inf	ZERO	ZERO
Chromosome 3, complete genome OS=Gibberella zeae (strain ATCC MYA-4620 / CBS 123657 / FGSC 9075 / NRRL 31084 / PH-1) OX=229533 GN=FG06337.1 PE=4 SV=1	I1RQJ3	FG06337	22 kDa	-1	0	-1	0	0	0	0	-1	0	0	0	0	0	0	0	0	0	0	1	0	1	0	0	0	0	1	0	0	0	0	0	0	0	0	0	0	0	0.666667	0.333333	0	0	0	(+)inf	(+)inf	ZERO	ZERO
Proteasome subunit beta OS=Gibberella zeae (strain ATCC MYA-4620 / CBS 123657 / FGSC 9075 / NRRL 31084 / PH-1) OX=229533 GN=FG01200.1 PE=3 SV=1	I1RC97	FG01200	29 kDa	-1	0	-1	0	0	0	0	0	-1	0	0	0	0	0	0	0	0	0	1	0	1	0	0	0	0	0	1	0	0	0	0	0	0	0	0	0	0	0.666667	0.333333	0	0	0	(+)inf	(+)inf	ZERO	ZERO
mRNA stability protein OS=Gibberella zeae (strain ATCC MYA-4620 / CBS 123657 / FGSC 9075 / NRRL 31084 / PH-1) OX=229533 GN=FGRAMPH1_01T06997 PE=3 SV=1	A0A1C3YIZ2	FGRAMPH1_01T06997	25 kDa	-1	0	-1	0	0	0	0	-1	0	0	0	0	0	0	0	0	0	0	1	0	1	0	0	0	0	1	0	0	0	0	0	0	0	0	0	0	0	0.666667	0.333333	0	0	0	(+)inf	(+)inf	ZERO	ZERO
Cytochrome b-c1 complex subunit 8 OS=Gibberella zeae (strain ATCC MYA-4620 / CBS 123657 / FGSC 9075 / NRRL 31084 / PH-1) OX=229533 GN=FG10305.1 PE=3 SV=1	I1S0R8	FG10305	12 kDa	-1	0	-1	0	0	0	0	0	-1	0	0	0	0	0	0	0	0	0	1	0	1	0	0	0	0	0	1	0	0	0	0	0	0	0	0	0	0	0.666667	0.333333	0	0	0	(+)inf	(+)inf	ZERO	ZERO
Succinate-semialdehyde dehydrogenase OS=Gibberella zeae (strain ATCC MYA-4620 / CBS 123657 / FGSC 9075 / NRRL 31084 / PH-1) OX=229533 GN=FG06752.1 PE=3 SV=1	V6RF62	FG06752	53 kDa	-1	-1	0	0	0	0	-1	0	-1	0	0	0	0	0	0	0	0	0	1	1	0	0	0	0	1	0	1	0	0	0	0	0	0	0	0	0	0	0.666667	0.666667	0	0	0	(+)inf	(+)inf	ZERO	ZERO
choline-phosphate cytidylyltransferase OS=Gibberella zeae OX=5518 GN=FUG_LOCUS179004 PE=3 SV=1	A0A2H3H1G3	FUG_LOCUS179004	48 kDa	-1	0	1	0	0	0	0	0	-1	0	0	0	0	0	0	-2	0	0	1	0	1	0	0	0	0	0	1	0	0	0	0	0	0	2	0	0	0	0.666667	0.333333	0.666667	0	0	(+)inf	(+)inf	(-)inf	(-)inf
Uncharacterized protein OS=Gibberella zeae OX=5518 GN=FUG_LOCUS580702 PE=3 SV=1	A0A2H3FWL2	FUG_LOCUS580702	34 kDa	-1	0	0	0	0	0	-1	0	-1	0	0	0	0	0	0	-1	0	0	1	0	0	0	0	0	1	0	1	0	0	0	0	0	0	1	0	0	0	0.333333	0.666667	0.333333	0	0	(+)inf	(+)inf	(-)inf	(-)inf
Mannosyltransferase OS=Gibberella zeae (strain ATCC MYA-4620 / CBS 123657 / FGSC 9075 / NRRL 31084 / PH-1) OX=229533 GN=FG05243.1 PE=3 SV=1	I1RMP9	FG05243	69 kDa	-1	0	0	0	0	0	-1	0	-1	0	0	0	0	0	0	-1	0	0	1	0	0	0	0	0	1	0	1	0	0	0	0	0	0	1	0	0	0	0.333333	0.666667	0.333333	0	0	(+)inf	(+)inf	(-)inf	(-)inf
Chromosome 4, complete genome OS=Gibberella zeae (strain ATCC MYA-4620 / CBS 123657 / FGSC 9075 / NRRL 31084 / PH-1) OX=229533 GN=FG08971.1 PE=3 SV=1	I1RXB1	FG08971	32 kDa	-1	-1	0	0	0	0	-2	-3	-1	0	0	0	0	0	-1	0	0	0	1	1	0	0	0	0	2	3	1	0	0	0	0	0	1	0	0	0	0.333333	0.666667	2	0	0	0	1	2.58496	ZERO	ZERO
NADPH--cytochrome P450 reductase OS=Gibberella zeae (strain ATCC MYA-4620 / CBS 123657 / FGSC 9075 / NRRL 31084 / PH-1) OX=229533 GN=FG09786.1 PE=3 SV=1	I1RZE7	FG09786	77 kDa	-1	1	1	0	0	0	-3	0	2	0	0	0	-2	0	0	0	0	0	1	1	1	0	0	0	3	0	2	0	0	0	2	0	0	0	0	0	0.666667	1	1.66667	0	0	0	0.584963	1.32193	ZERO	ZERO
Superoxide dismutase [Cu-Zn] OS=Gibberella zeae (strain ATCC MYA-4620 / CBS 123657 / FGSC 9075 / NRRL 31084 / PH-1) OX=229533 GN=FGRAMPH1_01T10657 PE=3 SV=1	A0A098DGQ1	FGRAMPH1_01T10657	24 kDa	-1	-2	0	0	0	0	-1	0	-1	0	0	0	0	-1	0	0	0	0	1	2	0	0	0	0	1	0	1	0	0	0	0	1	0	0	0	0	0.333333	1	0.666667	0	0	0	1.58496	1	ZERO	ZERO
Chromosome 3, complete genome OS=Gibberella zeae (strain ATCC MYA-4620 / CBS 123657 / FGSC 9075 / NRRL 31084 / PH-1) OX=229533 GN=FGRAMPH1_01T21163 PE=3 SV=1	A0A1C3YKT5	FGRAMPH1_01T21163	43 kDa	-1	-1	-1	0	0	0	0	0	-2	0	0	0	-1	0	0	0	0	0	1	1	1	0	0	0	0	0	2	0	0	0	1	0	0	0	0	0	0.333333	1	0.666667	0	0	0	1.58496	1	ZERO	ZERO
Chromosome 4, complete genome OS=Gibberella zeae (strain ATCC MYA-4620 / CBS 123657 / FGSC 9075 / NRRL 31084 / PH-1) OX=229533 GN=FG07320.1 PE=3 SV=1	I1RT28	FG07320	36 kDa	-1	0	-1	0	0	0	-1	-1	0	0	0	0	0	0	-1	0	0	0	1	0	1	0	0	0	1	1	0	0	0	0	0	0	1	0	0	0	0.333333	0.666667	0.666667	0	0	0	1	1	ZERO	ZERO
4-aminobutyrate aminotransferase OS=Gibberella zeae (strain ATCC MYA-4620 / CBS 123657 / FGSC 9075 / NRRL 31084 / PH-1) OX=229533 GN=FG06751.1 PE=3 SV=1	I1RRM1	FG06751	51 kDa	-1	-1	0	0	0	0	-1	0	-1	0	0	0	-1	0	0	0	0	0	1	1	0	0	0	0	1	0	1	0	0	0	1	0	0	0	0	0	0.333333	0.666667	0.666667	0	0	0	1	1	ZERO	ZERO
Farnesyl pyrophosphate synthase ERG20 OS=Gibberella zeae (strain ATCC MYA-4620 / CBS 123657 / FGSC 9075 / NRRL 31084 / PH-1) OX=229533 GN=ERG20 PE=3 SV=1	V6RG22	ERG20	40 kDa	-1	-1	-2	0	0	0	-1	-1	-2	0	0	0	0	-1	-1	0	0	0	1	1	2	0	0	0	1	1	2	0	0	0	0	1	1	0	0	0	0.666667	1.33333	1.33333	0	0	0	1	1	ZERO	ZERO
Chromosome 1, complete genome OS=Gibberella zeae (strain ATCC MYA-4620 / CBS 123657 / FGSC 9075 / NRRL 31084 / PH-1) OX=229533 GN=FG01247.1 PE=4 SV=1	I1RCD7	FG01247	11 kDa	-1	-1	-2	0	0	0	0	-2	-2	0	0	0	0	-1	-1	0	0	0	1	1	2	0	0	0	0	2	2	0	0	0	0	1	1	0	0	0	0.666667	1.33333	1.33333	0	0	0	1	1	ZERO	ZERO
Diphosphomevalonate decarboxylase OS=Gibberella zeae OX=5518 GN=FUG_LOCUS318434 PE=3 SV=1	A0A2H3FF40	FUG_LOCUS318434	41 kDa	-1	0	0	0	0	0	0	-1	-1	0	0	0	0	0	-1	0	0	0	1	0	0	0	0	0	0	1	1	0	0	0	0	0	1	0	0	0	0.333333	0.333333	0.666667	0	0	0	0	1	ZERO	ZERO
Bet v I/Major latex protein domain-containing protein OS=Gibberella zeae OX=5518 GN=FUG_LOCUS145351 PE=4 SV=1	A0A4E9DED8	FUG_LOCUS145351	28 kDa	-1	0	0	0	0	0	0	-1	-1	0	0	0	0	0	-1	0	0	0	1	0	0	0	0	0	0	1	1	0	0	0	0	0	1	0	0	0	0.333333	0.333333	0.666667	0	0	0	0	1	ZERO	ZERO
Chromosome 4, complete genome OS=Gibberella zeae (strain ATCC MYA-4620 / CBS 123657 / FGSC 9075 / NRRL 31084 / PH-1) OX=229533 GN=FG07443.1 PE=3 SV=1	I1RTE0	FG07443	19 kDa	-1	0	0	0	0	0	0	-1	-1	0	0	0	-1	0	0	0	0	0	1	0	0	0	0	0	0	1	1	0	0	0	1	0	0	0	0	0	0.333333	0.333333	0.666667	0	0	0	0	1	ZERO	ZERO
chitin synthase OS=Gibberella zeae OX=5518 GN=FUG_LOCUS35184 PE=3 SV=1	A0A4U9EPQ0	FUG_LOCUS35184	127 kDa	-1	-1	-2	0	0	0	-1	-2	0	0	0	0	-1	0	-1	0	0	0	1	1	2	0	0	0	1	2	0	0	0	0	1	0	1	0	0	0	0.666667	1.33333	1	0	0	0	1	0.584963	ZERO	ZERO
V-type proton ATPase subunit C OS=Gibberella zeae (strain ATCC MYA-4620 / CBS 123657 / FGSC 9075 / NRRL 31084 / PH-1) OX=229533 GN=FGRAMPH1_01T03281 PE=3 SV=1	I1RCK9	FGRAMPH1_01T03281	44 kDa	-1	-2	0	0	0	0	-1	-1	-1	0	0	0	0	-1	-1	0	0	0	1	2	0	0	0	0	1	1	1	0	0	0	0	1	1	0	0	0	0.666667	1	1	0	0	0	0.584963	0.584963	ZERO	ZERO
Chromosome 3, complete genome OS=Gibberella zeae (strain ATCC MYA-4620 / CBS 123657 / FGSC 9075 / NRRL 31084 / PH-1) OX=229533 GN=FG05501.1 PE=4 SV=1	A0A098DVM4	FG05501	35 kDa	-1	-1	-1	0	0	0	-1	-1	-1	0	0	0	0	-1	-1	0	0	0	1	1	1	0	0	0	1	1	1	0	0	0	0	1	1	0	0	0	0.666667	1	1	0	0	0	0.584963	0.584963	ZERO	ZERO
Nitroreductase domain-containing protein OS=Gibberella zeae OX=5518 GN=FUG_LOCUS512018 PE=4 SV=1	A0A2H3H852	FUG_LOCUS512018	23 kDa	-1	-1	-1	0	0	0	-1	-1	-1	0	0	0	0	-1	-1	0	0	0	1	1	1	0	0	0	1	1	1	0	0	0	0	1	1	0	0	0	0.666667	1	1	0	0	0	0.584963	0.584963	ZERO	ZERO
Citrate synthase OS=Gibberella zeae OX=5518 GN=FUG_LOCUS431518 PE=3 SV=1	A0A2H3GIX6	FUG_LOCUS431518	52 kDa	-1	-1	-1	0	0	0	-1	-1	-1	0	0	0	-1	0	-1	0	0	0	1	1	1	0	0	0	1	1	1	0	0	0	1	0	1	0	0	0	0.666667	1	1	0	0	0	0.584963	0.584963	ZERO	ZERO
Uncharacterized protein OS=Gibberella zeae OX=5518 GN=MDCFG202_LOCUS12275 PE=3 SV=1	A0A8H3JZE1	MDCFG202_LOCUS12275	38 kDa	-1	-1	-1	0	0	0	-2	0	-1	0	0	0	-1	-1	0	0	0	0	1	1	1	0	0	0	2	0	1	0	0	0	1	1	0	0	0	0	0.666667	1	1	0	0	0	0.584963	0.584963	ZERO	ZERO
3-isopropylmalate dehydratase OS=Gibberella zeae (strain ATCC MYA-4620 / CBS 123657 / FGSC 9075 / NRRL 31084 / PH-1) OX=229533 GN=FG09589.1 PE=3 SV=1	I1RYX6	FG09589	85 kDa	-1	1	0	0	0	0	1	2	0	0	0	0	2	0	0	0	0	0	1	1	0	0	0	0	1	2	0	0	0	0	2	0	0	0	0	0	0.666667	0.666667	1	0	0	0	0	0.584963	ZERO	ZERO
Uncharacterized protein OS=Gibberella zeae OX=5518 GN=FUG_LOCUS337107 PE=4 SV=1	A0A2H3HAJ9	FUG_LOCUS337107	45 kDa	-1	0	1	0	0	0	-1	-1	-1	0	0	0	0	-1	-1	0	0	0	1	0	1	0	0	0	1	1	1	0	0	0	0	1	1	0	0	0	0.666667	0.666667	1	0	0	0	0	0.584963	ZERO	ZERO
Chromosome 2, complete genome OS=Gibberella zeae (strain ATCC MYA-4620 / CBS 123657 / FGSC 9075 / NRRL 31084 / PH-1) OX=229533 GN=FG08566.1 PE=3 SV=1	I1RWA3	FG08566	11 kDa	-1	0	-1	0	0	0	-1	-1	-1	0	0	0	-1	-1	0	0	0	0	1	0	1	0	0	0	1	1	1	0	0	0	1	1	0	0	0	0	0.666667	0.666667	1	0	0	0	0	0.584963	ZERO	ZERO
Adenylate kinase OS=Gibberella zeae (strain ATCC MYA-4620 / CBS 123657 / FGSC 9075 / NRRL 31084 / PH-1) OX=229533 GN=FG10737.1 PE=3 SV=1	I1S1W3	FG10737	29 kDa	-1	0	0	0	0	0	0	-1	-2	0	0	0	0	-1	-1	0	0	0	1	0	0	0	0	0	0	1	2	0	0	0	0	1	1	0	0	0	0.666667	0.333333	1	0	0	0	-1	0.584963	ZERO	ZERO
Phosphatidylglycerol/phosphatidylinositol transfer protein OS=Gibberella zeae OX=5518 GN=FUG_LOCUS187899 PE=4 SV=1	A0A4E9DRZ4	FUG_LOCUS187899	77 kDa	-1	-1	-2	0	0	0	-2	-1	-1	0	0	0	-1	-1	-1	0	0	0	1	1	2	0	0	0	2	1	1	0	0	0	1	1	1	0	0	0	1	1.33333	1.33333	0	0	0	0.415037	0.415037	ZERO	ZERO
Phosphomannomutase OS=Gibberella zeae OX=5518 GN=FUG_LOCUS425964 PE=3 SV=1	A0A2H3HBP2	FUG_LOCUS425964	30 kDa	-1	-1	-2	0	0	0	-1	0	0	0	0	0	0	0	-1	0	0	0	1	1	2	0	0	0	1	0	0	0	0	0	0	0	1	0	0	0	0.333333	1.33333	0.333333	0	0	0	2	0	ZERO	ZERO
Uncharacterized protein OS=Gibberella zeae OX=5518 GN=FUG_LOCUS34922 PE=3 SV=1	A0A4U9FEB3	FUG_LOCUS34922	56 kDa	-1	0	-1	0	0	0	-1	0	0	0	0	0	-1	0	0	0	0	0	1	0	1	0	0	0	1	0	0	0	0	0	1	0	0	0	0	0	0.333333	0.666667	0.333333	0	0	0	1	0	ZERO	ZERO
Proliferating cell nuclear antigen OS=Gibberella zeae OX=5518 GN=FUG_LOCUS257833 PE=3 SV=1	A0A4E9DPA1	FUG_LOCUS257833	98 kDa	-1	2	2	0	0	0	-1	1	-1	0	0	0	0	0	-3	0	0	0	1	2	2	0	0	0	1	1	1	0	0	0	0	0	3	0	0	0	1	1.66667	1	0	0	0	0.736966	0	ZERO	ZERO
histone acetyltransferase OS=Gibberella zeae OX=5518 GN=FUG_LOCUS72735 PE=3 SV=1	A0A4E9E6A2	FUG_LOCUS72735	182 kDa	-1	2	0	0	0	0	1	0	-1	0	0	0	-1	-1	0	0	0	0	1	2	0	0	0	0	1	0	1	0	0	0	1	1	0	0	0	0	0.666667	1	0.666667	0	0	0	0.584963	0	ZERO	ZERO
Uncharacterized protein OS=Gibberella zeae OX=5518 GN=FUG_LOCUS179124 PE=4 SV=1	A0A2H3GPH5	FUG_LOCUS179124	25 kDa	-1	0	0	0	0	0	-1	0	0	0	0	0	0	0	-1	0	0	0	1	0	0	0	0	0	1	0	0	0	0	0	0	0	1	0	0	0	0.333333	0.333333	0.333333	0	0	0	0	0	ZERO	ZERO
Chromosome 1, complete genome OS=Gibberella zeae (strain ATCC MYA-4620 / CBS 123657 / FGSC 9075 / NRRL 31084 / PH-1) OX=229533 GN=FG00417.1 PE=4 SV=1	I1RA90	FG00417	37 kDa	-1	-1	0	0	0	0	0	-1	1	0	0	0	0	1	-1	0	0	0	1	1	0	0	0	0	0	1	1	0	0	0	0	1	1	0	0	0	0.666667	0.666667	0.666667	0	0	0	0	0	ZERO	ZERO
Sulfatase-modifying factor enzyme domain-containing protein OS=Gibberella zeae OX=5518 GN=MDCFG202_LOCUS51117 PE=4 SV=1	A0A9N8R8N5	MDCFG202_LOCUS51117	74 kDa	-1	0	-1	0	0	0	0	0	-2	0	0	0	0	0	-2	0	0	0	1	0	1	0	0	0	0	0	2	0	0	0	0	0	2	0	0	0	0.666667	0.666667	0.666667	0	0	0	0	0	ZERO	ZERO
Vacuolar protein sorting-associated protein 17 OS=Gibberella zeae (strain ATCC MYA-4620 / CBS 123657 / FGSC 9075 / NRRL 31084 / PH-1) OX=229533 GN=FG09600.1 PE=3 SV=1	I1RYY6	FG09600	67 kDa	-1	0	-1	0	0	0	0	-2	0	0	0	0	-1	0	-1	0	0	0	1	0	1	0	0	0	0	2	0	0	0	0	1	0	1	0	0	0	0.666667	0.666667	0.666667	0	0	0	0	0	ZERO	ZERO
Chromosome 1, complete genome OS=Gibberella zeae (strain ATCC MYA-4620 / CBS 123657 / FGSC 9075 / NRRL 31084 / PH-1) OX=229533 GN=FG10299.1 PE=3 SV=1	I1S0R2	FG10299	26 kDa	-1	-1	-1	0	0	0	-1	-2	0	0	0	0	0	-1	-2	0	0	0	1	1	1	0	0	0	1	2	0	0	0	0	0	1	2	0	0	0	1	1	1	0	0	0	0	0	ZERO	ZERO
Uncharacterized protein OS=Gibberella zeae OX=5518 GN=MDCFG202_LOCUS249806 PE=3 SV=1	A0A4U9EW80	MDCFG202_LOCUS249806	49 kDa	-1	-1	-1	0	0	0	-1	0	-2	0	0	0	-1	1	-1	0	0	0	1	1	1	0	0	0	1	0	2	0	0	0	1	1	1	0	0	0	1	1	1	0	0	0	0	0	ZERO	ZERO
Inosine/uridine-preferring nucleoside hydrolase domain-containing protein OS=Gibberella zeae OX=5518 GN=FUG_LOCUS431842 PE=3 SV=1	A0A2H3FUX9	FUG_LOCUS431842	47 kDa	-1	-1	-1	0	0	0	-2	-1	0	0	0	0	-1	-1	-1	0	0	0	1	1	1	0	0	0	2	1	0	0	0	0	1	1	1	0	0	0	1	1	1	0	0	0	0	0	ZERO	ZERO
Mitogen-activated protein kinase OS=Gibberella zeae OX=5518 GN=pmk1 PE=3 SV=1	Q8X1A2	pmk1	41 kDa	-1	0	-2	0	0	0	-1	-1	-1	0	0	0	-1	0	2	0	0	0	1	0	2	0	0	0	1	1	1	0	0	0	1	0	2	0	0	0	1	1	1	0	0	0	0	0	ZERO	ZERO
Eukaryotic translation initiation factor 3 subunit H OS=Gibberella zeae (strain ATCC MYA-4620 / CBS 123657 / FGSC 9075 / NRRL 31084 / PH-1) OX=229533 GN=FG05614.1 PE=3 SV=1	I1RNN1	FG05614	41 kDa	-1	2	-2	0	0	0	-2	-2	-1	0	0	0	-2	-2	-1	0	0	0	1	2	2	0	0	0	2	2	1	0	0	0	2	2	1	0	0	0	1.66667	1.66667	1.66667	0	0	0	0	0	ZERO	ZERO
10 kDa heat shock protein, mitochondrial OS=Gibberella zeae (strain ATCC MYA-4620 / CBS 123657 / FGSC 9075 / NRRL 31084 / PH-1) OX=229533 GN=FG06207.1 PE=3 SV=1	I1RQ68	FG06207	11 kDa	-1	0	-1	0	0	0	-2	-1	0	0	0	0	-1	-1	-1	0	0	0	1	0	1	0	0	0	2	1	0	0	0	0	1	1	1	0	0	0	1	0.666667	1	0	0	0	-0.584963	0	ZERO	ZERO
Actin-related protein 2/3 complex subunit 5 OS=Gibberella zeae (strain ATCC MYA-4620 / CBS 123657 / FGSC 9075 / NRRL 31084 / PH-1) OX=229533 GN=FG00822.1 PE=3 SV=1	I1RBB0	FG00822	22 kDa	-1	-1	0	0	0	0	-1	-1	-1	0	0	0	-1	-1	-1	0	0	0	1	1	0	0	0	0	1	1	1	0	0	0	1	1	1	0	0	0	1	0.666667	1	0	0	0	-0.584963	0	ZERO	ZERO
Nuclear transport factor 2 OS=Gibberella zeae OX=5518 GN=FUG_LOCUS661 PE=4 SV=1	A0A2H3FP62	FUG_LOCUS661	14 kDa	-1	0	-1	0	0	0	-1	-2	0	0	0	0	-3	0	0	0	0	0	1	0	1	0	0	0	1	2	0	0	0	0	3	0	0	0	0	0	1	0.666667	1	0	0	0	-0.584963	0	ZERO	ZERO
Eukaryotic translation initiation factor 5B OS=Gibberella zeae OX=5518 GN=FUG_LOCUS511930 PE=3 SV=1	A0A2H3HR98	FUG_LOCUS511930	115 kDa	-1	-4	-1	0	0	0	2	2	-1	0	0	0	-2	2	-2	0	0	0	1	4	1	0	0	0	2	2	1	0	0	0	2	2	2	0	0	0	2	2	1.66667	0	0	0	0	-0.263034	ZERO	ZERO
Chromosome 3, complete genome OS=Gibberella zeae (strain ATCC MYA-4620 / CBS 123657 / FGSC 9075 / NRRL 31084 / PH-1) OX=229533 GN=FG05315.1 PE=3 SV=1	I1RMW3	FG05315	64 kDa	-1	1	-2	0	0	0	1	2	1	0	0	0	-1	1	-3	0	0	0	1	1	2	0	0	0	1	2	1	0	0	0	1	1	3	0	0	0	1.66667	1.33333	1.33333	0	0	0	-0.321928	-0.321928	ZERO	ZERO
13 kDa ribonucleoprotein-associated protein OS=Gibberella zeae OX=5518 GN=FUG_LOCUS179009 PE=3 SV=1	A0A2H3H358	FUG_LOCUS179009	13 kDa	-1	-1	0	0	0	0	-1	-1	-1	0	0	0	0	-1	-3	0	0	0	1	1	0	0	0	0	1	1	1	0	0	0	0	1	3	0	0	0	1.33333	0.666667	1	0	0	0	-1	-0.415037	ZERO	ZERO
DUF1993 domain-containing protein OS=Gibberella zeae OX=5518 GN=FUG_LOCUS257814 PE=4 SV=1	A0A2H3G403	FUG_LOCUS257814	19 kDa	-1	0	0	0	0	0	-2	0	-1	0	0	0	-3	-1	0	0	0	0	1	0	0	0	0	0	2	0	1	0	0	0	3	1	0	0	0	0	1.33333	0.333333	1	0	0	0	-2	-0.415037	ZERO	ZERO
Protein transporter Sec61 subunit gamma OS=Gibberella zeae OX=5518 GN=FUG_LOCUS251727 PE=3 SV=1	A0A2H3H9E6	FUG_LOCUS251727	8 kDa	-1	-1	-1	0	0	0	0	-1	-1	0	0	0	-1	-1	-1	0	0	0	1	1	1	0	0	0	0	1	1	0	0	0	1	1	1	0	0	0	1	1	0.666667	0	0	0	0	-0.584963	ZERO	ZERO
Chromosome 2, complete genome OS=Gibberella zeae (strain ATCC MYA-4620 / CBS 123657 / FGSC 9075 / NRRL 31084 / PH-1) OX=229533 GN=FGRAMPH1_01T11291 PE=4 SV=1	I1S458	FGRAMPH1_01T11291	21 kDa	-1	0	-1	0	0	0	0	-1	-1	0	0	0	-1	-1	-1	0	0	0	1	0	1	0	0	0	0	1	1	0	0	0	1	1	1	0	0	0	1	0.666667	0.666667	0	0	0	-0.584963	-0.584963	ZERO	ZERO
Glutaredoxin domain-containing protein OS=Gibberella zeae OX=5518 GN=FUG_LOCUS511775 PE=4 SV=1	A0A4U9ELY4	FUG_LOCUS511775	13 kDa	-1	-1	0	0	0	0	-1	-1	0	0	0	0	-1	-1	-1	0	0	0	1	1	0	0	0	0	1	1	0	0	0	0	1	1	1	0	0	0	1	0.666667	0.666667	0	0	0	-0.584963	-0.584963	ZERO	ZERO
40S ribosomal protein S26 OS=Gibberella zeae OX=5518 GN=FUG_LOCUS562287 PE=3 SV=1	A0A2H3H1Q5	FUG_LOCUS562287	16 kDa	-1	0	1	0	0	0	1	1	0	0	0	0	-2	0	-1	0	0	0	1	0	1	0	0	0	1	1	0	0	0	0	2	0	1	0	0	0	1	0.666667	0.666667	0	0	0	-0.584963	-0.584963	ZERO	ZERO
Uncharacterized protein OS=Gibberella zeae OX=5518 GN=FUG_LOCUS562253 PE=4 SV=1	A0A4U9F2V4	FUG_LOCUS562253	33 kDa	-1	-1	-1	0	0	0	-1	-1	-1	0	0	0	-1	-2	-2	0	0	0	1	1	1	0	0	0	1	1	1	0	0	0	1	2	2	0	0	0	1.66667	1	1	0	0	0	-0.736966	-0.736966	ZERO	ZERO
Chromosome 3, complete genome OS=Gibberella zeae (strain ATCC MYA-4620 / CBS 123657 / FGSC 9075 / NRRL 31084 / PH-1) OX=229533 GN=FG05729.1 PE=4 SV=1	I1RNY3	FG05729	29 kDa	-1	-1	0	0	0	0	-1	0	0	0	0	0	0	-1	-1	0	0	0	1	1	0	0	0	0	1	0	0	0	0	0	0	1	1	0	0	0	0.666667	0.666667	0.333333	0	0	0	0	-1	ZERO	ZERO
Chromosome 3, complete genome OS=Gibberella zeae (strain ATCC MYA-4620 / CBS 123657 / FGSC 9075 / NRRL 31084 / PH-1) OX=229533 GN=FG05182.1 PE=4 SV=1	A0A098DYT7	FG05182	132 kDa	-1	0	0	0	0	0	0	0	-1	0	0	0	-1	0	-1	0	0	0	1	0	0	0	0	0	0	0	1	0	0	0	1	0	1	0	0	0	0.666667	0.333333	0.333333	0	0	0	-1	-1	ZERO	ZERO
End binding 1 protein OS=Gibberella zeae OX=5518 GN=FUG_LOCUS103818 PE=3 SV=1	A0A1B0P444	FUG_LOCUS103818	27 kDa	-1	0	0	0	0	0	-1	0	0	0	0	0	-2	0	0	0	0	0	1	0	0	0	0	0	1	0	0	0	0	0	2	0	0	0	0	0	0.666667	0.333333	0.333333	0	0	0	-1	-1	ZERO	ZERO
N-acetyltransferase domain-containing protein OS=Gibberella zeae OX=5518 GN=FUG_LOCUS806 PE=4 SV=1	A0A2H3FPF0	FUG_LOCUS806	27 kDa	-1	-1	0	0	0	0	-2	0	0	0	0	0	2	-2	0	0	0	0	1	1	0	0	0	0	2	0	0	0	0	0	2	2	0	0	0	0	1.33333	0.666667	0.666667	0	0	0	-1	-1	ZERO	ZERO
Methionine aminopeptidase 2 OS=Gibberella zeae (strain ATCC MYA-4620 / CBS 123657 / FGSC 9075 / NRRL 31084 / PH-1) OX=229533 GN=FG10320.1 PE=3 SV=1	I1S0T2	FG10320	48 kDa	-1	-1	0	0	0	0	0	0	-1	0	0	0	-1	-1	-1	0	0	0	1	1	0	0	0	0	0	0	1	0	0	0	1	1	1	0	0	0	1	0.666667	0.333333	0	0	0	-0.584963	-1.58496	ZERO	ZERO
S1-like domain-containing protein OS=Gibberella zeae OX=5518 GN=FUG_LOCUS55251 PE=3 SV=1	A0A2H3FXS5	FUG_LOCUS55251	18 kDa	-1	-1	0	0	0	0	0	-1	0	0	0	0	-1	0	-2	0	0	0	1	1	0	0	0	0	0	1	0	0	0	0	1	0	2	0	0	0	1	0.666667	0.333333	0	0	0	-0.584963	-1.58496	ZERO	ZERO
Short-chain dehydrogenase chry4 OS=Gibberella zeae (strain ATCC MYA-4620 / CBS 123657 / FGSC 9075 / NRRL 31084 / PH-1) OX=229533 GN=chry4 PE=3 SV=1	I1S3L0	chry4	28 kDa	-1	-1	0	0	0	0	0	0	-1	0	0	0	-2	0	-1	0	0	0	1	1	0	0	0	0	0	0	1	0	0	0	2	0	1	0	0	0	1	0.666667	0.333333	0	0	0	-0.584963	-1.58496	ZERO	ZERO
Hexokinase (Fragment) OS=Gibberella zeae OX=5518 GN=FUG_LOCUS18818 PE=3 SV=1	A0A4E9D209	FUG_LOCUS18818	82 kDa	-1	0	0	0	0	0	-1	0	0	0	0	0	-1	-1	-1	0	0	0	1	0	0	0	0	0	1	0	0	0	0	0	1	1	1	0	0	0	1	0.333333	0.333333	0	0	0	-1.58496	-1.58496	ZERO	ZERO
Multiprotein-bridging factor 1 OS=Gibberella zeae (strain ATCC MYA-4620 / CBS 123657 / FGSC 9075 / NRRL 31084 / PH-1) OX=229533 GN=FG10179.1 PE=3 SV=1	I1S0F5	FG10179	16 kDa	-1	-1	0	0	0	0	0	0	-1	0	0	0	-1	-2	-1	0	0	0	1	1	0	0	0	0	0	0	1	0	0	0	1	2	1	0	0	0	1.33333	0.666667	0.333333	0	0	0	-1	-2	ZERO	ZERO
Chromosome 3, complete genome OS=Gibberella zeae (strain ATCC MYA-4620 / CBS 123657 / FGSC 9075 / NRRL 31084 / PH-1) OX=229533 GN=FG05032.1 PE=4 SV=1	A0A0E0SIR7	FG05032	94 kDa	-1	1	1	0	0	0	-1	2	-1	0	0	0	-1	1	0	7	0	2	1	1	1	0	0	0	1	2	1	0	0	0	1	1	0	7	0	2	0.666667	1	1.33333	3	0	0	0.584963	1	(-)inf	(-)inf
protein-synthesizing GTPase OS=Gibberella zeae OX=5518 GN=FUG_LOCUS477297 PE=4 SV=1	A0A2H3FVL4	FUG_LOCUS477297	55 kDa	-1	0	0	0	0	0	0	1	1	0	0	0	1	0	0	-3	0	0	1	0	0	0	0	0	0	1	1	0	0	0	1	0	0	3	0	0	0.333333	0.333333	0.666667	1	0	0	0	1	(-)inf	(-)inf
Chromosome 1, complete genome OS=Gibberella zeae (strain ATCC MYA-4620 / CBS 123657 / FGSC 9075 / NRRL 31084 / PH-1) OX=229533 GN=FG00486.1 PE=4 SV=1	I1RAF9	FG00486	83 kDa	-1	-2	-1	0	0	0	0	0	-1	0	0	0	0	0	-1	-1	0	0	1	2	1	0	0	0	0	0	1	0	0	0	0	0	1	1	0	0	0.333333	1.33333	0.333333	0.333333	0	0	2	0	(-)inf	(-)inf
Replication protein A subunit OS=Gibberella zeae (strain ATCC MYA-4620 / CBS 123657 / FGSC 9075 / NRRL 31084 / PH-1) OX=229533 GN=FG10122.1 PE=3 SV=1	A0A0E0RW49	FG10122	68 kDa	-1	0	0	0	0	0	0	0	-1	0	0	0	0	0	1	-1	0	0	1	0	0	0	0	0	0	0	1	0	0	0	0	0	1	1	0	0	0.333333	0.333333	0.333333	0.333333	0	0	0	0	(-)inf	(-)inf
Translationally-controlled tumor protein homolog OS=Gibberella zeae (strain ATCC MYA-4620 / CBS 123657 / FGSC 9075 / NRRL 31084 / PH-1) OX=229533 GN=FGRRES_02523 PE=3 SV=1	Q4IJT5	FGRRES_02523	19 kDa	-1	-1	-1	0	0	0	-1	-3	-2	0	0	0	-1	-1	-1	-2	0	0	1	1	1	0	0	0	1	3	2	0	0	0	1	1	1	2	0	0	1	1	2	0.666667	0	0	0	1	(-)inf	(-)inf
Chromosome 2, complete genome OS=Gibberella zeae (strain ATCC MYA-4620 / CBS 123657 / FGSC 9075 / NRRL 31084 / PH-1) OX=229533 GN=FG08172.1 PE=4 SV=1	I1RVA6	FG08172	11 kDa	-1	-3	0	0	0	0	-1	0	0	0	0	0	-1	-2	0	0	-2	0	1	3	0	0	0	0	1	0	0	0	0	0	1	2	0	0	2	0	1	1.33333	0.333333	0.666667	0	0	0.415037	-1.58496	(-)inf	(-)inf
E2 ubiquitin-conjugating enzyme OS=Gibberella zeae (strain ATCC MYA-4620 / CBS 123657 / FGSC 9075 / NRRL 31084 / PH-1) OX=229533 GN=FG10805.1 PE=3 SV=1	I1S224	FG10805	17 kDa	-1	-1	-1	0	0	0	-2	-1	-1	0	0	0	-1	-2	-2	-2	0	0	1	1	1	0	0	0	2	1	1	0	0	0	1	2	2	2	0	0	1.66667	1	1.33333	0.666667	0	0	-0.736966	-0.321928	(-)inf	(-)inf
Protein kinase domain-containing protein OS=Gibberella zeae OX=5518 GN=FUG_LOCUS477335 PE=3 SV=1	A0A4E9EI19	FUG_LOCUS477335	42 kDa	-1	0	-1	0	-4	0	0	0	-1	0	0	0	1	0	-1	-2	0	0	1	0	1	0	4	0	0	0	1	0	0	0	1	0	1	2	0	0	0.666667	0.666667	0.333333	0.666667	1.33333	0	0	-1	1	(-)inf
Extracellular membrane protein CFEM domain-containing protein OS=Gibberella zeae OX=5518 GN=FUG_LOCUS133183 PE=4 SV=1	A0A4U9F3Q7	FUG_LOCUS133183	29 kDa	-1	0	0	-1	0	0	0	0	-1	0	0	0	0	0	0	0	0	0	1	0	0	1	0	0	0	0	1	0	0	0	0	0	0	0	0	0	0	0.333333	0.333333	0	0.333333	0	(+)inf	(+)inf	(+)inf	ZERO
CAP20 OS=Gibberella zeae OX=5518 GN=FUG_LOCUS336982 PE=4 SV=1	A0A2H3HAL1	FUG_LOCUS336982	20 kDa	-1	-1	-2	0	0	-3	-2	-3	0	0	0	0	-2	-3	-1	0	0	3	1	1	2	0	0	3	2	3	0	0	0	0	2	3	1	0	0	3	2	1.33333	1.66667	1	1	0	-0.584963	-0.263034	0	(-)inf
Isoform Short of Peptidyl-prolyl cis-trans isomerase B OS=Gibberella zeae (strain ATCC MYA-4620 / CBS 123657 / FGSC 9075 / NRRL 31084 / PH-1) OX=229533 GN=CPR2	Q4I5R9-2	CPR2	23 kDa	-1	-1	-1	-2	0	0	-2	-1	-2	0	0	0	-1	-2	0	0	0	0	1	1	1	2	0	0	2	1	2	0	0	0	1	2	0	0	0	0	1	1	1.66667	0	0.666667	0	0	0.736966	(+)inf	ZERO
sphingolipid C(9)-methyltransferase OS=Gibberella zeae (strain ATCC MYA-4620 / CBS 123657 / FGSC 9075 / NRRL 31084 / PH-1) OX=229533 GN=FG05593.1 PE=3 SV=1	A0A1I9FXW1	FG05593	60 kDa	-1	1	1	0	-1	0	-1	0	0	0	0	0	-1	1	-1	-1	0	0	1	1	1	0	1	0	1	0	0	0	0	0	1	1	1	1	0	0	1	1	0.333333	0.333333	0.333333	0	0	-1.58496	0	(-)inf
Hypoxia up-regulated 1 OS=Gibberella zeae OX=5518 GN=FUG_LOCUS296764 PE=4 SV=1	A0A4V6J968	FUG_LOCUS296764	110 kDa	-1	-1	-4	164	101	129	0	-2	-1	100	111	111	0	-1	-1	50	56	36	1	1	4	164	101	129	0	2	1	100	111	111	0	1	1	50	56	36	0.666667	2	1	47.3333	131.333	107.333	1.58496	0.584963	1.4723	1.18117
chitinase OS=Gibberella zeae OX=5518 GN=FUG_LOCUS324031 PE=3 SV=1	A0A2H3HCL5	FUG_LOCUS324031	94 kDa	-1	0	-1	3	0	5	0	-1	0	16	20	16	0	0	2	-25	83	27	1	0	1	3	0	5	0	1	0	16	20	16	0	0	2	25	83	27	0.666667	0.666667	0.333333	45	2.66667	17.3333	0	-1	-4.07682	-1.37638
Protein ecm33 OS=Gibberella zeae OX=5518 GN=FUG_LOCUS35214 PE=4 SV=1	A0A2H3FFV3	FUG_LOCUS35214	42 kDa	-1	2	2	55	20	26	-2	-1	-1	34	61	56	-2	-2	-2	54	71	53	1	2	2	55	20	26	2	1	1	34	61	56	2	2	2	54	71	53	2	1.66667	1.33333	59.3333	33.6667	50.3333	-0.263034	-0.584963	-0.817522	-0.237329
F5/8 type C domain-containing protein OS=Gibberella zeae OX=5518 GN=FUG_LOCUS145103 PE=4 SV=1	A0A2H3GIY4	FUG_LOCUS145103	73 kDa	-1	-1	0	-2	-1	0	-1	0	-1	15	21	19	0	0	0	-7	10	5	1	1	0	2	1	0	1	0	1	15	21	19	0	0	0	7	10	5	0	0.666667	0.666667	7.33333	1	18.3333	(+)inf	(+)inf	-2.87447	1.32193
Uncharacterized protein OS=Gibberella zeae OX=5518 GN=FUG_LOCUS323902 PE=3 SV=1	A0A2H3G7E3	FUG_LOCUS323902	55 kDa	-1	0	0	5	6	-4	0	0	-1	6	-8	9	-1	0	-1	-12	11	4	1	0	0	5	6	4	0	0	1	6	8	9	1	0	1	12	11	4	0.666667	0.333333	0.333333	9	5	7.66667	-1	-1	-0.847997	-0.231326
Peptidyl-tRNA hydrolase OS=Gibberella zeae OX=5518 GN=FUG_LOCUS356005 PE=4 SV=1	A0A2H3FKL1	FUG_LOCUS356005	28 kDa	-1	-1	0	-4	-2	-7	-1	0	-1	-2	-3	-12	-1	-1	0	0	0	0	1	1	0	4	2	7	1	0	1	2	3	12	1	1	0	0	0	0	0.666667	0.666667	0.666667	0	4.33333	5.66667	0	0	(+)inf	(+)inf
Effector CFEM1 OS=Gibberella zeae (strain ATCC MYA-4620 / CBS 123657 / FGSC 9075 / NRRL 31084 / PH-1) OX=229533 GN=CFEM1 PE=1 SV=1	I1REI8	CFEM1	18 kDa	-1	-4	-2	4	16	14	-1	-3	-1	-10	-9	18	0	-1	0	-6	-14	11	1	4	2	4	16	14	1	3	1	10	9	18	0	1	0	6	14	11	0.333333	2.33333	1.66667	10.3333	11.3333	12.3333	2.80735	2.32193	0.133267	0.255257
Prohibitin OS=Gibberella zeae (strain ATCC MYA-4620 / CBS 123657 / FGSC 9075 / NRRL 31084 / PH-1) OX=229533 GN=FG10306.1 PE=3 SV=1	I1S0R9	FG10306	31 kDa	-1	1	0	0	0	0	0	0	1	-1	-2	0	-1	1	1	0	0	0	1	1	0	0	0	0	0	0	1	1	2	0	1	1	1	0	0	0	1	0.666667	0.333333	0	0	1	-0.584963	-1.58496	ZERO	(+)inf
Chromosome 3, complete genome OS=Gibberella zeae (strain ATCC MYA-4620 / CBS 123657 / FGSC 9075 / NRRL 31084 / PH-1) OX=229533 GN=FGRAMPH1_01T17637 PE=3 SV=1	A0A1C3YK42	FGRAMPH1_01T17637	59 kDa	-1	-1	0	0	0	0	0	0	-1	0	-2	0	0	0	-1	0	0	0	1	1	0	0	0	0	0	0	1	0	2	0	0	0	1	0	0	0	0.333333	0.666667	0.333333	0	0	0.666667	1	0	ZERO	(+)inf
NADH:ubiquinone oxidoreductase-like 20kDa subunit domain-containing protein OS=Gibberella zeae OX=5518 GN=FUG_LOCUS35012 PE=3 SV=1	A0A2H3G313	FUG_LOCUS35012	25 kDa	-1	0	0	0	0	0	-1	0	0	-2	0	0	-1	0	0	0	0	0	1	0	0	0	0	0	1	0	0	2	0	0	1	0	0	0	0	0	0.333333	0.333333	0.333333	0	0	0.666667	0	0	ZERO	(+)inf
FCP1 homology domain-containing protein OS=Gibberella zeae OX=5518 GN=FUG_LOCUS289756 PE=3 SV=1	A0A4E9DEI1	FUG_LOCUS289756	64 kDa	-1	0	-1	-2	0	0	0	0	-1	0	-2	0	-1	-1	-1	0	0	0	1	0	1	2	0	0	0	0	1	0	2	0	1	1	1	0	0	0	1	0.666667	0.333333	0	0.666667	0.666667	-0.584963	-1.58496	(+)inf	(+)inf
Carboxypeptidase OS=Gibberella zeae OX=5518 GN=FUG_LOCUS507898 PE=3 SV=1	A0A4U9EQA6	FUG_LOCUS507898	60 kDa	-1	1	0	-1	1	0	0	0	-1	0	-2	0	0	0	-1	-3	0	1	1	1	0	1	1	0	0	0	1	0	2	0	0	0	1	3	0	1	0.333333	0.666667	0.333333	1.33333	0.666667	0.666667	1	0	-1	-1
Chromosome 3, complete genome OS=Gibberella zeae (strain ATCC MYA-4620 / CBS 123657 / FGSC 9075 / NRRL 31084 / PH-1) OX=229533 GN=FGRAMPH1_01T20325 PE=3 SV=1	A0A1C3YKM9	FGRAMPH1_01T20325	19 kDa	-1	-2	-2	-4	0	0	2	-3	2	-5	-5	-4	-2	0	2	0	0	0	1	2	2	4	0	0	2	3	2	5	5	4	2	0	2	0	0	0	1.33333	1.66667	2.33333	0	1.33333	4.66667	0.321928	0.807355	(+)inf	(+)inf
Chromosome 4, complete genome OS=Gibberella zeae (strain ATCC MYA-4620 / CBS 123657 / FGSC 9075 / NRRL 31084 / PH-1) OX=229533 GN=FG07412.1 PE=3 SV=1	I1RTB1	FG07412	29 kDa	-1	-2	-1	0	0	0	-2	-2	-1	-2	-2	4	0	-2	0	0	0	0	1	2	1	0	0	0	2	2	1	2	2	4	0	2	0	0	0	0	0.666667	1.33333	1.66667	0	0	2.66667	1	1.32193	ZERO	(+)inf
60S ribosomal protein L21-A OS=Gibberella zeae OX=5518 GN=FUG_LOCUS251698 PE=3 SV=1	A0A2H3H4E2	FUG_LOCUS251698	18 kDa	-1	3	1	0	0	0	2	1	1	0	-3	-2	2	0	1	-1	0	0	1	3	1	0	0	0	2	1	1	0	3	2	2	0	1	1	0	0	1	1.66667	1.33333	0.333333	0	1.66667	0.736966	0.415037	(-)inf	2.32193
catechol O-methyltransferase OS=Gibberella zeae OX=5518 GN=FUG_LOCUS431598 PE=3 SV=1	A0A4E9EF20	FUG_LOCUS431598	73 kDa	-1	-2	-1	-1	-1	0	2	-3	-1	-2	-3	0	2	2	-1	-2	0	-2	1	2	1	1	1	0	2	3	1	2	3	0	2	2	1	2	0	2	1.66667	1.33333	2	1.33333	0.666667	1.66667	-0.321928	0.263034	-1	0.321928
ATP-dependent 6-phosphofructokinase OS=Gibberella zeae (strain ATCC MYA-4620 / CBS 123657 / FGSC 9075 / NRRL 31084 / PH-1) OX=229533 GN=FGRAMPH1_01T27043 PE=3 SV=1	I1RYK0	FGRAMPH1_01T27043	85 kDa	-1	0	-1	0	0	0	-2	0	-3	3	-1	0	2	1	0	-1	0	0	1	0	1	0	0	0	2	0	3	3	1	0	2	1	0	1	0	0	1	0.666667	1.66667	0.333333	0	1.33333	-0.584963	0.736966	(-)inf	2
Uncharacterized protein OS=Gibberella zeae OX=5518 GN=FUG_LOCUS407411 PE=4 SV=1	A0A2H3HRG5	FUG_LOCUS407411	25 kDa	-1	-1	-1	0	0	0	-1	-1	-1	0	-2	0	0	-1	-1	0	0	0	1	1	1	0	0	0	1	1	1	0	2	0	0	1	1	0	0	0	0.666667	1	1	0	0	0.666667	0.584963	0.584963	ZERO	(+)inf
OPT family small oligopeptide transporter (Fragment) OS=Gibberella zeae OX=5518 GN=FUG_LOCUS55266 PE=3 SV=1	A0A4E9D9C0	FUG_LOCUS55266	103 kDa	-1	-1	0	0	0	0	-1	-1	-1	-2	0	0	-1	-2	0	0	0	0	1	1	0	0	0	0	1	1	1	2	0	0	1	2	0	0	0	0	1	0.666667	1	0	0	0.666667	-0.584963	0	ZERO	(+)inf
Uncharacterized protein OS=Gibberella zeae OX=5518 GN=FUG_LOCUS511958 PE=4 SV=1	A0A4U9EVJ5	FUG_LOCUS511958	74 kDa	-1	3	-4	0	-1	0	-2	-2	-3	-2	0	-2	-1	-2	-2	0	0	0	1	3	4	0	1	0	2	2	3	2	0	2	1	2	2	0	0	0	1.66667	2.66667	2.33333	0	0.333333	1.33333	0.678072	0.485427	(+)inf	(+)inf
Nitrile-specifier protein 5 OS=Gibberella zeae OX=5518 GN=FUG_LOCUS35062 PE=4 SV=1	A0A2H3FW02	FUG_LOCUS35062	62 kDa	-1	-2	-1	-1	0	0	-1	0	-1	-1	0	0	-2	-2	-1	0	0	0	1	2	1	1	0	0	1	0	1	1	0	0	2	2	1	0	0	0	1.66667	1.33333	0.666667	0	0.333333	0.333333	-0.321928	-1.32193	(+)inf	(+)inf
Chromosome 4, complete genome OS=Gibberella zeae (strain ATCC MYA-4620 / CBS 123657 / FGSC 9075 / NRRL 31084 / PH-1) OX=229533 GN=FGRAMPH1_01T26803 PE=4 SV=1	A0A1C3YLJ4	FGRAMPH1_01T26803	42 kDa	-1	-2	-2	-3	0	0	-4	-2	-4	-2	0	0	-2	-1	-1	0	0	0	1	2	2	3	0	0	4	2	4	2	0	0	2	1	1	0	0	0	1.33333	1.66667	3.33333	0	1	0.666667	0.321928	1.32193	(+)inf	(+)inf
Ribosomal protein L15 OS=Gibberella zeae OX=5518 GN=FUG_LOCUS258068 PE=3 SV=1	A0A4E9DX15	FUG_LOCUS258068	52 kDa	-1	3	2	-1	-2	0	2	3	2	0	1	0	1	0	-1	-5	0	-3	1	3	2	1	2	0	2	3	2	0	1	0	1	0	1	5	0	3	0.666667	2	2.33333	2.66667	1	0.333333	1.58496	1.80735	-1.41504	-3
Dipeptidase OS=Gibberella zeae OX=5518 GN=FUG_LOCUS343188 PE=3 SV=1	A0A2H3HEE8	FUG_LOCUS343188	54 kDa	0	0	0	0	0	0	0	0	0	0	0	0	0	0	0	-4	-1	0	0	0	0	0	0	0	0	0	0	0	0	0	0	0	0	4	1	0	0	0	0	1.66667	0	0	ZERO	ZERO	(-)inf	(-)inf
Peptide hydrolase OS=Gibberella zeae OX=5518 GN=FUG_LOCUS397581 PE=3 SV=1	A0A2H3GUN0	FUG_LOCUS397581	52 kDa	0	0	0	0	0	0	0	0	0	0	0	0	0	0	0	-3	-1	-1	0	0	0	0	0	0	0	0	0	0	0	0	0	0	0	3	1	1	0	0	0	1.66667	0	0	ZERO	ZERO	(-)inf	(-)inf
Serine/threonine-protein phosphatase OS=Gibberella zeae OX=5518 GN=FUG_LOCUS356066 PE=3 SV=1	A0A4U9FHH8	FUG_LOCUS356066	65 kDa	0	0	0	0	0	0	0	0	0	0	0	0	0	0	0	0	0	-3	0	0	0	0	0	0	0	0	0	0	0	0	0	0	0	0	0	3	0	0	0	1	0	0	ZERO	ZERO	(-)inf	(-)inf
Carboxylic ester hydrolase OS=Gibberella zeae (strain ATCC MYA-4620 / CBS 123657 / FGSC 9075 / NRRL 31084 / PH-1) OX=229533 GN=FGRAMPH1_01T23913 PE=3 SV=1	I1RSG2	FGRAMPH1_01T23913	71 kDa	0	0	0	0	0	0	0	0	0	0	0	0	0	0	0	-1	-1	-1	0	0	0	0	0	0	0	0	0	0	0	0	0	0	0	1	1	1	0	0	0	1	0	0	ZERO	ZERO	(-)inf	(-)inf
ribonuclease T2 OS=Gibberella zeae OX=5518 GN=FUG_LOCUS211622 PE=3 SV=1	A0A2H3GPN7	FUG_LOCUS211622	28 kDa	0	0	0	0	0	0	0	0	0	0	0	0	0	0	0	-1	-2	0	0	0	0	0	0	0	0	0	0	0	0	0	0	0	0	1	2	0	0	0	0	1	0	0	ZERO	ZERO	(-)inf	(-)inf
Uncharacterized protein OS=Gibberella zeae OX=5518 GN=MDCFG202_LOCUS300909 PE=3 SV=1	A0A8H3KFI6	MDCFG202_LOCUS300909	55 kDa	0	0	0	0	0	0	0	0	0	0	0	0	0	0	0	-2	0	0	0	0	0	0	0	0	0	0	0	0	0	0	0	0	0	2	0	0	0	0	0	0.666667	0	0	ZERO	ZERO	(-)inf	(-)inf
Chromosome 4, complete genome OS=Gibberella zeae (strain ATCC MYA-4620 / CBS 123657 / FGSC 9075 / NRRL 31084 / PH-1) OX=229533 GN=FG09403.1 PE=4 SV=1	I1RYF4	FG09403	21 kDa	0	0	0	0	0	0	0	0	0	0	0	0	0	0	0	0	0	-2	0	0	0	0	0	0	0	0	0	0	0	0	0	0	0	0	0	2	0	0	0	0.666667	0	0	ZERO	ZERO	(-)inf	(-)inf
Chromosome 1, complete genome OS=Gibberella zeae (strain ATCC MYA-4620 / CBS 123657 / FGSC 9075 / NRRL 31084 / PH-1) OX=229533 GN=FG01993.1 PE=4 SV=1	I1REB0	FG01993	71 kDa	0	0	0	0	0	0	0	0	0	0	0	0	0	0	0	0	-2	0	0	0	0	0	0	0	0	0	0	0	0	0	0	0	0	0	2	0	0	0	0	0.666667	0	0	ZERO	ZERO	(-)inf	(-)inf
Glutamate carboxypeptidase OS=Gibberella zeae OX=5518 GN=FUG_LOCUS114767 PE=3 SV=1	A0A2H3FYT4	FUG_LOCUS114767	79 kDa	0	0	0	0	0	0	0	0	0	0	0	0	0	0	0	0	0	-2	0	0	0	0	0	0	0	0	0	0	0	0	0	0	0	0	0	2	0	0	0	0.666667	0	0	ZERO	ZERO	(-)inf	(-)inf
Glycosyl hydrolase OS=Gibberella zeae OX=5518 GN=FUG_LOCUS431651 PE=4 SV=1	A0A4E9EFU8	FUG_LOCUS431651	74 kDa	0	0	0	0	0	0	0	0	0	0	0	0	0	0	0	-2	0	0	0	0	0	0	0	0	0	0	0	0	0	0	0	0	0	2	0	0	0	0	0	0.666667	0	0	ZERO	ZERO	(-)inf	(-)inf
Chromosome 1, complete genome OS=Gibberella zeae (strain ATCC MYA-4620 / CBS 123657 / FGSC 9075 / NRRL 31084 / PH-1) OX=229533 GN=FG02506.1 PE=3 SV=1	I1RFM6	FG02506	85 kDa	0	0	0	0	0	0	0	0	0	0	0	0	0	0	0	-1	0	0	0	0	0	0	0	0	0	0	0	0	0	0	0	0	0	1	0	0	0	0	0	0.333333	0	0	ZERO	ZERO	(-)inf	(-)inf
Serine/threonine-protein phosphatase OS=Gibberella zeae OX=5518 GN=FUG_LOCUS350182 PE=3 SV=1	A0A2H3FDA5	FUG_LOCUS350182	37 kDa	0	0	0	0	0	0	0	0	0	0	0	0	0	0	0	-1	0	0	0	0	0	0	0	0	0	0	0	0	0	0	0	0	0	1	0	0	0	0	0	0.333333	0	0	ZERO	ZERO	(-)inf	(-)inf
Chromosome 2, complete genome OS=Gibberella zeae (strain ATCC MYA-4620 / CBS 123657 / FGSC 9075 / NRRL 31084 / PH-1) OX=229533 GN=FG08548.1 PE=4 SV=1	I1RW87	FG08548	82 kDa	0	0	0	0	0	0	0	0	0	0	0	0	0	0	0	-1	0	0	0	0	0	0	0	0	0	0	0	0	0	0	0	0	0	1	0	0	0	0	0	0.333333	0	0	ZERO	ZERO	(-)inf	(-)inf
Dolichyl-phosphate-mannose--protein mannosyltransferase OS=Gibberella zeae OX=5518 GN=FUG_LOCUS289762 PE=3 SV=1	A0A2H3GB37	FUG_LOCUS289762	85 kDa	0	0	0	0	0	0	0	0	0	0	0	0	0	0	0	-1	0	0	0	0	0	0	0	0	0	0	0	0	0	0	0	0	0	1	0	0	0	0	0	0.333333	0	0	ZERO	ZERO	(-)inf	(-)inf
Amidohydrolase 3 domain-containing protein OS=Gibberella zeae OX=5518 GN=FUG_LOCUS35221 PE=4 SV=1	A0A4E9DLX3	FUG_LOCUS35221	133 kDa	0	0	0	0	0	0	0	0	0	0	0	0	0	0	0	-1	0	0	0	0	0	0	0	0	0	0	0	0	0	0	0	0	0	1	0	0	0	0	0	0.333333	0	0	ZERO	ZERO	(-)inf	(-)inf
FAD-binding PCMH-type domain-containing protein OS=Gibberella zeae OX=5518 GN=FUG_LOCUS562513 PE=3 SV=1	A0A2H3GQ01	FUG_LOCUS562513	61 kDa	0	0	0	0	0	0	0	0	0	0	0	0	0	0	0	0	-1	0	0	0	0	0	0	0	0	0	0	0	0	0	0	0	0	0	1	0	0	0	0	0.333333	0	0	ZERO	ZERO	(-)inf	(-)inf
Endonuclease OS=Gibberella zeae (strain ATCC MYA-4620 / CBS 123657 / FGSC 9075 / NRRL 31084 / PH-1) OX=229533 GN=FG06686.1 PE=3 SV=1	A0A0E0SC40	FG06686	38 kDa	0	0	0	0	0	0	0	0	0	0	0	0	0	0	0	-1	0	0	0	0	0	0	0	0	0	0	0	0	0	0	0	0	0	1	0	0	0	0	0	0.333333	0	0	ZERO	ZERO	(-)inf	(-)inf
Glycosyl transferase family 1 domain-containing protein OS=Gibberella zeae OX=5518 GN=FUG_LOCUS477436 PE=4 SV=1	A0A2H3H156	FUG_LOCUS477436	49 kDa	0	0	0	0	0	0	0	0	0	0	0	0	0	0	0	0	-1	0	0	0	0	0	0	0	0	0	0	0	0	0	0	0	0	0	1	0	0	0	0	0.333333	0	0	ZERO	ZERO	(-)inf	(-)inf
Uncharacterized protein OS=Gibberella zeae OX=5518 GN=FUG_LOCUS133138 PE=4 SV=1	A0A4U9F1E3	FUG_LOCUS133138	76 kDa	0	0	0	0	0	0	0	0	0	0	0	0	0	0	0	-1	0	0	0	0	0	0	0	0	0	0	0	0	0	0	0	0	0	1	0	0	0	0	0	0.333333	0	0	ZERO	ZERO	(-)inf	(-)inf
Transcription elongation factor SPT5 OS=Gibberella zeae OX=5518 GN=FUG_LOCUS343277 PE=3 SV=1	A0A2H3HCX9	FUG_LOCUS343277	113 kDa	0	0	0	0	0	0	0	0	0	0	0	0	0	0	0	-1	0	0	0	0	0	0	0	0	0	0	0	0	0	0	0	0	0	1	0	0	0	0	0	0.333333	0	0	ZERO	ZERO	(-)inf	(-)inf
Peptide hydrolase OS=Gibberella zeae OX=5518 GN=FUG_LOCUS323921 PE=3 SV=1	A0A2H3FYN2	FUG_LOCUS323921	54 kDa	0	0	0	0	0	0	0	0	0	0	0	0	0	0	0	-1	0	0	0	0	0	0	0	0	0	0	0	0	0	0	0	0	0	1	0	0	0	0	0	0.333333	0	0	ZERO	ZERO	(-)inf	(-)inf
Ribose-phosphate pyrophosphokinase N-terminal domain-containing protein OS=Gibberella zeae OX=5518 GN=FUG_LOCUS296744 PE=3 SV=1	A0A2H3H9K7	FUG_LOCUS296744	49 kDa	0	0	0	0	0	0	0	0	0	0	0	0	0	0	0	-1	0	0	0	0	0	0	0	0	0	0	0	0	0	0	0	0	0	1	0	0	0	0	0	0.333333	0	0	ZERO	ZERO	(-)inf	(-)inf
OBG-type G domain-containing protein OS=Gibberella zeae OX=5518 GN=FUG_LOCUS356139 PE=4 SV=1	A0A4E9DMN1	FUG_LOCUS356139	104 kDa	0	0	0	0	0	0	0	0	0	0	0	0	0	0	0	-1	0	0	0	0	0	0	0	0	0	0	0	0	0	0	0	0	0	1	0	0	0	0	0	0.333333	0	0	ZERO	ZERO	(-)inf	(-)inf
Uncharacterized protein OS=Gibberella zeae OX=5518 GN=FUG_LOCUS251762 PE=3 SV=1	A0A679P1Q7	FUG_LOCUS251762	55 kDa	0	0	0	0	0	0	0	0	0	0	0	0	0	0	0	0	-1	0	0	0	0	0	0	0	0	0	0	0	0	0	0	0	0	0	1	0	0	0	0	0.333333	0	0	ZERO	ZERO	(-)inf	(-)inf
Delta-aminolevulinic acid dehydratase OS=Gibberella zeae OX=5518 GN=FUG_LOCUS35223 PE=3 SV=1	A0A2H3FJM3	FUG_LOCUS35223	42 kDa	0	0	0	0	0	0	0	0	0	0	0	0	0	0	0	-1	0	0	0	0	0	0	0	0	0	0	0	0	0	0	0	0	0	1	0	0	0	0	0	0.333333	0	0	ZERO	ZERO	(-)inf	(-)inf
Tyrosinase copper-binding domain-containing protein OS=Gibberella zeae OX=5518 GN=FUG_LOCUS313119 PE=4 SV=1	A0A4E9EAZ1	FUG_LOCUS313119	43 kDa	0	0	0	0	0	0	0	0	0	0	0	0	0	0	0	-1	0	0	0	0	0	0	0	0	0	0	0	0	0	0	0	0	0	1	0	0	0	0	0	0.333333	0	0	ZERO	ZERO	(-)inf	(-)inf
V-type proton ATPase proteolipid subunit OS=Gibberella zeae (strain ATCC MYA-4620 / CBS 123657 / FGSC 9075 / NRRL 31084 / PH-1) OX=229533 GN=FG10002.1 PE=3 SV=1	A0A098DBH5	FG10002	19 kDa	0	0	0	0	0	0	0	0	0	0	0	0	0	0	0	-1	0	0	0	0	0	0	0	0	0	0	0	0	0	0	0	0	0	1	0	0	0	0	0	0.333333	0	0	ZERO	ZERO	(-)inf	(-)inf
Phytocyanin domain-containing protein OS=Gibberella zeae OX=5518 GN=MDCFG202_LOCUS369395 PE=4 SV=1	A0A9N8WUM7	MDCFG202_LOCUS369395	25 kDa	0	0	0	0	0	0	0	0	0	0	0	0	0	0	0	-1	0	0	0	0	0	0	0	0	0	0	0	0	0	0	0	0	0	1	0	0	0	0	0	0.333333	0	0	ZERO	ZERO	(-)inf	(-)inf
Nucleotide exchange factor SIL1 OS=Gibberella zeae OX=5518 GN=MDCFG202_LOCUS20923 PE=3 SV=1	A0A9N8R7D0	MDCFG202_LOCUS20923	188 kDa	0	0	0	0	0	0	0	0	0	0	0	0	0	0	0	-1	0	0	0	0	0	0	0	0	0	0	0	0	0	0	0	0	0	1	0	0	0	0	0	0.333333	0	0	ZERO	ZERO	(-)inf	(-)inf
Inactive metallocarboxypeptidase ECM14 OS=Gibberella zeae (strain ATCC MYA-4620 / CBS 123657 / FGSC 9075 / NRRL 31084 / PH-1) OX=229533 GN=FG01898.1 PE=3 SV=1	I1RE25	FG01898	64 kDa	0	0	0	0	0	0	0	0	0	0	0	0	0	0	0	-1	0	0	0	0	0	0	0	0	0	0	0	0	0	0	0	0	0	1	0	0	0	0	0	0.333333	0	0	ZERO	ZERO	(-)inf	(-)inf
Chromosome 1, complete genome OS=Gibberella zeae (strain ATCC MYA-4620 / CBS 123657 / FGSC 9075 / NRRL 31084 / PH-1) OX=229533 GN=FG01548.1 PE=4 SV=1	I1RD59	FG01548	46 kDa	0	0	0	0	0	0	0	0	0	0	0	0	0	0	0	-1	0	0	0	0	0	0	0	0	0	0	0	0	0	0	0	0	0	1	0	0	0	0	0	0.333333	0	0	ZERO	ZERO	(-)inf	(-)inf
Chromosome 4, complete genome OS=Gibberella zeae (strain ATCC MYA-4620 / CBS 123657 / FGSC 9075 / NRRL 31084 / PH-1) OX=229533 GN=FG07055.1 PE=3 SV=1	I1RSD8	FG07055	107 kDa	0	0	0	0	0	0	0	0	0	0	0	0	0	0	0	-1	0	0	0	0	0	0	0	0	0	0	0	0	0	0	0	0	0	1	0	0	0	0	0	0.333333	0	0	ZERO	ZERO	(-)inf	(-)inf
Uncharacterized protein OS=Gibberella zeae OX=5518 GN=FUG_LOCUS402480 PE=3 SV=1	A0A4E9E560	FUG_LOCUS402480	84 kDa	0	0	0	0	0	0	0	0	0	0	0	0	0	0	0	-1	0	0	0	0	0	0	0	0	0	0	0	0	0	0	0	0	0	1	0	0	0	0	0	0.333333	0	0	ZERO	ZERO	(-)inf	(-)inf
Chromosome 4, complete genome OS=Gibberella zeae (strain ATCC MYA-4620 / CBS 123657 / FGSC 9075 / NRRL 31084 / PH-1) OX=229533 GN=FG07205.1 PE=4 SV=1	I1RSS3	FG07205	52 kDa	0	0	0	0	0	0	0	0	0	0	0	0	0	0	0	-1	0	0	0	0	0	0	0	0	0	0	0	0	0	0	0	0	0	1	0	0	0	0	0	0.333333	0	0	ZERO	ZERO	(-)inf	(-)inf
Chromosome 4, complete genome OS=Gibberella zeae (strain ATCC MYA-4620 / CBS 123657 / FGSC 9075 / NRRL 31084 / PH-1) OX=229533 GN=FG06860.1 PE=4 SV=1	I1RRW3	FG06860	24 kDa	0	0	0	0	0	0	0	0	0	0	0	0	0	0	0	-1	0	0	0	0	0	0	0	0	0	0	0	0	0	0	0	0	0	1	0	0	0	0	0	0.333333	0	0	ZERO	ZERO	(-)inf	(-)inf
WW domain-containing protein OS=Gibberella zeae OX=5518 GN=FUG_LOCUS425965 PE=4 SV=1	A0A2H3HLW5	FUG_LOCUS425965	130 kDa	0	0	0	0	0	0	0	0	0	0	0	0	0	0	0	-1	0	0	0	0	0	0	0	0	0	0	0	0	0	0	0	0	0	1	0	0	0	0	0	0.333333	0	0	ZERO	ZERO	(-)inf	(-)inf
Cytosine deaminase OS=Janthinobacterium lividum OX=29581 GN=codA PE=4 SV=1	A0A853SE93	codA	46 kDa	0	0	0	0	0	0	0	0	0	0	0	0	0	0	0	-1	0	0	0	0	0	0	0	0	0	0	0	0	0	0	0	0	0	1	0	0	0	0	0	0.333333	0	0	ZERO	ZERO	(-)inf	(-)inf
Chromosome 1, complete genome OS=Gibberella zeae (strain ATCC MYA-4620 / CBS 123657 / FGSC 9075 / NRRL 31084 / PH-1) OX=229533 GN=FG01388.1 PE=3 SV=1	I1RCR2	FG01388	118 kDa	0	0	0	0	0	0	0	0	0	0	0	0	0	0	0	-1	0	0	0	0	0	0	0	0	0	0	0	0	0	0	0	0	0	1	0	0	0	0	0	0.333333	0	0	ZERO	ZERO	(-)inf	(-)inf
V-type proton ATPase proteolipid subunit OS=Gibberella zeae (strain ATCC MYA-4620 / CBS 123657 / FGSC 9075 / NRRL 31084 / PH-1) OX=229533 GN=FG08573.1 PE=3 SV=1	I1RWB0	FG08573	16 kDa	0	0	0	0	0	0	0	0	0	0	0	0	0	0	0	-1	0	0	0	0	0	0	0	0	0	0	0	0	0	0	0	0	0	1	0	0	0	0	0	0.333333	0	0	ZERO	ZERO	(-)inf	(-)inf
Uncharacterized protein OS=Gibberella zeae OX=5518 GN=FUG_LOCUS187846 PE=3 SV=1	A0A2H3G3G5	FUG_LOCUS187846	44 kDa	0	0	0	0	0	0	0	0	0	0	0	0	0	0	0	-1	0	0	0	0	0	0	0	0	0	0	0	0	0	0	0	0	0	1	0	0	0	0	0	0.333333	0	0	ZERO	ZERO	(-)inf	(-)inf
U3 small nucleolar ribonucleoprotein protein MPP10 OS=Gibberella zeae OX=5518 GN=FUG_LOCUS178973 PE=3 SV=1	A0A2H3GPP5	FUG_LOCUS178973	78 kDa	0	0	0	0	0	0	0	0	0	0	0	0	0	0	0	-1	0	0	0	0	0	0	0	0	0	0	0	0	0	0	0	0	0	1	0	0	0	0	0	0.333333	0	0	ZERO	ZERO	(-)inf	(-)inf
Very-long-chain (3R)-3-hydroxyacyl-CoA dehydratase OS=Gibberella zeae (strain ATCC MYA-4620 / CBS 123657 / FGSC 9075 / NRRL 31084 / PH-1) OX=229533 GN=FG07304.1 PE=3 SV=1	I1RT14	FG07304	25 kDa	0	0	0	0	0	0	0	0	0	0	0	0	0	0	0	-1	0	0	0	0	0	0	0	0	0	0	0	0	0	0	0	0	0	1	0	0	0	0	0	0.333333	0	0	ZERO	ZERO	(-)inf	(-)inf
Phage terminase OS=Janthinobacterium sp. HH102 OX=1537274 GN=JAB4_023780 PE=4 SV=1	A0A853T0K2-DECOY		?	0	0	0	0	0	0	0	0	0	0	0	0	0	0	0	-1	0	0	0	0	0	0	0	0	0	0	0	0	0	0	0	0	0	1	0	0	0	0	0	0.333333	0	0	ZERO	ZERO	(-)inf	(-)inf
ribose-phosphate diphosphokinase OS=Gibberella zeae (strain ATCC MYA-4620 / CBS 123657 / FGSC 9075 / NRRL 31084 / PH-1) OX=229533 GN=FG04261.1 PE=3 SV=1	A0A0E0S6V8	FG04261	55 kDa	0	0	0	0	0	0	0	0	0	0	0	0	0	0	0	-1	0	0	0	0	0	0	0	0	0	0	0	0	0	0	0	0	0	1	0	0	0	0	0	0.333333	0	0	ZERO	ZERO	(-)inf	(-)inf
MARVEL domain-containing protein OS=Gibberella zeae OX=5518 GN=FUG_LOCUS343238 PE=4 SV=1	A0A2H3HEH3	FUG_LOCUS343238	17 kDa	0	0	0	0	0	0	0	0	0	0	0	0	0	0	0	-1	0	0	0	0	0	0	0	0	0	0	0	0	0	0	0	0	0	1	0	0	0	0	0	0.333333	0	0	ZERO	ZERO	(-)inf	(-)inf
Chromosome 1, complete genome OS=Gibberella zeae (strain ATCC MYA-4620 / CBS 123657 / FGSC 9075 / NRRL 31084 / PH-1) OX=229533 GN=FG02376.1 PE=4 SV=1	A0A0E0RTT2-DECOY		?	0	0	0	0	0	0	0	0	0	0	0	0	0	0	0	-1	0	0	0	0	0	0	0	0	0	0	0	0	0	0	0	0	0	1	0	0	0	0	0	0.333333	0	0	ZERO	ZERO	(-)inf	(-)inf
1,4-alpha-glucan-branching enzyme OS=Gibberella zeae (strain ATCC MYA-4620 / CBS 123657 / FGSC 9075 / NRRL 31084 / PH-1) OX=229533 GN=FG04313.1 PE=3 SV=1	I1RKB5	FG04313	80 kDa	0	0	0	0	0	0	0	0	0	0	0	0	1	0	0	0	0	0	0	0	0	0	0	0	0	0	0	0	0	0	1	0	0	0	0	0	0.333333	0	0	0	0	0	(-)inf	(-)inf	ZERO	ZERO
DNA-directed RNA polymerase subunit beta OS=Gibberella zeae (strain ATCC MYA-4620 / CBS 123657 / FGSC 9075 / NRRL 31084 / PH-1) OX=229533 GN=FG02659.1 PE=3 SV=1	I1RG11	FG02659	144 kDa	0	0	0	0	0	0	0	0	0	0	0	0	1	0	0	0	0	0	0	0	0	0	0	0	0	0	0	0	0	0	1	0	0	0	0	0	0.333333	0	0	0	0	0	(-)inf	(-)inf	ZERO	ZERO
Uncharacterized protein OS=Gibberella zeae OX=5518 GN=FUG_LOCUS145448 PE=4 SV=1	A0A4U9EMT4	FUG_LOCUS145448	45 kDa	0	0	0	0	0	0	0	0	0	0	0	0	1	0	0	0	0	0	0	0	0	0	0	0	0	0	0	0	0	0	1	0	0	0	0	0	0.333333	0	0	0	0	0	(-)inf	(-)inf	ZERO	ZERO
Nucleoprotein TPR/MLP1 domain-containing protein OS=Gibberella zeae OX=5518 GN=FUG_LOCUS541775 PE=4 SV=1	A0A4E9EKA7	FUG_LOCUS541775	318 kDa	0	0	0	0	0	0	0	0	0	0	0	0	1	0	0	0	0	0	0	0	0	0	0	0	0	0	0	0	0	0	1	0	0	0	0	0	0.333333	0	0	0	0	0	(-)inf	(-)inf	ZERO	ZERO
PPM-type phosphatase domain-containing protein OS=Gibberella zeae OX=5518 GN=FUG_LOCUS35054 PE=3 SV=1	A0A2H3FTD4	FUG_LOCUS35054	47 kDa	0	0	0	0	0	0	0	0	0	0	0	0	0	0	-1	0	0	0	0	0	0	0	0	0	0	0	0	0	0	0	0	0	1	0	0	0	0.333333	0	0	0	0	0	(-)inf	(-)inf	ZERO	ZERO
Phenol 2-monooxygenase OS=Gibberella zeae OX=5518 GN=FUG_LOCUS145563 PE=3 SV=1	A0A2H3FE51	FUG_LOCUS145563	74 kDa	0	0	0	0	0	0	0	0	0	0	0	0	0	0	1	0	0	0	0	0	0	0	0	0	0	0	0	0	0	0	0	0	1	0	0	0	0.333333	0	0	0	0	0	(-)inf	(-)inf	ZERO	ZERO
AAA+ ATPase domain-containing protein OS=Gibberella zeae OX=5518 GN=FUG_LOCUS257680 PE=3 SV=1	A0A2H3GAD3	FUG_LOCUS257680	44 kDa	0	0	0	0	0	0	0	0	0	0	0	0	0	1	0	0	0	0	0	0	0	0	0	0	0	0	0	0	0	0	0	1	0	0	0	0	0.333333	0	0	0	0	0	(-)inf	(-)inf	ZERO	ZERO
Chromosome 1, complete genome OS=Gibberella zeae (strain ATCC MYA-4620 / CBS 123657 / FGSC 9075 / NRRL 31084 / PH-1) OX=229533 GN=FGRAMPH1_01T04685 PE=4 SV=1	A0A1C3YIQ4	FGRAMPH1_01T04685	36 kDa	0	0	0	0	0	0	0	0	0	0	0	0	0	0	-1	0	0	0	0	0	0	0	0	0	0	0	0	0	0	0	0	0	1	0	0	0	0.333333	0	0	0	0	0	(-)inf	(-)inf	ZERO	ZERO
Chromosome 3, complete genome OS=Gibberella zeae (strain ATCC MYA-4620 / CBS 123657 / FGSC 9075 / NRRL 31084 / PH-1) OX=229533 GN=FG05003.1 PE=3 SV=1	I1RM26	FG05003	42 kDa	0	0	0	0	0	0	0	0	0	0	0	0	0	-1	0	0	0	0	0	0	0	0	0	0	0	0	0	0	0	0	0	1	0	0	0	0	0.333333	0	0	0	0	0	(-)inf	(-)inf	ZERO	ZERO
Obg-like ATPase 1 OS=Gibberella zeae (strain ATCC MYA-4620 / CBS 123657 / FGSC 9075 / NRRL 31084 / PH-1) OX=229533 GN=FG11469.1 PE=3 SV=1	I1S3S3	FG11469	45 kDa	0	0	0	0	0	0	0	0	0	0	0	0	0	0	-1	0	0	0	0	0	0	0	0	0	0	0	0	0	0	0	0	0	1	0	0	0	0.333333	0	0	0	0	0	(-)inf	(-)inf	ZERO	ZERO
Uncharacterized protein OS=Gibberella zeae OX=5518 GN=FUG_LOCUS18743 PE=3 SV=1	A0A4U9EYJ6	FUG_LOCUS18743	146 kDa	0	0	0	0	0	0	0	0	0	0	0	0	0	0	-1	0	0	0	0	0	0	0	0	0	0	0	0	0	0	0	0	0	1	0	0	0	0.333333	0	0	0	0	0	(-)inf	(-)inf	ZERO	ZERO
Porphobilinogen deaminase OS=Gibberella zeae OX=5518 GN=FUG_LOCUS237164 PE=3 SV=1	A0A2H3H303	FUG_LOCUS237164	37 kDa	0	0	0	0	0	0	0	0	0	0	0	0	0	0	-1	0	0	0	0	0	0	0	0	0	0	0	0	0	0	0	0	0	1	0	0	0	0.333333	0	0	0	0	0	(-)inf	(-)inf	ZERO	ZERO
Kynurenine formamidase OS=Gibberella zeae OX=5518 GN=FUG_LOCUS122243 PE=3 SV=1	A0A2H3HJ53	FUG_LOCUS122243	31 kDa	0	0	0	0	0	0	0	0	0	0	0	0	0	0	-1	0	0	0	0	0	0	0	0	0	0	0	0	0	0	0	0	0	1	0	0	0	0.333333	0	0	0	0	0	(-)inf	(-)inf	ZERO	ZERO
Chromosome 2, complete genome OS=Gibberella zeae (strain ATCC MYA-4620 / CBS 123657 / FGSC 9075 / NRRL 31084 / PH-1) OX=229533 GN=FG08449.1 PE=4 SV=1	I1RVZ7	FG08449	52 kDa	0	0	0	0	0	0	0	0	0	0	0	0	0	-1	0	0	0	0	0	0	0	0	0	0	0	0	0	0	0	0	0	1	0	0	0	0	0.333333	0	0	0	0	0	(-)inf	(-)inf	ZERO	ZERO
cAMP-dependent protein kinase regulatory subunit OS=Gibberella zeae (strain ATCC MYA-4620 / CBS 123657 / FGSC 9075 / NRRL 31084 / PH-1) OX=229533 GN=FG09908.1 PE=3 SV=1	I1RZQ6	FG09908	43 kDa	0	0	0	0	0	0	0	0	0	0	0	0	0	0	-1	0	0	0	0	0	0	0	0	0	0	0	0	0	0	0	0	0	1	0	0	0	0.333333	0	0	0	0	0	(-)inf	(-)inf	ZERO	ZERO
Protein kinase domain-containing protein OS=Gibberella zeae OX=5518 GN=FUG_LOCUS541953 PE=3 SV=1	A0A4E9EKC2	FUG_LOCUS541953	40 kDa	0	0	0	0	0	0	0	0	0	0	0	0	0	-1	0	0	0	0	0	0	0	0	0	0	0	0	0	0	0	0	0	1	0	0	0	0	0.333333	0	0	0	0	0	(-)inf	(-)inf	ZERO	ZERO
Acyl-protein thioesterase 1 OS=Gibberella zeae OX=5518 GN=FUG_LOCUS72983 PE=3 SV=1	A0A2H3FZQ2	FUG_LOCUS72983	32 kDa	0	0	0	0	0	0	0	0	0	0	0	0	0	0	-1	0	0	0	0	0	0	0	0	0	0	0	0	0	0	0	0	0	1	0	0	0	0.333333	0	0	0	0	0	(-)inf	(-)inf	ZERO	ZERO
Uroporphyrinogen decarboxylase OS=Gibberella zeae OX=5518 GN=FUG_LOCUS580641 PE=3 SV=1	A0A2H3FUA0	FUG_LOCUS580641	41 kDa	0	0	0	0	0	0	0	0	0	0	0	0	0	0	-1	0	0	0	0	0	0	0	0	0	0	0	0	0	0	0	0	0	1	0	0	0	0.333333	0	0	0	0	0	(-)inf	(-)inf	ZERO	ZERO
Chromosome 2, complete genome OS=Gibberella zeae (strain ATCC MYA-4620 / CBS 123657 / FGSC 9075 / NRRL 31084 / PH-1) OX=229533 GN=FG08336.1 PE=4 SV=1	I1RVQ1	FG08336	31 kDa	0	0	0	0	0	0	0	0	0	0	0	0	0	0	-1	0	0	0	0	0	0	0	0	0	0	0	0	0	0	0	0	0	1	0	0	0	0.333333	0	0	0	0	0	(-)inf	(-)inf	ZERO	ZERO
Mannitol-1-phosphate 5-dehydrogenase OS=Gibberella zeae (strain ATCC MYA-4620 / CBS 123657 / FGSC 9075 / NRRL 31084 / PH-1) OX=229533 GN=FGRAMPH1_01T18897 PE=3 SV=1	A0A0E0SI42	FGRAMPH1_01T18897	44 kDa	0	0	0	0	0	0	0	0	0	0	0	0	0	0	-1	0	0	0	0	0	0	0	0	0	0	0	0	0	0	0	0	0	1	0	0	0	0.333333	0	0	0	0	0	(-)inf	(-)inf	ZERO	ZERO
NADP-dependent oxidoreductase domain-containing protein OS=Gibberella zeae OX=5518 GN=FUG_LOCUS356229 PE=4 SV=1	A0A4E9E2L3	FUG_LOCUS356229	34 kDa	0	0	0	0	0	0	0	0	0	0	0	0	0	0	-1	0	0	0	0	0	0	0	0	0	0	0	0	0	0	0	0	0	1	0	0	0	0.333333	0	0	0	0	0	(-)inf	(-)inf	ZERO	ZERO
Transcription initiation factor IIA subunit 2 OS=Gibberella zeae (strain ATCC MYA-4620 / CBS 123657 / FGSC 9075 / NRRL 31084 / PH-1) OX=229533 GN=FG05301.1 PE=3 SV=1	I1RMV1	FG05301	13 kDa	0	0	0	0	0	0	0	0	0	0	0	0	0	0	-1	0	0	0	0	0	0	0	0	0	0	0	0	0	0	0	0	0	1	0	0	0	0.333333	0	0	0	0	0	(-)inf	(-)inf	ZERO	ZERO
Uncharacterized protein OS=Gibberella zeae OX=5518 GN=MDCFG202_LOCUS232210 PE=4 SV=1	A0A8H3JLP6	MDCFG202_LOCUS232210	21 kDa	0	0	0	0	0	0	0	0	0	0	0	0	0	-1	0	0	0	0	0	0	0	0	0	0	0	0	0	0	0	0	0	1	0	0	0	0	0.333333	0	0	0	0	0	(-)inf	(-)inf	ZERO	ZERO
Uncharacterized protein OS=Gibberella zeae OX=5518 GN=FUG_LOCUS89227 PE=4 SV=1	A0A2H3HSP1	FUG_LOCUS89227	42 kDa	0	0	0	0	0	0	0	0	0	0	0	0	0	0	-1	0	0	0	0	0	0	0	0	0	0	0	0	0	0	0	0	0	1	0	0	0	0.333333	0	0	0	0	0	(-)inf	(-)inf	ZERO	ZERO
MSP domain-containing protein OS=Gibberella zeae OX=5518 GN=FUG_LOCUS34911 PE=3 SV=1	A0A4E9EAA2	FUG_LOCUS34911	32 kDa	0	0	0	0	0	0	0	0	0	0	0	0	0	0	-1	0	0	0	0	0	0	0	0	0	0	0	0	0	0	0	0	0	1	0	0	0	0.333333	0	0	0	0	0	(-)inf	(-)inf	ZERO	ZERO
Chromosome 2, complete genome OS=Gibberella zeae (strain ATCC MYA-4620 / CBS 123657 / FGSC 9075 / NRRL 31084 / PH-1) OX=229533 GN=FG03430.1 PE=3 SV=1	V6RD34	FG03430	33 kDa	0	0	0	0	0	0	0	0	0	0	0	0	0	0	-1	0	0	0	0	0	0	0	0	0	0	0	0	0	0	0	0	0	1	0	0	0	0.333333	0	0	0	0	0	(-)inf	(-)inf	ZERO	ZERO
Inositol-1-monophosphatase OS=Gibberella zeae OX=5518 GN=FUG_LOCUS511910 PE=3 SV=1	A0A2H3HP69	FUG_LOCUS511910	32 kDa	0	0	0	0	0	0	0	0	0	0	0	0	0	0	-1	0	0	0	0	0	0	0	0	0	0	0	0	0	0	0	0	0	1	0	0	0	0.333333	0	0	0	0	0	(-)inf	(-)inf	ZERO	ZERO
Histone chaperone domain-containing protein OS=Gibberella zeae OX=5518 GN=FUG_LOCUS580723 PE=3 SV=1	A0A4U9EW65	FUG_LOCUS580723	13 kDa	0	0	0	0	0	0	0	0	0	0	0	0	0	-1	0	0	0	0	0	0	0	0	0	0	0	0	0	0	0	0	0	1	0	0	0	0	0.333333	0	0	0	0	0	(-)inf	(-)inf	ZERO	ZERO
Chromosome 3, complete genome OS=Gibberella zeae (strain ATCC MYA-4620 / CBS 123657 / FGSC 9075 / NRRL 31084 / PH-1) OX=229533 GN=FG05508.1 PE=3 SV=1	I1RND5	FG05508	27 kDa	0	0	0	0	0	0	0	0	0	0	0	0	0	0	-1	0	0	0	0	0	0	0	0	0	0	0	0	0	0	0	0	0	1	0	0	0	0.333333	0	0	0	0	0	(-)inf	(-)inf	ZERO	ZERO
Eukaryotic peptide chain release factor GTP-binding subunit OS=Gibberella zeae (strain ATCC MYA-4620 / CBS 123657 / FGSC 9075 / NRRL 31084 / PH-1) OX=229533 GN=FG08603.1 PE=3 SV=1	I1RWD7	FG08603	77 kDa	0	0	0	0	0	0	0	0	0	0	0	0	-1	0	0	0	0	0	0	0	0	0	0	0	0	0	0	0	0	0	1	0	0	0	0	0	0.333333	0	0	0	0	0	(-)inf	(-)inf	ZERO	ZERO
ethanolamine kinase OS=Gibberella zeae OX=5518 GN=FUG_LOCUS580582 PE=3 SV=1	A0A2H3GAL5	FUG_LOCUS580582	48 kDa	0	0	0	0	0	0	0	0	0	0	0	0	-1	0	0	0	0	0	0	0	0	0	0	0	0	0	0	0	0	0	1	0	0	0	0	0	0.333333	0	0	0	0	0	(-)inf	(-)inf	ZERO	ZERO
P-type Na(+) transporter OS=Gibberella zeae OX=5518 GN=FUG_LOCUS72725 PE=3 SV=1	A0A2H3GEN6	FUG_LOCUS72725	124 kDa	0	0	0	0	0	0	0	0	0	0	0	0	-1	0	0	0	0	0	0	0	0	0	0	0	0	0	0	0	0	0	1	0	0	0	0	0	0.333333	0	0	0	0	0	(-)inf	(-)inf	ZERO	ZERO
Chromosome 3, complete genome OS=Gibberella zeae (strain ATCC MYA-4620 / CBS 123657 / FGSC 9075 / NRRL 31084 / PH-1) OX=229533 GN=FGRAMPH1_01T20731 PE=4 SV=1	A0A0E0SJU2	FGRAMPH1_01T20731	63 kDa	0	0	0	0	0	0	0	0	0	0	0	0	-1	0	0	0	0	0	0	0	0	0	0	0	0	0	0	0	0	0	1	0	0	0	0	0	0.333333	0	0	0	0	0	(-)inf	(-)inf	ZERO	ZERO
Ceramide-binding protein SVF1 OS=Gibberella zeae (strain ATCC MYA-4620 / CBS 123657 / FGSC 9075 / NRRL 31084 / PH-1) OX=229533 GN=SVF1 PE=3 SV=1	Q4ICI6	SVF1	41 kDa	0	0	0	0	0	0	0	0	0	0	0	0	-1	0	0	0	0	0	0	0	0	0	0	0	0	0	0	0	0	0	1	0	0	0	0	0	0.333333	0	0	0	0	0	(-)inf	(-)inf	ZERO	ZERO
NADH-cytochrome b5 reductase OS=Gibberella zeae OX=5518 GN=FUG_LOCUS257972 PE=3 SV=1	A0A2H3FT63	FUG_LOCUS257972	36 kDa	0	0	0	0	0	0	0	0	0	0	0	0	-1	0	0	0	0	0	0	0	0	0	0	0	0	0	0	0	0	0	1	0	0	0	0	0	0.333333	0	0	0	0	0	(-)inf	(-)inf	ZERO	ZERO
protein kinase C OS=Gibberella zeae (strain ATCC MYA-4620 / CBS 123657 / FGSC 9075 / NRRL 31084 / PH-1) OX=229533 GN=FG09660.1 PE=3 SV=1	I1RZ37	FG09660	129 kDa	0	0	0	0	0	0	0	0	0	0	0	0	-1	0	0	0	0	0	0	0	0	0	0	0	0	0	0	0	0	0	1	0	0	0	0	0	0.333333	0	0	0	0	0	(-)inf	(-)inf	ZERO	ZERO
RRM domain-containing protein OS=Gibberella zeae OX=5518 GN=FUG_LOCUS465470 PE=4 SV=1	A0A4E9EH41	FUG_LOCUS465470	52 kDa	0	0	0	0	0	0	0	0	0	0	0	0	-1	0	0	0	0	0	0	0	0	0	0	0	0	0	0	0	0	0	1	0	0	0	0	0	0.333333	0	0	0	0	0	(-)inf	(-)inf	ZERO	ZERO
Aromatic amino acid beta-eliminating lyase/threonine aldolase domain-containing protein OS=Gibberella zeae (strain ATCC MYA-4620 / CBS 123657 / FGSC 9075 / NRRL 31084 / PH-1) OX=229533 GN=FG05623.1 PE=3 SV=1	A0A098E4W1	FG05623	47 kDa	0	0	0	0	0	0	0	0	0	0	0	0	-1	0	0	0	0	0	0	0	0	0	0	0	0	0	0	0	0	0	1	0	0	0	0	0	0.333333	0	0	0	0	0	(-)inf	(-)inf	ZERO	ZERO
Sorting nexin-3 OS=Gibberella zeae (strain ATCC MYA-4620 / CBS 123657 / FGSC 9075 / NRRL 31084 / PH-1) OX=229533 GN=SNX3 PE=3 SV=2	Q4I1H6	SNX3	19 kDa	0	0	0	0	0	0	0	0	0	0	0	0	-1	0	0	0	0	0	0	0	0	0	0	0	0	0	0	0	0	0	1	0	0	0	0	0	0.333333	0	0	0	0	0	(-)inf	(-)inf	ZERO	ZERO
F-actin-capping protein subunit beta OS=Gibberella zeae OX=5518 GN=FUG_LOCUS257650 PE=3 SV=1	A0A2H3G6W1	FUG_LOCUS257650	31 kDa	0	0	0	0	0	0	0	0	0	0	0	0	-1	0	0	0	0	0	0	0	0	0	0	0	0	0	0	0	0	0	1	0	0	0	0	0	0.333333	0	0	0	0	0	(-)inf	(-)inf	ZERO	ZERO
CAP-Gly domain-containing protein OS=Gibberella zeae OX=5518 GN=FUG_LOCUS431802 PE=4 SV=1	A0A4E9EG02-DECOY		?	0	0	0	0	0	0	0	0	0	0	0	0	-1	0	0	0	0	0	0	0	0	0	0	0	0	0	0	0	0	0	1	0	0	0	0	0	0.333333	0	0	0	0	0	(-)inf	(-)inf	ZERO	ZERO
Chromosome 4, complete genome OS=Gibberella zeae (strain ATCC MYA-4620 / CBS 123657 / FGSC 9075 / NRRL 31084 / PH-1) OX=229533 GN=FG09719.1 PE=4 SV=1	I1RZ89	FG09719	12 kDa	0	0	0	0	0	0	0	0	0	0	0	0	-1	0	0	0	0	0	0	0	0	0	0	0	0	0	0	0	0	0	1	0	0	0	0	0	0.333333	0	0	0	0	0	(-)inf	(-)inf	ZERO	ZERO
Uncharacterized protein OS=Gibberella zeae OX=5518 GN=FUG_LOCUS145386 PE=3 SV=1	A0A2H3GAL8	FUG_LOCUS145386	30 kDa	0	0	0	0	0	0	0	0	0	0	0	0	-1	0	0	0	0	0	0	0	0	0	0	0	0	0	0	0	0	0	1	0	0	0	0	0	0.333333	0	0	0	0	0	(-)inf	(-)inf	ZERO	ZERO
Chromosome 1, complete genome OS=Gibberella zeae (strain ATCC MYA-4620 / CBS 123657 / FGSC 9075 / NRRL 31084 / PH-1) OX=229533 GN=FG01358.1 PE=4 SV=1	I1RCN6	FG01358	45 kDa	0	0	0	0	0	0	0	0	0	0	0	0	-1	0	0	0	0	0	0	0	0	0	0	0	0	0	0	0	0	0	1	0	0	0	0	0	0.333333	0	0	0	0	0	(-)inf	(-)inf	ZERO	ZERO
Chromosome 3, complete genome OS=Gibberella zeae (strain ATCC MYA-4620 / CBS 123657 / FGSC 9075 / NRRL 31084 / PH-1) OX=229533 GN=FG05153.1 PE=4 SV=1	I1RMG3	FG05153	29 kDa	0	0	0	0	0	0	0	0	0	0	0	0	-1	0	0	0	0	0	0	0	0	0	0	0	0	0	0	0	0	0	1	0	0	0	0	0	0.333333	0	0	0	0	0	(-)inf	(-)inf	ZERO	ZERO
rRNA-processing protein EBP2 OS=Gibberella zeae OX=5518 GN=MDCFG202_LOCUS342085 PE=3 SV=1	A0A9N8RGZ1	MDCFG202_LOCUS342085	47 kDa	0	0	0	0	0	0	0	0	0	0	0	0	-1	0	0	0	0	0	0	0	0	0	0	0	0	0	0	0	0	0	1	0	0	0	0	0	0.333333	0	0	0	0	0	(-)inf	(-)inf	ZERO	ZERO
Chromosome 2, complete genome OS=Gibberella zeae (strain ATCC MYA-4620 / CBS 123657 / FGSC 9075 / NRRL 31084 / PH-1) OX=229533 GN=FG08417.1 PE=3 SV=1	I1RVX0	FG08417	39 kDa	0	0	0	0	0	0	0	0	0	0	0	0	-1	0	0	0	0	0	0	0	0	0	0	0	0	0	0	0	0	0	1	0	0	0	0	0	0.333333	0	0	0	0	0	(-)inf	(-)inf	ZERO	ZERO
Amidohydrolase-related domain-containing protein OS=Gibberella zeae OX=5518 GN=MDCFG202_LOCUS259924 PE=4 SV=1	A0A9N8RDQ3	MDCFG202_LOCUS259924	57 kDa	0	0	0	0	0	0	0	0	0	0	0	0	-1	0	0	0	0	0	0	0	0	0	0	0	0	0	0	0	0	0	1	0	0	0	0	0	0.333333	0	0	0	0	0	(-)inf	(-)inf	ZERO	ZERO
Transcription elongation factor OS=Gibberella zeae OX=5518 GN=FUG_LOCUS258000 PE=3 SV=1	A0A2H3FT26	FUG_LOCUS258000	34 kDa	0	0	0	0	0	0	0	0	0	0	0	0	-1	0	0	0	0	0	0	0	0	0	0	0	0	0	0	0	0	0	1	0	0	0	0	0	0.333333	0	0	0	0	0	(-)inf	(-)inf	ZERO	ZERO
Mitochondrial potassium channel ATP-binding subunit OS=Gibberella zeae OX=5518 GN=FUG_LOCUS55118 PE=4 SV=1	A0A4E9D2G4	FUG_LOCUS55118	313 kDa	0	0	0	0	0	0	0	0	0	0	0	0	-1	0	0	0	0	0	0	0	0	0	0	0	0	0	0	0	0	0	1	0	0	0	0	0	0.333333	0	0	0	0	0	(-)inf	(-)inf	ZERO	ZERO
IST1 OS=Gibberella zeae OX=5518 GN=FUG_LOCUS89359 PE=3 SV=1	A0A2H3HAJ7	FUG_LOCUS89359	32 kDa	0	0	0	0	0	0	0	0	0	0	0	0	-1	0	0	0	0	0	0	0	0	0	0	0	0	0	0	0	0	0	1	0	0	0	0	0	0.333333	0	0	0	0	0	(-)inf	(-)inf	ZERO	ZERO
RRM domain-containing protein OS=Gibberella zeae OX=5518 GN=FUG_LOCUS35145 PE=4 SV=1	A0A4E9E5X6	FUG_LOCUS35145	72 kDa	0	0	0	0	0	0	0	0	0	0	0	0	-1	0	0	0	0	0	0	0	0	0	0	0	0	0	0	0	0	0	1	0	0	0	0	0	0.333333	0	0	0	0	0	(-)inf	(-)inf	ZERO	ZERO
RING-A protein OS=Gibberella zeae OX=5518 PE=2 SV=1	Q000R4		13 kDa	0	0	0	0	0	0	0	0	0	0	0	0	-1	0	0	0	0	0	0	0	0	0	0	0	0	0	0	0	0	0	1	0	0	0	0	0	0.333333	0	0	0	0	0	(-)inf	(-)inf	ZERO	ZERO
Chromosome 4, complete genome OS=Gibberella zeae (strain ATCC MYA-4620 / CBS 123657 / FGSC 9075 / NRRL 31084 / PH-1) OX=229533 GN=FG06749.1 PE=4 SV=1	I1RRL9	FG06749	48 kDa	0	0	0	0	0	0	0	0	0	0	0	0	0	-1	-1	0	0	0	0	0	0	0	0	0	0	0	0	0	0	0	0	1	1	0	0	0	0.666667	0	0	0	0	0	(-)inf	(-)inf	ZERO	ZERO
Uncharacterized protein OS=Gibberella zeae OX=5518 GN=MDCFG202_LOCUS232244 PE=4 SV=1	A0A8H3JN69	MDCFG202_LOCUS232244	47 kDa	0	0	0	0	0	0	0	0	0	0	0	0	0	-1	-1	0	0	0	0	0	0	0	0	0	0	0	0	0	0	0	0	1	1	0	0	0	0.666667	0	0	0	0	0	(-)inf	(-)inf	ZERO	ZERO
TFIIS N-terminal domain-containing protein OS=Gibberella zeae OX=5518 GN=FUG_LOCUS220973 PE=3 SV=1	A0A2H3FG16	FUG_LOCUS220973	49 kDa	0	0	0	0	0	0	0	0	0	0	0	0	0	-2	0	0	0	0	0	0	0	0	0	0	0	0	0	0	0	0	0	2	0	0	0	0	0.666667	0	0	0	0	0	(-)inf	(-)inf	ZERO	ZERO
ATP synthase mitochondrial F1 complex assembly factor 2 OS=Gibberella zeae OX=5518 GN=FUG_LOCUS251763 PE=3 SV=1	A0A2H3H1P3	FUG_LOCUS251763	40 kDa	0	0	0	0	0	0	0	0	0	0	0	0	0	-1	-1	0	0	0	0	0	0	0	0	0	0	0	0	0	0	0	0	1	1	0	0	0	0.666667	0	0	0	0	0	(-)inf	(-)inf	ZERO	ZERO
Acetyl-coenzyme A synthetase OS=Gibberella zeae (strain ATCC MYA-4620 / CBS 123657 / FGSC 9075 / NRRL 31084 / PH-1) OX=229533 GN=FG00330.1 PE=3 SV=1	I1RA13	FG00330	80 kDa	0	0	0	0	0	0	0	0	0	0	0	0	-1	-1	0	0	0	0	0	0	0	0	0	0	0	0	0	0	0	0	1	1	0	0	0	0	0.666667	0	0	0	0	0	(-)inf	(-)inf	ZERO	ZERO
Uncharacterized protein OS=Gibberella zeae OX=5518 GN=MDCFG202_LOCUS242660 PE=3 SV=1	A0A2H3G4X2	MDCFG202_LOCUS242660	36 kDa	0	0	0	0	0	0	0	0	0	0	0	0	-1	0	-1	0	0	0	0	0	0	0	0	0	0	0	0	0	0	0	1	0	1	0	0	0	0.666667	0	0	0	0	0	(-)inf	(-)inf	ZERO	ZERO
Chromosome 3, complete genome OS=Gibberella zeae (strain ATCC MYA-4620 / CBS 123657 / FGSC 9075 / NRRL 31084 / PH-1) OX=229533 GN=FG06273.1 PE=4 SV=1	I1RQD2	FG06273	23 kDa	0	0	0	0	0	0	0	0	0	0	0	0	-1	-1	0	0	0	0	0	0	0	0	0	0	0	0	0	0	0	0	1	1	0	0	0	0	0.666667	0	0	0	0	0	(-)inf	(-)inf	ZERO	ZERO
Chromosome 4, complete genome OS=Gibberella zeae (strain ATCC MYA-4620 / CBS 123657 / FGSC 9075 / NRRL 31084 / PH-1) OX=229533 GN=FGRAMPH1_01T23521 PE=4 SV=1	I1RS22	FGRAMPH1_01T23521	18 kDa	0	0	0	0	0	0	0	0	0	0	0	0	-1	-1	0	0	0	0	0	0	0	0	0	0	0	0	0	0	0	0	1	1	0	0	0	0	0.666667	0	0	0	0	0	(-)inf	(-)inf	ZERO	ZERO
Phosphoribosylaminoimidazole-succinocarboxamide synthase OS=Gibberella zeae (strain ATCC MYA-4620 / CBS 123657 / FGSC 9075 / NRRL 31084 / PH-1) OX=229533 GN=FG09453.1 PE=3 SV=1	I1RYJ7	FG09453	34 kDa	0	0	0	0	0	0	0	0	0	0	0	0	-2	0	-1	0	0	0	0	0	0	0	0	0	0	0	0	0	0	0	2	0	1	0	0	0	1	0	0	0	0	0	(-)inf	(-)inf	ZERO	ZERO
Uncharacterized protein OS=Gibberella zeae OX=5518 GN=FUG_LOCUS477693 PE=3 SV=1	A0A2H3H9E9	FUG_LOCUS477693	147 kDa	0	0	0	0	0	0	0	0	0	0	0	0	-1	0	0	-2	-2	-3	0	0	0	0	0	0	0	0	0	0	0	0	1	0	0	2	2	3	0.333333	0	0	2.33333	0	0	(-)inf	(-)inf	(-)inf	(-)inf
Chromosome 1, complete genome OS=Gibberella zeae (strain ATCC MYA-4620 / CBS 123657 / FGSC 9075 / NRRL 31084 / PH-1) OX=229533 GN=FG01392.1 PE=3 SV=1	I1RCR6	FG01392	38 kDa	0	0	0	0	0	0	0	0	0	0	0	0	0	0	1	-2	0	0	0	0	0	0	0	0	0	0	0	0	0	0	0	0	1	2	0	0	0.333333	0	0	0.666667	0	0	(-)inf	(-)inf	(-)inf	(-)inf
Hydroxymethylglutaryl-CoA synthase ERG13 OS=Gibberella zeae (strain ATCC MYA-4620 / CBS 123657 / FGSC 9075 / NRRL 31084 / PH-1) OX=229533 GN=RGE13 PE=2 SV=1	I1RY35	RGE13	50 kDa	0	0	0	0	0	0	0	0	0	0	0	0	0	0	-1	-1	0	0	0	0	0	0	0	0	0	0	0	0	0	0	0	0	1	1	0	0	0.333333	0	0	0.333333	0	0	(-)inf	(-)inf	(-)inf	(-)inf
tyrosinase OS=Gibberella zeae OX=5518 GN=FUG_LOCUS187963 PE=3 SV=1	A0A2H3FCN1	FUG_LOCUS187963	62 kDa	0	0	0	0	0	0	0	0	0	0	0	0	0	0	-1	-1	0	0	0	0	0	0	0	0	0	0	0	0	0	0	0	0	1	1	0	0	0.333333	0	0	0.333333	0	0	(-)inf	(-)inf	(-)inf	(-)inf
Acetyl-coenzyme A synthetase OS=Gibberella zeae OX=5518 GN=MDCFG202_LOCUS63752 PE=3 SV=1	A0A8H3JUK5	MDCFG202_LOCUS63752	73 kDa	0	0	0	0	0	0	0	0	0	0	0	0	-1	0	0	-1	0	0	0	0	0	0	0	0	0	0	0	0	0	0	1	0	0	1	0	0	0.333333	0	0	0.333333	0	0	(-)inf	(-)inf	(-)inf	(-)inf
Chromosome 4, complete genome OS=Gibberella zeae (strain ATCC MYA-4620 / CBS 123657 / FGSC 9075 / NRRL 31084 / PH-1) OX=229533 GN=FG09012.1 PE=4 SV=1	I1RXE6	FG09012	20 kDa	0	0	0	0	0	0	0	0	0	0	0	0	-1	0	0	-1	0	0	0	0	0	0	0	0	0	0	0	0	0	0	1	0	0	1	0	0	0.333333	0	0	0.333333	0	0	(-)inf	(-)inf	(-)inf	(-)inf
Chromosome 3, complete genome OS=Gibberella zeae (strain ATCC MYA-4620 / CBS 123657 / FGSC 9075 / NRRL 31084 / PH-1) OX=229533 GN=FGRAMPH1_01T20095 PE=4 SV=1	I1RQK5	FGRAMPH1_01T20095	70 kDa	0	0	0	0	-4	-5	0	0	0	0	0	0	0	0	0	0	0	0	0	0	0	0	4	5	0	0	0	0	0	0	0	0	0	0	0	0	0	0	0	0	3	0	ZERO	ZERO	(+)inf	ZERO
Chromosome 1, complete genome OS=Gibberella zeae (strain ATCC MYA-4620 / CBS 123657 / FGSC 9075 / NRRL 31084 / PH-1) OX=229533 GN=FG00793.1 PE=4 SV=1	I1RB85	FG00793	23 kDa	0	0	0	-3	-2	0	0	0	0	0	0	0	0	0	0	0	0	0	0	0	0	3	2	0	0	0	0	0	0	0	0	0	0	0	0	0	0	0	0	0	1.66667	0	ZERO	ZERO	(+)inf	ZERO
LysM domain-containing protein OS=Gibberella zeae OX=5518 GN=MDCFG202_LOCUS97467 PE=4 SV=1	A0A9N8NEI6	MDCFG202_LOCUS97467	56 kDa	0	0	0	-1	2	-1	0	0	0	0	0	0	0	0	0	0	0	0	0	0	0	1	2	1	0	0	0	0	0	0	0	0	0	0	0	0	0	0	0	0	1.33333	0	ZERO	ZERO	(+)inf	ZERO
Prenylcysteine lyase domain-containing protein OS=Gibberella zeae OX=5518 GN=MDCFG202_LOCUS546120 PE=3 SV=1	A0A9N8RPF2	MDCFG202_LOCUS546120	163 kDa	0	0	0	0	-4	0	0	0	0	0	0	0	0	0	0	0	0	0	0	0	0	0	4	0	0	0	0	0	0	0	0	0	0	0	0	0	0	0	0	0	1.33333	0	ZERO	ZERO	(+)inf	ZERO
Pst1p OS=Gibberella zeae OX=5518 GN=FUG_LOCUS244926 PE=4 SV=1	A0A2H3FV52	FUG_LOCUS244926	131 kDa	0	0	0	-1	-2	0	0	0	0	0	0	0	0	0	0	0	0	0	0	0	0	1	2	0	0	0	0	0	0	0	0	0	0	0	0	0	0	0	0	0	1	0	ZERO	ZERO	(+)inf	ZERO
beta-glucosidase OS=Gibberella zeae OX=5518 GN=FUG_LOCUS145410 PE=3 SV=1	A0A4E9DQI6	FUG_LOCUS145410	83 kDa	0	0	0	-1	-2	0	0	0	0	0	0	0	0	0	0	0	0	0	0	0	0	1	2	0	0	0	0	0	0	0	0	0	0	0	0	0	0	0	0	0	1	0	ZERO	ZERO	(+)inf	ZERO
Uracil phosphoribosyltransferase OS=Gibberella zeae (strain ATCC MYA-4620 / CBS 123657 / FGSC 9075 / NRRL 31084 / PH-1) OX=229533 GN=FG07475.1 PE=4 SV=1	I1RTH1	FG07475	29 kDa	0	0	0	-2	0	0	0	0	0	0	0	0	0	0	0	0	0	0	0	0	0	2	0	0	0	0	0	0	0	0	0	0	0	0	0	0	0	0	0	0	0.666667	0	ZERO	ZERO	(+)inf	ZERO
E3 ubiquitin ligase complex SCF subunit OS=Gibberella zeae OX=5518 GN=FUG_LOCUS245071 PE=3 SV=1	A0A2H3G4P8	FUG_LOCUS245071	20 kDa	0	0	0	-2	0	0	0	0	0	0	0	0	0	0	0	0	0	0	0	0	0	2	0	0	0	0	0	0	0	0	0	0	0	0	0	0	0	0	0	0	0.666667	0	ZERO	ZERO	(+)inf	ZERO
Uncharacterized protein OS=Gibberella zeae OX=5518 GN=FUG_LOCUS562554 PE=3 SV=1	A0A2H3GZT3	FUG_LOCUS562554	32 kDa	0	0	0	-2	0	0	0	0	0	0	0	0	0	0	0	0	0	0	0	0	0	2	0	0	0	0	0	0	0	0	0	0	0	0	0	0	0	0	0	0	0.666667	0	ZERO	ZERO	(+)inf	ZERO
Heterokaryon incompatibility domain-containing protein OS=Gibberella zeae OX=5518 GN=FUG_LOCUS220872 PE=4 SV=1	A0A4E9DJX5	FUG_LOCUS220872	251 kDa	0	0	0	0	0	-2	0	0	0	0	0	0	0	0	0	0	0	0	0	0	0	0	0	2	0	0	0	0	0	0	0	0	0	0	0	0	0	0	0	0	0.666667	0	ZERO	ZERO	(+)inf	ZERO
Uncharacterized protein OS=Gibberella zeae OX=5518 GN=FUG_LOCUS562305 PE=3 SV=1	A0A4E9ELB7	FUG_LOCUS562305	79 kDa	0	0	0	-2	0	0	0	0	0	0	0	0	0	0	0	0	0	0	0	0	0	2	0	0	0	0	0	0	0	0	0	0	0	0	0	0	0	0	0	0	0.666667	0	ZERO	ZERO	(+)inf	ZERO
Uncharacterized protein OS=Gibberella zeae (strain ATCC MYA-4620 / CBS 123657 / FGSC 9075 / NRRL 31084 / PH-1) OX=229533 GN=FG07892.1 PE=3 SV=1	A0A098DQ68	FG07892	40 kDa	0	0	0	0	0	-2	0	0	0	0	0	0	0	0	0	0	0	0	0	0	0	0	0	2	0	0	0	0	0	0	0	0	0	0	0	0	0	0	0	0	0.666667	0	ZERO	ZERO	(+)inf	ZERO
Glutamate carboxypeptidase II OS=Gibberella zeae OX=5518 GN=FUG_LOCUS257973 PE=3 SV=1	A0A4E9EAD8	FUG_LOCUS257973	89 kDa	0	0	0	1	0	0	0	0	0	0	0	0	0	0	0	0	0	0	0	0	0	1	0	0	0	0	0	0	0	0	0	0	0	0	0	0	0	0	0	0	0.333333	0	ZERO	ZERO	(+)inf	ZERO
Chromosome 2, complete genome OS=Gibberella zeae (strain ATCC MYA-4620 / CBS 123657 / FGSC 9075 / NRRL 31084 / PH-1) OX=229533 GN=FG03114.1 PE=3 SV=1	I1RH70	FG03114	78 kDa	0	0	0	-1	0	0	0	0	0	0	0	0	0	0	0	0	0	0	0	0	0	1	0	0	0	0	0	0	0	0	0	0	0	0	0	0	0	0	0	0	0.333333	0	ZERO	ZERO	(+)inf	ZERO
Surfeit locus protein 4 OS=Gibberella zeae OX=5518 GN=FUG_LOCUS145512 PE=3 SV=1	A0A2H3G012	FUG_LOCUS145512	34 kDa	0	0	0	-1	0	0	0	0	0	0	0	0	0	0	0	0	0	0	0	0	0	1	0	0	0	0	0	0	0	0	0	0	0	0	0	0	0	0	0	0	0.333333	0	ZERO	ZERO	(+)inf	ZERO
SUN domain-containing protein OS=Gibberella zeae (strain ATCC MYA-4620 / CBS 123657 / FGSC 9075 / NRRL 31084 / PH-1) OX=229533 GN=FG02611.1 PE=4 SV=1	V6R0M6	FG02611	99 kDa	0	0	0	0	-1	0	0	0	0	0	0	0	0	0	0	0	0	0	0	0	0	0	1	0	0	0	0	0	0	0	0	0	0	0	0	0	0	0	0	0	0.333333	0	ZERO	ZERO	(+)inf	ZERO
Uncharacterized protein OS=Gibberella zeae OX=5518 GN=FUG_LOCUS477489 PE=4 SV=1	A0A4U9EL44	FUG_LOCUS477489	103 kDa	0	0	0	0	-1	0	0	0	0	0	0	0	0	0	0	0	0	0	0	0	0	0	1	0	0	0	0	0	0	0	0	0	0	0	0	0	0	0	0	0	0.333333	0	ZERO	ZERO	(+)inf	ZERO
N-acetyltransferase domain-containing protein OS=Gibberella zeae OX=5518 GN=FUG_LOCUS306284 PE=3 SV=1	A0A4E9DJL5	FUG_LOCUS306284	171 kDa	0	0	0	2	-1	0	0	0	0	0	0	0	0	0	0	-1	0	0	0	0	0	2	1	0	0	0	0	0	0	0	0	0	0	1	0	0	0	0	0	0.333333	1	0	ZERO	ZERO	1.58496	(-)inf
Chromosome 1, complete genome OS=Gibberella zeae (strain ATCC MYA-4620 / CBS 123657 / FGSC 9075 / NRRL 31084 / PH-1) OX=229533 GN=FG10135.1 PE=4 SV=1	I1S0B4	FG10135	27 kDa	0	0	0	-3	-2	-3	0	0	0	0	0	0	0	0	0	-2	0	-3	0	0	0	3	2	3	0	0	0	0	0	0	0	0	0	2	0	3	0	0	0	1.66667	2.66667	0	ZERO	ZERO	0.678072	(-)inf
Serine aminopeptidase S33 domain-containing protein OS=Gibberella zeae OX=5518 GN=FUG_LOCUS456591 PE=3 SV=1	A0A2H3H1Z5	FUG_LOCUS456591	50 kDa	0	0	0	-1	-1	-1	0	0	0	0	0	0	0	0	0	-1	-1	0	0	0	0	1	1	1	0	0	0	0	0	0	0	0	0	1	1	0	0	0	0	0.666667	1	0	ZERO	ZERO	0.584963	(-)inf
Carboxypeptidase M14B OS=Gibberella zeae OX=5518 GN=FUG_LOCUS511700 PE=3 SV=1	A0A4E9EKT5	FUG_LOCUS511700	92 kDa	0	0	0	-2	-3	2	0	0	0	0	0	0	0	0	0	-2	0	-3	0	0	0	2	3	2	0	0	0	0	0	0	0	0	0	2	0	3	0	0	0	1.66667	2.33333	0	ZERO	ZERO	0.485427	(-)inf
Uncharacterized protein OS=Gibberella zeae OX=5518 GN=FUG_LOCUS103928 PE=3 SV=1	A0A4U9F1Q9	FUG_LOCUS103928	63 kDa	0	0	0	-1	0	0	0	0	0	0	0	0	0	0	0	-1	0	0	0	0	0	1	0	0	0	0	0	0	0	0	0	0	0	1	0	0	0	0	0	0.333333	0.333333	0	ZERO	ZERO	0	(-)inf
Tc toxin complex TcA C-terminal TcB-binding domain-containing protein OS=Gibberella zeae OX=5518 GN=MDCFG202_LOCUS46091 PE=4 SV=1	A0A9N8NCE0-DECOY		?	0	0	0	-1	0	0	0	0	0	0	0	0	0	0	0	-1	0	0	0	0	0	1	0	0	0	0	0	0	0	0	0	0	0	1	0	0	0	0	0	0.333333	0.333333	0	ZERO	ZERO	0	(-)inf
Chromosome 4, complete genome OS=Gibberella zeae (strain ATCC MYA-4620 / CBS 123657 / FGSC 9075 / NRRL 31084 / PH-1) OX=229533 GN=FG06762.1 PE=4 SV=1	I1RRN0	FG06762	127 kDa	0	0	0	1	0	0	0	0	0	0	0	0	0	0	0	-1	0	0	0	0	0	1	0	0	0	0	0	0	0	0	0	0	0	1	0	0	0	0	0	0.333333	0.333333	0	ZERO	ZERO	0	(-)inf
Chromosome 3, complete genome OS=Gibberella zeae (strain ATCC MYA-4620 / CBS 123657 / FGSC 9075 / NRRL 31084 / PH-1) OX=229533 GN=FG05655.1 PE=4 SV=1	I1RNR9	FG05655	40 kDa	0	0	0	0	0	-2	0	0	0	0	0	0	0	0	0	-1	-3	0	0	0	0	0	0	2	0	0	0	0	0	0	0	0	0	1	3	0	0	0	0	1.33333	0.666667	0	ZERO	ZERO	-1	(-)inf
FAD-binding PCMH-type domain-containing protein OS=Gibberella zeae OX=5518 GN=FUG_LOCUS230212 PE=3 SV=1	A0A2H3FTR4	FUG_LOCUS230212	52 kDa	0	0	0	-1	-3	0	0	0	0	0	0	0	0	0	0	-4	-2	-5	0	0	0	1	3	0	0	0	0	0	0	0	0	0	0	4	2	5	0	0	0	3.66667	1.33333	0	ZERO	ZERO	-1.45943	(-)inf
Lysophospholipase OS=Gibberella zeae OX=5518 GN=FUG_LOCUS511799 PE=3 SV=1	A0A4U9EM09	FUG_LOCUS511799	71 kDa	0	0	0	-1	0	0	0	0	0	0	0	0	0	0	0	-3	0	0	0	0	0	1	0	0	0	0	0	0	0	0	0	0	0	3	0	0	0	0	0	1	0.333333	0	ZERO	ZERO	-1.58496	(-)inf
5'-nucleotidase OS=Gibberella zeae OX=5518 GN=FUG_LOCUS511803 PE=3 SV=1	A0A2H3H8P0	FUG_LOCUS511803	65 kDa	0	0	0	-1	0	0	0	0	0	0	0	0	0	0	0	5	0	-4	0	0	0	1	0	0	0	0	0	0	0	0	0	0	0	5	0	4	0	0	0	3	0.333333	0	ZERO	ZERO	-3.16993	(-)inf
Glutathione hydrolase OS=Gibberella zeae OX=5518 GN=FUG_LOCUS474718 PE=4 SV=1	A0A2H3H9J5	FUG_LOCUS474718	61 kDa	0	0	0	-2	0	0	0	0	0	0	0	0	0	0	0	-4	22	-8	0	0	0	2	0	0	0	0	0	0	0	0	0	0	0	4	22	8	0	0	0	11.3333	0.666667	0	ZERO	ZERO	-4.08746	(-)inf
N-acetyltransferase domain-containing protein (Fragment) OS=Gibberella zeae OX=5518 GN=FUG_LOCUS356300 PE=3 SV=1	A0A4E9E2P1	FUG_LOCUS356300	206 kDa	0	1	0	0	0	0	0	0	0	0	0	0	0	0	0	0	0	0	0	1	0	0	0	0	0	0	0	0	0	0	0	0	0	0	0	0	0	0.333333	0	0	0	0	(+)inf	ZERO	ZERO	ZERO
Chromosome 3, complete genome OS=Gibberella zeae (strain ATCC MYA-4620 / CBS 123657 / FGSC 9075 / NRRL 31084 / PH-1) OX=229533 GN=FG05430.1 PE=4 SV=1	I1RN65	FG05430	69 kDa	0	0	1	0	0	0	0	0	0	0	0	0	0	0	0	0	0	0	0	0	1	0	0	0	0	0	0	0	0	0	0	0	0	0	0	0	0	0.333333	0	0	0	0	(+)inf	ZERO	ZERO	ZERO
Ribulose-phosphate 3-epimerase OS=Gibberella zeae OX=5518 GN=FUG_LOCUS145456 PE=3 SV=1	A0A4U9EMX9	FUG_LOCUS145456	99 kDa	0	0	-1	0	0	0	0	0	0	0	0	0	0	0	0	0	0	0	0	0	1	0	0	0	0	0	0	0	0	0	0	0	0	0	0	0	0	0.333333	0	0	0	0	(+)inf	ZERO	ZERO	ZERO
Protein YOP1 OS=Gibberella zeae OX=5518 GN=FUG_LOCUS343170 PE=3 SV=1	A0A2H3HEY0	FUG_LOCUS343170	19 kDa	0	0	-1	0	0	0	0	0	0	0	0	0	0	0	0	0	0	0	0	0	1	0	0	0	0	0	0	0	0	0	0	0	0	0	0	0	0	0.333333	0	0	0	0	(+)inf	ZERO	ZERO	ZERO
Zn(2)-C6 fungal-type domain-containing protein OS=Gibberella zeae OX=5518 GN=FUG_LOCUS72798 PE=4 SV=1	A0A4E9DPB0	FUG_LOCUS72798	98 kDa	0	1	0	0	0	0	0	0	0	0	0	0	0	0	0	0	0	0	0	1	0	0	0	0	0	0	0	0	0	0	0	0	0	0	0	0	0	0.333333	0	0	0	0	(+)inf	ZERO	ZERO	ZERO
Chromosome 1, complete genome OS=Gibberella zeae (strain ATCC MYA-4620 / CBS 123657 / FGSC 9075 / NRRL 31084 / PH-1) OX=229533 GN=FG02646.1 PE=4 SV=1	I1RFZ8	FG02646	24 kDa	0	0	1	0	0	0	0	0	0	0	0	0	0	0	0	0	0	0	0	0	1	0	0	0	0	0	0	0	0	0	0	0	0	0	0	0	0	0.333333	0	0	0	0	(+)inf	ZERO	ZERO	ZERO
N-acetyltransferase domain-containing protein OS=Gibberella zeae OX=5518 GN=FUG_LOCUS723 PE=4 SV=1	A0A2H3G6Q9	FUG_LOCUS723	58 kDa	0	-1	0	0	0	0	0	0	0	0	0	0	0	0	0	0	0	0	0	1	0	0	0	0	0	0	0	0	0	0	0	0	0	0	0	0	0	0.333333	0	0	0	0	(+)inf	ZERO	ZERO	ZERO
Mannosyl-oligosaccharide glucosidase OS=Gibberella zeae OX=5518 GN=FUG_LOCUS431657 PE=3 SV=1	A0A4E9EFU7	FUG_LOCUS431657	118 kDa	0	0	-1	0	0	0	0	0	0	0	0	0	0	0	0	0	0	0	0	0	1	0	0	0	0	0	0	0	0	0	0	0	0	0	0	0	0	0.333333	0	0	0	0	(+)inf	ZERO	ZERO	ZERO
RNA helicase OS=Gibberella zeae (strain ATCC MYA-4620 / CBS 123657 / FGSC 9075 / NRRL 31084 / PH-1) OX=229533 GN=FG10087.1 PE=3 SV=1	A0A1I9F466	FG10087	53 kDa	0	0	-1	0	0	0	0	0	0	0	0	0	0	0	0	0	0	0	0	0	1	0	0	0	0	0	0	0	0	0	0	0	0	0	0	0	0	0.333333	0	0	0	0	(+)inf	ZERO	ZERO	ZERO
Uncharacterized protein OS=Gibberella zeae OX=5518 GN=MDCFG202_LOCUS457194 PE=3 SV=1	A0A2H3FL78	MDCFG202_LOCUS457194	159 kDa	0	0	-1	0	0	0	0	0	0	0	0	0	0	0	0	0	0	0	0	0	1	0	0	0	0	0	0	0	0	0	0	0	0	0	0	0	0	0.333333	0	0	0	0	(+)inf	ZERO	ZERO	ZERO
Chromosome 3, complete genome OS=Gibberella zeae (strain ATCC MYA-4620 / CBS 123657 / FGSC 9075 / NRRL 31084 / PH-1) OX=229533 GN=FG05642.1 PE=4 SV=1	A0A098E4A1	FG05642	140 kDa	0	1	0	0	0	0	0	0	0	0	0	0	0	0	0	0	0	0	0	1	0	0	0	0	0	0	0	0	0	0	0	0	0	0	0	0	0	0.333333	0	0	0	0	(+)inf	ZERO	ZERO	ZERO
Actin cytoskeleton-regulatory complex protein SLA1 OS=Gibberella zeae OX=5518 GN=FUG_LOCUS580654 PE=3 SV=1	A0A4E9EQJ9	FUG_LOCUS580654	120 kDa	0	0	-1	0	0	0	0	0	0	0	0	0	0	0	0	0	0	0	0	0	1	0	0	0	0	0	0	0	0	0	0	0	0	0	0	0	0	0.333333	0	0	0	0	(+)inf	ZERO	ZERO	ZERO
phosphoribosylglycinamide formyltransferase 1 OS=Gibberella zeae OX=5518 GN=FUG_LOCUS720 PE=4 SV=1	A0A4E9D0D8	FUG_LOCUS720	116 kDa	0	0	1	0	0	0	0	0	0	0	0	0	0	0	0	0	0	0	0	0	1	0	0	0	0	0	0	0	0	0	0	0	0	0	0	0	0	0.333333	0	0	0	0	(+)inf	ZERO	ZERO	ZERO
Signal peptidase complex subunit 2 OS=Gibberella zeae (strain ATCC MYA-4620 / CBS 123657 / FGSC 9075 / NRRL 31084 / PH-1) OX=229533 GN=FG05600.1 PE=3 SV=1	I1RNL7	FG05600	24 kDa	0	0	-1	0	0	0	0	0	0	0	0	0	0	0	0	0	0	0	0	0	1	0	0	0	0	0	0	0	0	0	0	0	0	0	0	0	0	0.333333	0	0	0	0	(+)inf	ZERO	ZERO	ZERO
4-nitrophenylphosphatase OS=Gibberella zeae (strain ATCC MYA-4620 / CBS 123657 / FGSC 9075 / NRRL 31084 / PH-1) OX=229533 GN=FG06718.1 PE=4 SV=1	A0A098DVG6	FG06718	36 kDa	0	0	-1	0	0	0	0	0	0	0	0	0	0	0	0	0	0	0	0	0	1	0	0	0	0	0	0	0	0	0	0	0	0	0	0	0	0	0.333333	0	0	0	0	(+)inf	ZERO	ZERO	ZERO
Chromosome 1, complete genome OS=Gibberella zeae (strain ATCC MYA-4620 / CBS 123657 / FGSC 9075 / NRRL 31084 / PH-1) OX=229533 GN=FG10131.1 PE=3 SV=1	I1S0B0	FG10131	39 kDa	0	0	-1	0	0	0	0	0	0	0	0	0	0	0	0	0	0	0	0	0	1	0	0	0	0	0	0	0	0	0	0	0	0	0	0	0	0	0.333333	0	0	0	0	(+)inf	ZERO	ZERO	ZERO
Mitotic checkpoint protein BUB3 OS=Gibberella zeae (strain ATCC MYA-4620 / CBS 123657 / FGSC 9075 / NRRL 31084 / PH-1) OX=229533 GN=FG06219.1 PE=3 SV=1	A0A098E1M9	FG06219	38 kDa	0	0	-1	0	0	0	0	0	0	0	0	0	0	0	0	0	0	0	0	0	1	0	0	0	0	0	0	0	0	0	0	0	0	0	0	0	0	0.333333	0	0	0	0	(+)inf	ZERO	ZERO	ZERO
Deoxyhypusine hydroxylase OS=Gibberella zeae (strain ATCC MYA-4620 / CBS 123657 / FGSC 9075 / NRRL 31084 / PH-1) OX=229533 GN=LIA1 PE=3 SV=1	A0A1C3YLE9	LIA1	39 kDa	0	0	-1	0	0	0	0	0	0	0	0	0	0	0	0	0	0	0	0	0	1	0	0	0	0	0	0	0	0	0	0	0	0	0	0	0	0	0.333333	0	0	0	0	(+)inf	ZERO	ZERO	ZERO
RRM domain-containing protein OS=Gibberella zeae OX=5518 GN=MDCFG202_LOCUS462653 PE=4 SV=1	A0A9N8RLC1	MDCFG202_LOCUS462653	60 kDa	0	0	-1	0	0	0	0	0	0	0	0	0	0	0	0	0	0	0	0	0	1	0	0	0	0	0	0	0	0	0	0	0	0	0	0	0	0	0.333333	0	0	0	0	(+)inf	ZERO	ZERO	ZERO
Chromosome 3, complete genome OS=Gibberella zeae (strain ATCC MYA-4620 / CBS 123657 / FGSC 9075 / NRRL 31084 / PH-1) OX=229533 GN=FG05117.1 PE=3 SV=1	I1RMC8	FG05117	24 kDa	0	-1	0	0	0	0	0	0	0	0	0	0	0	0	0	0	0	0	0	1	0	0	0	0	0	0	0	0	0	0	0	0	0	0	0	0	0	0.333333	0	0	0	0	(+)inf	ZERO	ZERO	ZERO
ATP synthase subunit K OS=Gibberella zeae OX=5518 GN=FUG_LOCUS337080 PE=4 SV=1	A0A2H3HT34	FUG_LOCUS337080	8 kDa	0	0	-1	0	0	0	0	0	0	0	0	0	0	0	0	0	0	0	0	0	1	0	0	0	0	0	0	0	0	0	0	0	0	0	0	0	0	0.333333	0	0	0	0	(+)inf	ZERO	ZERO	ZERO
Chromosome 4, complete genome OS=Gibberella zeae (strain ATCC MYA-4620 / CBS 123657 / FGSC 9075 / NRRL 31084 / PH-1) OX=229533 GN=FG08996.1 PE=3 SV=1	I1RXD0	FG08996	36 kDa	0	-1	0	0	0	0	0	0	0	0	0	0	0	0	0	0	0	0	0	1	0	0	0	0	0	0	0	0	0	0	0	0	0	0	0	0	0	0.333333	0	0	0	0	(+)inf	ZERO	ZERO	ZERO
Ribosome biogenesis protein ERB1 OS=Gibberella zeae OX=5518 GN=ERB1 PE=3 SV=1	A0A2H3G842	ERB1	86 kDa	0	0	-1	0	0	0	0	0	0	0	0	0	0	0	0	-1	0	0	0	0	1	0	0	0	0	0	0	0	0	0	0	0	0	1	0	0	0	0.333333	0	0.333333	0	0	(+)inf	ZERO	(-)inf	(-)inf
Chromosome 4, complete genome OS=Gibberella zeae (strain ATCC MYA-4620 / CBS 123657 / FGSC 9075 / NRRL 31084 / PH-1) OX=229533 GN=FGRAMPH1_01T23851 PE=3 SV=1	A0A1C3YKW8	FGRAMPH1_01T23851	26 kDa	0	-1	-1	0	0	0	0	0	0	0	0	0	0	-1	0	0	0	0	0	1	1	0	0	0	0	0	0	0	0	0	0	1	0	0	0	0	0.333333	0.666667	0	0	0	0	1	(-)inf	ZERO	ZERO
Chromosome 4, complete genome OS=Gibberella zeae (strain ATCC MYA-4620 / CBS 123657 / FGSC 9075 / NRRL 31084 / PH-1) OX=229533 GN=FG07949.1 PE=4 SV=1	I1RUP9	FG07949	15 kDa	0	-1	-1	0	0	0	0	0	0	0	0	0	0	0	-1	0	0	0	0	1	1	0	0	0	0	0	0	0	0	0	0	0	1	0	0	0	0.333333	0.666667	0	0	0	0	1	(-)inf	ZERO	ZERO
Histone chaperone ASF1 OS=Gibberella zeae (strain ATCC MYA-4620 / CBS 123657 / FGSC 9075 / NRRL 31084 / PH-1) OX=229533 GN=ASF1 PE=3 SV=1	Q4IR08	ASF1	30 kDa	0	-1	0	0	0	0	0	0	0	0	0	0	0	1	0	0	0	0	0	1	0	0	0	0	0	0	0	0	0	0	0	1	0	0	0	0	0.333333	0.333333	0	0	0	0	0	(-)inf	ZERO	ZERO
Translation machinery-associated protein 20 OS=Gibberella zeae OX=5518 GN=FUG_LOCUS133181 PE=3 SV=1	A0A2H3GEC1	FUG_LOCUS133181	22 kDa	0	-1	0	0	0	0	0	0	0	0	0	0	0	-1	0	0	0	0	0	1	0	0	0	0	0	0	0	0	0	0	0	1	0	0	0	0	0.333333	0.333333	0	0	0	0	0	(-)inf	ZERO	ZERO
Uncharacterized protein OS=Gibberella zeae OX=5518 GN=FUG_LOCUS237238 PE=4 SV=1	A0A2H3H680	FUG_LOCUS237238	45 kDa	0	-1	0	0	0	0	0	0	0	0	0	0	0	0	-1	0	0	0	0	1	0	0	0	0	0	0	0	0	0	0	0	0	1	0	0	0	0.333333	0.333333	0	0	0	0	0	(-)inf	ZERO	ZERO
N-acetyltransferase domain-containing protein OS=Gibberella zeae OX=5518 GN=FUG_LOCUS431746 PE=4 SV=1	A0A2H3FE47	FUG_LOCUS431746	24 kDa	0	-1	0	0	0	0	0	0	0	0	0	0	0	-1	0	0	0	0	0	1	0	0	0	0	0	0	0	0	0	0	0	1	0	0	0	0	0.333333	0.333333	0	0	0	0	0	(-)inf	ZERO	ZERO
Proteasome activator subunit 4 OS=Gibberella zeae OX=5518 GN=FUG_LOCUS72998 PE=3 SV=1	A0A2H3GGY8	FUG_LOCUS72998	223 kDa	0	0	1	0	0	0	0	0	0	0	0	0	0	0	-1	0	0	0	0	0	1	0	0	0	0	0	0	0	0	0	0	0	1	0	0	0	0.333333	0.333333	0	0	0	0	0	(-)inf	ZERO	ZERO
PWWP domain-containing protein OS=Gibberella zeae OX=5518 GN=FUG_LOCUS257666 PE=4 SV=1	A0A4E9E8E3	FUG_LOCUS257666	68 kDa	0	0	-1	0	0	0	0	0	0	0	0	0	-1	0	0	0	0	0	0	0	1	0	0	0	0	0	0	0	0	0	1	0	0	0	0	0	0.333333	0.333333	0	0	0	0	0	(-)inf	ZERO	ZERO
Glutamine amidotransferase domain-containing protein OS=Gibberella zeae OX=5518 GN=FUG_LOCUS89264 PE=4 SV=1	A0A2H3HSQ6	FUG_LOCUS89264	27 kDa	0	-1	0	0	0	0	0	0	0	0	0	0	-1	0	0	0	0	0	0	1	0	0	0	0	0	0	0	0	0	0	1	0	0	0	0	0	0.333333	0.333333	0	0	0	0	0	(-)inf	ZERO	ZERO
DNA helicase OS=Gibberella zeae OX=5518 GN=FUG_LOCUS89417 PE=3 SV=1	A0A4E9DM79	FUG_LOCUS89417	125 kDa	0	0	-1	0	0	0	0	0	0	0	0	0	-1	0	0	0	0	0	0	0	1	0	0	0	0	0	0	0	0	0	1	0	0	0	0	0	0.333333	0.333333	0	0	0	0	0	(-)inf	ZERO	ZERO
Uncharacterized protein OS=Gibberella zeae OX=5518 GN=MDCFG202_LOCUS545798 PE=3 SV=1	A0A2H3G1D1	MDCFG202_LOCUS545798	62 kDa	0	0	-1	0	0	0	0	0	0	0	0	0	-1	0	0	0	0	0	0	0	1	0	0	0	0	0	0	0	0	0	1	0	0	0	0	0	0.333333	0.333333	0	0	0	0	0	(-)inf	ZERO	ZERO
Chromosome 4, complete genome OS=Gibberella zeae (strain ATCC MYA-4620 / CBS 123657 / FGSC 9075 / NRRL 31084 / PH-1) OX=229533 GN=FG09316.1 PE=4 SV=1	I1RY77	FG09316	24 kDa	0	0	-1	0	0	0	0	0	0	0	0	0	-1	0	0	0	0	0	0	0	1	0	0	0	0	0	0	0	0	0	1	0	0	0	0	0	0.333333	0.333333	0	0	0	0	0	(-)inf	ZERO	ZERO
Chromosome 2, complete genome OS=Gibberella zeae (strain ATCC MYA-4620 / CBS 123657 / FGSC 9075 / NRRL 31084 / PH-1) OX=229533 GN=FG04121.1 PE=3 SV=1	I1RJT9	FG04121	48 kDa	0	0	-1	0	0	0	0	0	0	0	0	0	0	2	-1	0	0	0	0	0	1	0	0	0	0	0	0	0	0	0	0	2	1	0	0	0	1	0.333333	0	0	0	0	-1.58496	(-)inf	ZERO	ZERO
Chromosome 3, complete genome OS=Gibberella zeae (strain ATCC MYA-4620 / CBS 123657 / FGSC 9075 / NRRL 31084 / PH-1) OX=229533 GN=FG06035.1 PE=3 SV=1	I1RPQ7	FG06035	39 kDa	0	1	0	0	0	0	0	0	0	0	0	0	-1	1	1	0	0	0	0	1	0	0	0	0	0	0	0	0	0	0	1	1	1	0	0	0	1	0.333333	0	0	0	0	-1.58496	(-)inf	ZERO	ZERO
V-type proton ATPase subunit OS=Gibberella zeae (strain ATCC MYA-4620 / CBS 123657 / FGSC 9075 / NRRL 31084 / PH-1) OX=229533 GN=FG10907.1 PE=3 SV=1	I1S2B9	FG10907	41 kDa	0	0	0	0	0	0	0	0	0	-1	-2	-5	0	0	0	0	0	0	0	0	0	0	0	0	0	0	0	1	2	5	0	0	0	0	0	0	0	0	0	0	0	2.66667	ZERO	ZERO	ZERO	(+)inf
Endoplasmic reticulum-Golgi intermediate compartment protein OS=Gibberella zeae (strain ATCC MYA-4620 / CBS 123657 / FGSC 9075 / NRRL 31084 / PH-1) OX=229533 GN=FG00369.1 PE=3 SV=1	I1RA45	FG00369	49 kDa	0	0	0	0	0	0	0	0	0	-2	3	0	0	0	0	0	0	0	0	0	0	0	0	0	0	0	0	2	3	0	0	0	0	0	0	0	0	0	0	0	0	1.66667	ZERO	ZERO	ZERO	(+)inf
Chromosome 1, complete genome OS=Gibberella zeae (strain ATCC MYA-4620 / CBS 123657 / FGSC 9075 / NRRL 31084 / PH-1) OX=229533 GN=FG09928.1 PE=3 SV=1	I1RZS5	FG09928	36 kDa	0	0	0	0	0	0	0	0	0	0	0	-4	0	0	0	0	0	0	0	0	0	0	0	0	0	0	0	0	0	4	0	0	0	0	0	0	0	0	0	0	0	1.33333	ZERO	ZERO	ZERO	(+)inf
Coatomer subunit zeta OS=Gibberella zeae (strain ATCC MYA-4620 / CBS 123657 / FGSC 9075 / NRRL 31084 / PH-1) OX=229533 GN=FG00505.1 PE=3 SV=1	I1RAH5	FG00505	22 kDa	0	0	0	0	0	0	0	0	0	-2	-2	0	0	0	0	0	0	0	0	0	0	0	0	0	0	0	0	2	2	0	0	0	0	0	0	0	0	0	0	0	0	1.33333	ZERO	ZERO	ZERO	(+)inf
Chromosome 1, complete genome OS=Gibberella zeae (strain ATCC MYA-4620 / CBS 123657 / FGSC 9075 / NRRL 31084 / PH-1) OX=229533 GN=FG02206.1 PE=3 SV=1	I1REV2	FG02206	43 kDa	0	0	0	0	0	0	0	0	0	0	0	-3	0	0	0	0	0	0	0	0	0	0	0	0	0	0	0	0	0	3	0	0	0	0	0	0	0	0	0	0	0	1	ZERO	ZERO	ZERO	(+)inf
Carboxylic ester hydrolase OS=Gibberella zeae OX=5518 GN=FUG_LOCUS220819 PE=3 SV=1	A0A2H3H5A3	FUG_LOCUS220819	58 kDa	0	0	0	0	0	0	0	0	0	-2	-1	0	0	0	0	0	0	0	0	0	0	0	0	0	0	0	0	2	1	0	0	0	0	0	0	0	0	0	0	0	0	1	ZERO	ZERO	ZERO	(+)inf
Chromosome 3, complete genome OS=Gibberella zeae (strain ATCC MYA-4620 / CBS 123657 / FGSC 9075 / NRRL 31084 / PH-1) OX=229533 GN=FG06119.1 PE=4 SV=1	I1RPY7	FG06119	42 kDa	0	0	0	0	0	0	0	0	0	-2	-1	0	0	0	0	0	0	0	0	0	0	0	0	0	0	0	0	2	1	0	0	0	0	0	0	0	0	0	0	0	0	1	ZERO	ZERO	ZERO	(+)inf
Protein BIG1 OS=Gibberella zeae OX=5518 GN=FUG_LOCUS343191 PE=3 SV=1	A0A2H3HEY6	FUG_LOCUS343191	30 kDa	0	0	0	0	0	0	0	0	0	-1	-2	0	0	0	0	0	0	0	0	0	0	0	0	0	0	0	0	1	2	0	0	0	0	0	0	0	0	0	0	0	0	1	ZERO	ZERO	ZERO	(+)inf
Squalene synthase OS=Gibberella zeae OX=5518 GN=FUG_LOCUS392104 PE=3 SV=1	A0A2H3G7J1	FUG_LOCUS392104	54 kDa	0	0	0	0	0	0	0	0	0	0	-3	0	0	0	0	0	0	0	0	0	0	0	0	0	0	0	0	0	3	0	0	0	0	0	0	0	0	0	0	0	0	1	ZERO	ZERO	ZERO	(+)inf
T-complex protein 1 subunit eta OS=Gibberella zeae OX=5518 GN=FUG_LOCUS356299 PE=3 SV=1	A0A4U9FH48	FUG_LOCUS356299	61 kDa	0	0	0	0	0	0	0	0	0	0	2	0	0	0	0	0	0	0	0	0	0	0	0	0	0	0	0	0	2	0	0	0	0	0	0	0	0	0	0	0	0	0.666667	ZERO	ZERO	ZERO	(+)inf
Alkyl hydroperoxide reductase subunit F OS=Janthinobacterium lividum OX=29581 GN=ahpF_2 PE=3 SV=1	A0A377QG94	ahpF_2	57 kDa	0	0	0	0	0	0	0	0	0	-2	0	0	0	0	0	0	0	0	0	0	0	0	0	0	0	0	0	2	0	0	0	0	0	0	0	0	0	0	0	0	0	0.666667	ZERO	ZERO	ZERO	(+)inf
Chromosome 1, complete genome OS=Gibberella zeae (strain ATCC MYA-4620 / CBS 123657 / FGSC 9075 / NRRL 31084 / PH-1) OX=229533 GN=FG01201.1 PE=4 SV=1	I1RC98	FG01201	35 kDa	0	0	0	0	0	0	0	0	0	-2	0	0	0	0	0	0	0	0	0	0	0	0	0	0	0	0	0	2	0	0	0	0	0	0	0	0	0	0	0	0	0	0.666667	ZERO	ZERO	ZERO	(+)inf
Chromosome 1, complete genome OS=Gibberella zeae (strain ATCC MYA-4620 / CBS 123657 / FGSC 9075 / NRRL 31084 / PH-1) OX=229533 GN=FG01289.1 PE=3 SV=1	I1RCH4	FG01289	52 kDa	0	0	0	0	0	0	0	0	0	-2	0	0	0	0	0	0	0	0	0	0	0	0	0	0	0	0	0	2	0	0	0	0	0	0	0	0	0	0	0	0	0	0.666667	ZERO	ZERO	ZERO	(+)inf
Chromosome 1, complete genome OS=Gibberella zeae (strain ATCC MYA-4620 / CBS 123657 / FGSC 9075 / NRRL 31084 / PH-1) OX=229533 GN=FG00577.1 PE=4 SV=1	I1RAP4	FG00577	9 kDa	0	0	0	0	0	0	0	0	0	-2	0	0	0	0	0	0	0	0	0	0	0	0	0	0	0	0	0	2	0	0	0	0	0	0	0	0	0	0	0	0	0	0.666667	ZERO	ZERO	ZERO	(+)inf
Chromosome 1, complete genome OS=Gibberella zeae (strain ATCC MYA-4620 / CBS 123657 / FGSC 9075 / NRRL 31084 / PH-1) OX=229533 GN=FG01031.1 PE=3 SV=1	I1RBU1	FG01031	20 kDa	0	0	0	0	0	0	0	0	0	-2	0	0	0	0	0	0	0	0	0	0	0	0	0	0	0	0	0	2	0	0	0	0	0	0	0	0	0	0	0	0	0	0.666667	ZERO	ZERO	ZERO	(+)inf
GPI transamidase component PIG-S OS=Gibberella zeae OX=5518 GN=FUG_LOCUS343296 PE=3 SV=1	A0A4E9DLT2	FUG_LOCUS343296	58 kDa	0	0	0	0	0	0	0	0	0	-2	0	0	0	0	0	0	0	0	0	0	0	0	0	0	0	0	0	2	0	0	0	0	0	0	0	0	0	0	0	0	0	0.666667	ZERO	ZERO	ZERO	(+)inf
Glycoside hydrolase family 5 domain-containing protein OS=Gibberella zeae OX=5518 GN=MDCFG202_LOCUS430980 PE=3 SV=1	A0A9N8RJT0	MDCFG202_LOCUS430980	57 kDa	0	0	0	0	0	0	0	0	0	-2	0	0	0	0	0	0	0	0	0	0	0	0	0	0	0	0	0	2	0	0	0	0	0	0	0	0	0	0	0	0	0	0.666667	ZERO	ZERO	ZERO	(+)inf
MADS-box domain-containing protein OS=Gibberella zeae OX=5518 GN=FUG_LOCUS55296 PE=4 SV=1	A0A2H3G669	FUG_LOCUS55296	24 kDa	0	0	0	0	0	0	0	0	0	-2	0	0	0	0	0	0	0	0	0	0	0	0	0	0	0	0	0	2	0	0	0	0	0	0	0	0	0	0	0	0	0	0.666667	ZERO	ZERO	ZERO	(+)inf
Chromosome 4, complete genome OS=Gibberella zeae (strain ATCC MYA-4620 / CBS 123657 / FGSC 9075 / NRRL 31084 / PH-1) OX=229533 GN=FG09119.1 PE=4 SV=1	A0A098DP27	FG09119	56 kDa	0	0	0	0	0	0	0	0	0	-1	-1	0	0	0	0	0	0	0	0	0	0	0	0	0	0	0	0	1	1	0	0	0	0	0	0	0	0	0	0	0	0	0.666667	ZERO	ZERO	ZERO	(+)inf
Uncharacterized protein OS=Gibberella zeae OX=5518 GN=MDCFG202_LOCUS358443 PE=4 SV=1	A0A2H3G483	MDCFG202_LOCUS358443	40 kDa	0	0	0	0	0	0	0	0	0	-1	-1	0	0	0	0	0	0	0	0	0	0	0	0	0	0	0	0	1	1	0	0	0	0	0	0	0	0	0	0	0	0	0.666667	ZERO	ZERO	ZERO	(+)inf
Autophagy-related protein 27 OS=Gibberella zeae (strain ATCC MYA-4620 / CBS 123657 / FGSC 9075 / NRRL 31084 / PH-1) OX=229533 GN=ATG27 PE=3 SV=1	I1RD82	ATG27	39 kDa	0	0	0	0	0	0	0	0	0	0	-2	0	0	0	0	0	0	0	0	0	0	0	0	0	0	0	0	0	2	0	0	0	0	0	0	0	0	0	0	0	0	0.666667	ZERO	ZERO	ZERO	(+)inf
Fatty acid hydroxylase domain-containing protein OS=Gibberella zeae OX=5518 GN=FUG_LOCUS89247 PE=4 SV=1	A0A2H3HI54	FUG_LOCUS89247	38 kDa	0	0	0	0	0	0	0	0	0	0	-2	0	0	0	0	0	0	0	0	0	0	0	0	0	0	0	0	0	2	0	0	0	0	0	0	0	0	0	0	0	0	0.666667	ZERO	ZERO	ZERO	(+)inf
Cell wall protein OS=Gibberella zeae (strain ATCC MYA-4620 / CBS 123657 / FGSC 9075 / NRRL 31084 / PH-1) OX=229533 GN=FG03344.1 PE=4 SV=1	A0A098DJN0	FG03344	40 kDa	0	0	0	0	0	0	0	0	0	0	-2	0	0	0	0	0	0	0	0	0	0	0	0	0	0	0	0	0	2	0	0	0	0	0	0	0	0	0	0	0	0	0.666667	ZERO	ZERO	ZERO	(+)inf
Dipeptidyl-peptidase OS=Janthinobacterium lividum OX=29581 GN=JANLI_20910 PE=3 SV=1	A0A853SJJ7-DECOY		?	0	0	0	0	0	0	0	0	0	0	1	0	0	0	0	0	0	0	0	0	0	0	0	0	0	0	0	0	1	0	0	0	0	0	0	0	0	0	0	0	0	0.333333	ZERO	ZERO	ZERO	(+)inf
chitin synthase OS=Gibberella zeae (strain ATCC MYA-4620 / CBS 123657 / FGSC 9075 / NRRL 31084 / PH-1) OX=229533 GN=FG01964.1 PE=3 SV=1	I1RE84	FG01964	207 kDa	0	0	0	0	0	0	0	0	0	0	1	0	0	0	0	0	0	0	0	0	0	0	0	0	0	0	0	0	1	0	0	0	0	0	0	0	0	0	0	0	0	0.333333	ZERO	ZERO	ZERO	(+)inf
Pesticin receptor OS=Janthinobacterium lividum OX=29581 GN=fyuA_2 PE=3 SV=1	A0A853SH60	fyuA_2	85 kDa	0	0	0	0	0	0	0	0	0	-1	0	0	0	0	0	0	0	0	0	0	0	0	0	0	0	0	0	1	0	0	0	0	0	0	0	0	0	0	0	0	0	0.333333	ZERO	ZERO	ZERO	(+)inf
Mannose-6-phosphate isomerase OS=Gibberella zeae (strain ATCC MYA-4620 / CBS 123657 / FGSC 9075 / NRRL 31084 / PH-1) OX=229533 GN=FG04481.1 PE=3 SV=1	I1RKR5	FG04481	49 kDa	0	0	0	0	0	0	0	0	0	-1	0	0	0	0	0	0	0	0	0	0	0	0	0	0	0	0	0	1	0	0	0	0	0	0	0	0	0	0	0	0	0	0.333333	ZERO	ZERO	ZERO	(+)inf
Receptor L-domain domain-containing protein OS=Gibberella zeae OX=5518 GN=FUG_LOCUS477712 PE=4 SV=1	A0A4U9EN90	FUG_LOCUS477712	71 kDa	0	0	0	0	0	0	0	0	0	-1	0	0	0	0	0	0	0	0	0	0	0	0	0	0	0	0	0	1	0	0	0	0	0	0	0	0	0	0	0	0	0	0.333333	ZERO	ZERO	ZERO	(+)inf
Vacuolar protein sorting-associated protein 74 OS=Gibberella zeae OX=5518 GN=FUG_LOCUS356339 PE=3 SV=1	A0A4U9FDY5	FUG_LOCUS356339	45 kDa	0	0	0	0	0	0	0	0	0	-1	0	0	0	0	0	0	0	0	0	0	0	0	0	0	0	0	0	1	0	0	0	0	0	0	0	0	0	0	0	0	0	0.333333	ZERO	ZERO	ZERO	(+)inf
Chromosome 3, complete genome OS=Gibberella zeae (strain ATCC MYA-4620 / CBS 123657 / FGSC 9075 / NRRL 31084 / PH-1) OX=229533 GN=FGRAMPH1_01T19933 PE=4 SV=1	A0A1C3YKJ4	FGRAMPH1_01T19933	93 kDa	0	0	0	0	0	0	0	0	0	-1	0	0	0	0	0	0	0	0	0	0	0	0	0	0	0	0	0	1	0	0	0	0	0	0	0	0	0	0	0	0	0	0.333333	ZERO	ZERO	ZERO	(+)inf
Quercetin 2,3-dioxygenase OS=Duganella phyllosphaerae OX=762836 GN=yhhW_1 PE=3 SV=1	A0A1E7X6Z2	yhhW_1	32 kDa	0	0	0	0	0	0	0	0	0	-1	0	0	0	0	0	0	0	0	0	0	0	0	0	0	0	0	0	1	0	0	0	0	0	0	0	0	0	0	0	0	0	0.333333	ZERO	ZERO	ZERO	(+)inf
FAD-binding PCMH-type domain-containing protein (Fragment) OS=Gibberella zeae OX=5518 GN=FUG_LOCUS170538 PE=3 SV=1	A0A4E9D8N4	FUG_LOCUS170538	64 kDa	0	0	0	0	0	0	0	0	0	0	-1	0	0	0	0	0	0	0	0	0	0	0	0	0	0	0	0	0	1	0	0	0	0	0	0	0	0	0	0	0	0	0.333333	ZERO	ZERO	ZERO	(+)inf
Chromosome 4, complete genome OS=Gibberella zeae (strain ATCC MYA-4620 / CBS 123657 / FGSC 9075 / NRRL 31084 / PH-1) OX=229533 GN=FG09120.1 PE=4 SV=1	A0A098DQH0	FG09120	61 kDa	0	0	0	0	0	0	0	0	0	0	-1	0	0	0	0	0	0	0	0	0	0	0	0	0	0	0	0	0	1	0	0	0	0	0	0	0	0	0	0	0	0	0.333333	ZERO	ZERO	ZERO	(+)inf
Nucleoporin Nup54 alpha-helical domain-containing protein OS=Gibberella zeae OX=5518 GN=FUG_LOCUS187944 PE=4 SV=1	A0A2H3FTC9	FUG_LOCUS187944	37 kDa	0	0	0	0	0	0	0	0	0	0	-1	0	0	0	0	0	0	0	0	0	0	0	0	0	0	0	0	0	1	0	0	0	0	0	0	0	0	0	0	0	0	0.333333	ZERO	ZERO	ZERO	(+)inf
Carboxypeptidase OS=Gibberella zeae (strain ATCC MYA-4620 / CBS 123657 / FGSC 9075 / NRRL 31084 / PH-1) OX=229533 GN=FG04527.1 PE=3 SV=1	I1RKV6	FG04527	52 kDa	0	0	0	0	0	0	0	0	0	0	-1	0	0	0	0	0	0	0	0	0	0	0	0	0	0	0	0	0	1	0	0	0	0	0	0	0	0	0	0	0	0	0.333333	ZERO	ZERO	ZERO	(+)inf
Chromosome 3, complete genome OS=Gibberella zeae (strain ATCC MYA-4620 / CBS 123657 / FGSC 9075 / NRRL 31084 / PH-1) OX=229533 GN=FG06403.1 PE=4 SV=1	I1RQQ6-DECOY		?	0	0	0	0	0	0	0	0	0	0	-1	0	0	0	0	0	0	0	0	0	0	0	0	0	0	0	0	0	1	0	0	0	0	0	0	0	0	0	0	0	0	0.333333	ZERO	ZERO	ZERO	(+)inf
Glucosidase 2 subunit beta OS=Gibberella zeae (strain ATCC MYA-4620 / CBS 123657 / FGSC 9075 / NRRL 31084 / PH-1) OX=229533 GN=FG08126.1 PE=4 SV=1	I1RV63	FG08126	63 kDa	0	0	0	0	0	0	0	0	0	3	9	-1	0	0	0	-4	0	0	0	0	0	0	0	0	0	0	0	3	9	1	0	0	0	4	0	0	0	0	0	1.33333	0	4.33333	ZERO	ZERO	(-)inf	1.70044
Endo-chitosanase OS=Gibberella zeae (strain ATCC MYA-4620 / CBS 123657 / FGSC 9075 / NRRL 31084 / PH-1) OX=229533 GN=FGRAMPH1_01T14795 PE=3 SV=1	A0A1C3YN45	FGRAMPH1_01T14795	31 kDa	0	0	0	0	0	0	0	0	0	0	-1	-2	0	0	0	-1	0	0	0	0	0	0	0	0	0	0	0	0	1	2	0	0	0	1	0	0	0	0	0	0.333333	0	1	ZERO	ZERO	(-)inf	1.58496
Carboxylesterase type B domain-containing protein OS=Gibberella zeae OX=5518 GN=FUG_LOCUS467906 PE=4 SV=1	A0A4E9EH89	FUG_LOCUS467906	58 kDa	0	0	0	0	0	0	0	0	0	-1	-2	0	0	0	0	-1	0	0	0	0	0	0	0	0	0	0	0	1	2	0	0	0	0	1	0	0	0	0	0	0.333333	0	1	ZERO	ZERO	(-)inf	1.58496
Rhodanese domain-containing protein OS=Gibberella zeae (strain ATCC MYA-4620 / CBS 123657 / FGSC 9075 / NRRL 31084 / PH-1) OX=229533 GN=FG06616.1 PE=4 SV=1	A0A098DP70	FG06616	95 kDa	0	0	0	0	0	0	0	0	0	-1	-2	0	0	0	0	-1	0	0	0	0	0	0	0	0	0	0	0	1	2	0	0	0	0	1	0	0	0	0	0	0.333333	0	1	ZERO	ZERO	(-)inf	1.58496
Uncharacterized protein OS=Gibberella zeae OX=5518 GN=FUG_LOCUS55222 PE=4 SV=1	A0A4E9EAQ1	FUG_LOCUS55222	75 kDa	0	0	0	0	0	0	0	0	0	0	-2	-2	0	0	0	0	-2	0	0	0	0	0	0	0	0	0	0	0	2	2	0	0	0	0	2	0	0	0	0	0.666667	0	1.33333	ZERO	ZERO	(-)inf	1
Chromosome 4, complete genome OS=Gibberella zeae (strain ATCC MYA-4620 / CBS 123657 / FGSC 9075 / NRRL 31084 / PH-1) OX=229533 GN=FG07678.1 PE=4 SV=1	I1RU06	FG07678	48 kDa	0	0	0	0	0	0	0	0	0	0	-4	0	0	0	0	0	-2	0	0	0	0	0	0	0	0	0	0	0	4	0	0	0	0	0	2	0	0	0	0	0.666667	0	1.33333	ZERO	ZERO	(-)inf	1
Ammonium transporter OS=Gibberella zeae (strain ATCC MYA-4620 / CBS 123657 / FGSC 9075 / NRRL 31084 / PH-1) OX=229533 GN=FG00529.1 PE=3 SV=1	V6QVL9	FG00529	56 kDa	0	0	0	0	0	0	0	0	0	0	0	-2	0	0	0	-1	0	0	0	0	0	0	0	0	0	0	0	0	0	2	0	0	0	1	0	0	0	0	0	0.333333	0	0.666667	ZERO	ZERO	(-)inf	1
Uncharacterized protein OS=Gibberella zeae OX=5518 GN=FUG_LOCUS431559 PE=4 SV=1	A0A4E9EFH7	FUG_LOCUS431559	54 kDa	0	0	0	0	0	0	0	0	0	-1	-1	0	0	0	0	0	-1	0	0	0	0	0	0	0	0	0	0	1	1	0	0	0	0	0	1	0	0	0	0	0.333333	0	0.666667	ZERO	ZERO	(-)inf	1
Uncharacterized protein OS=Gibberella zeae OX=5518 GN=FUG_LOCUS145468 PE=4 SV=1	A0A2H3FEP2	FUG_LOCUS145468	28 kDa	0	0	0	0	0	0	0	0	0	-1	-2	-2	0	0	0	-1	-2	0	0	0	0	0	0	0	0	0	0	1	2	2	0	0	0	1	2	0	0	0	0	1	0	1.66667	ZERO	ZERO	(-)inf	0.736966
Vacuolar protein sorting/targeting protein 10 OS=Gibberella zeae (strain ATCC MYA-4620 / CBS 123657 / FGSC 9075 / NRRL 31084 / PH-1) OX=229533 GN=FG00615.1 PE=4 SV=1	I1RAS9	FG00615	169 kDa	0	0	0	0	0	0	0	0	0	3	0	0	0	0	0	-2	0	0	0	0	0	0	0	0	0	0	0	3	0	0	0	0	0	2	0	0	0	0	0	0.666667	0	1	ZERO	ZERO	(-)inf	0.584963
chitin synthase OS=Gibberella zeae (strain ATCC MYA-4620 / CBS 123657 / FGSC 9075 / NRRL 31084 / PH-1) OX=229533 PE=4 SV=1	A0A098D889		199 kDa	0	0	0	0	0	0	0	0	0	0	-3	0	0	0	0	-2	0	0	0	0	0	0	0	0	0	0	0	0	3	0	0	0	0	2	0	0	0	0	0	0.666667	0	1	ZERO	ZERO	(-)inf	0.584963
Chromosome 2, complete genome OS=Gibberella zeae (strain ATCC MYA-4620 / CBS 123657 / FGSC 9075 / NRRL 31084 / PH-1) OX=229533 GN=FG03626.1 PE=3 SV=1	I1RII9	FG03626	64 kDa	0	0	0	0	0	0	0	0	0	-2	-3	-1	0	0	0	-1	-4	0	0	0	0	0	0	0	0	0	0	2	3	1	0	0	0	1	4	0	0	0	0	1.66667	0	2	ZERO	ZERO	(-)inf	0.263034
Uncharacterized protein OS=Gibberella zeae OX=5518 GN=FUG_LOCUS170345 PE=3 SV=1	A0A2H3HCG5	FUG_LOCUS170345	68 kDa	0	0	0	0	0	0	0	0	0	-1	-1	0	0	0	0	-2	0	0	0	0	0	0	0	0	0	0	0	1	1	0	0	0	0	2	0	0	0	0	0	0.666667	0	0.666667	ZERO	ZERO	(-)inf	0
Cell wall glycoprotein OS=Gibberella zeae OX=5518 GN=FUG_LOCUS452766 PE=4 SV=1	A0A2H3G957	FUG_LOCUS452766	33 kDa	0	0	0	0	0	0	0	0	0	-1	0	0	0	0	0	-1	0	0	0	0	0	0	0	0	0	0	0	1	0	0	0	0	0	1	0	0	0	0	0	0.333333	0	0.333333	ZERO	ZERO	(-)inf	0
Protein-arginine deiminase C-terminal domain-containing protein OS=Gibberella zeae OX=5518 GN=FUG_LOCUS220878 PE=4 SV=1	A0A2H3GWJ7	FUG_LOCUS220878	70 kDa	0	0	0	0	0	0	0	0	0	-1	0	0	0	0	0	-1	0	0	0	0	0	0	0	0	0	0	0	1	0	0	0	0	0	1	0	0	0	0	0	0.333333	0	0.333333	ZERO	ZERO	(-)inf	0
Chromosome 2, complete genome OS=Gibberella zeae (strain ATCC MYA-4620 / CBS 123657 / FGSC 9075 / NRRL 31084 / PH-1) OX=229533 GN=FGRAMPH1_01T14005 PE=4 SV=1	A0A1C3YN01	FGRAMPH1_01T14005	29 kDa	0	0	0	0	0	0	0	0	0	-1	0	0	0	0	0	0	-1	0	0	0	0	0	0	0	0	0	0	1	0	0	0	0	0	0	1	0	0	0	0	0.333333	0	0.333333	ZERO	ZERO	(-)inf	0
Phosphomevalonate kinase OS=Gibberella zeae OX=5518 GN=MDCFG202_LOCUS297778 PE=3 SV=1	A0A4U9F0T1	MDCFG202_LOCUS297778	48 kDa	0	0	0	0	0	0	0	0	0	0	-1	0	0	0	0	-1	0	0	0	0	0	0	0	0	0	0	0	0	1	0	0	0	0	1	0	0	0	0	0	0.333333	0	0.333333	ZERO	ZERO	(-)inf	0
Chromosome 2, complete genome OS=Gibberella zeae (strain ATCC MYA-4620 / CBS 123657 / FGSC 9075 / NRRL 31084 / PH-1) OX=229533 GN=FG03986.1 PE=4 SV=1	I1RJG6	FG03986	55 kDa	0	0	0	0	0	0	0	0	0	-2	-6	-4	0	0	0	-8	0	-6	0	0	0	0	0	0	0	0	0	2	6	4	0	0	0	8	0	6	0	0	0	4.66667	0	4	ZERO	ZERO	(-)inf	-0.222392
Peptidase M20 dimerisation domain-containing protein OS=Gibberella zeae OX=5518 GN=FUG_LOCUS89309 PE=3 SV=1	A0A4E9DAH0	FUG_LOCUS89309	174 kDa	0	0	0	0	0	0	0	0	0	-2	-5	7	0	0	0	-14	-2	-3	0	0	0	0	0	0	0	0	0	2	5	7	0	0	0	14	2	3	0	0	0	6.33333	0	4.66667	ZERO	ZERO	(-)inf	-0.440573
Chromosome 2, complete genome OS=Gibberella zeae (strain ATCC MYA-4620 / CBS 123657 / FGSC 9075 / NRRL 31084 / PH-1) OX=229533 GN=FG08495.1 PE=3 SV=1	I1RW41	FG08495	34 kDa	0	0	0	0	0	0	0	0	0	0	0	-2	0	0	0	-1	0	-2	0	0	0	0	0	0	0	0	0	0	0	2	0	0	0	1	0	2	0	0	0	1	0	0.666667	ZERO	ZERO	(-)inf	-0.584963
Alkaline phosphatase OS=Gibberella zeae OX=5518 GN=MDCFG202_LOCUS389633 PE=3 SV=1	A0A9N8RIR6	MDCFG202_LOCUS389633	61 kDa	0	0	0	0	0	0	0	0	0	-1	-1	-5	0	0	0	-4	6	-1	0	0	0	0	0	0	0	0	0	1	1	5	0	0	0	4	6	1	0	0	0	3.66667	0	2.33333	ZERO	ZERO	(-)inf	-0.652077
Amine oxidase domain-containing protein OS=Gibberella zeae OX=5518 GN=MDCFG202_LOCUS570495 PE=4 SV=1	A0A8H3Q4R3	MDCFG202_LOCUS570495	59 kDa	0	0	0	0	0	0	0	0	0	-1	0	-1	0	0	0	-4	0	0	0	0	0	0	0	0	0	0	0	1	0	1	0	0	0	4	0	0	0	0	0	1.33333	0	0.666667	ZERO	ZERO	(-)inf	-1
chitinase OS=Gibberella zeae (strain ATCC MYA-4620 / CBS 123657 / FGSC 9075 / NRRL 31084 / PH-1) OX=229533 GN=FG07492.1 PE=3 SV=1	A0A098DNZ7	FG07492	44 kDa	0	0	0	0	0	0	0	0	0	-1	-1	0	0	0	0	-1	-3	0	0	0	0	0	0	0	0	0	0	1	1	0	0	0	0	1	3	0	0	0	0	1.33333	0	0.666667	ZERO	ZERO	(-)inf	-1
Asl1-like glycosyl hydrolase catalytic domain-containing protein OS=Gibberella zeae OX=5518 GN=MDCFG202_LOCUS278229 PE=4 SV=1	A0A9N8RE86	MDCFG202_LOCUS278229	40 kDa	0	0	0	0	0	0	0	0	0	-1	1	-2	0	0	0	-7	0	-2	0	0	0	0	0	0	0	0	0	1	1	2	0	0	0	7	0	2	0	0	0	3	0	1.33333	ZERO	ZERO	(-)inf	-1.16993
Uncharacterized protein OS=Gibberella zeae OX=5518 GN=FUG_LOCUS356095 PE=4 SV=1	A0A2H3FLH4	FUG_LOCUS356095	26 kDa	0	0	0	0	0	0	0	0	0	-2	-1	-3	0	0	0	-5	-6	-4	0	0	0	0	0	0	0	0	0	2	1	3	0	0	0	5	6	4	0	0	0	5	0	2	ZERO	ZERO	(-)inf	-1.32193
Uncharacterized protein OS=Gibberella zeae OX=5518 GN=FUG_LOCUS306203 PE=4 SV=1	A0A2H3H2H1	FUG_LOCUS306203	39 kDa	0	0	0	0	0	0	0	0	0	0	-1	0	0	0	0	0	0	-3	0	0	0	0	0	0	0	0	0	0	1	0	0	0	0	0	0	3	0	0	0	1	0	0.333333	ZERO	ZERO	(-)inf	-1.58496
Effector CFEMN1 OS=Gibberella zeae (strain ATCC MYA-4620 / CBS 123657 / FGSC 9075 / NRRL 31084 / PH-1) OX=229533 GN=CFEMN1 PE=1 SV=1	I1RAQ3	CFEMN1	16 kDa	0	0	0	0	0	0	0	0	0	0	-1	0	0	0	0	-1	0	-2	0	0	0	0	0	0	0	0	0	0	1	0	0	0	0	1	0	2	0	0	0	1	0	0.333333	ZERO	ZERO	(-)inf	-1.58496
Peptidase M3A/M3B catalytic domain-containing protein OS=Gibberella zeae OX=5518 GN=FUG_LOCUS337050 PE=3 SV=1	A0A4U9EVQ8	FUG_LOCUS337050	88 kDa	0	0	0	0	0	0	0	0	0	-1	0	0	0	0	0	-4	0	0	0	0	0	0	0	0	0	0	0	1	0	0	0	0	0	4	0	0	0	0	0	1.33333	0	0.333333	ZERO	ZERO	(-)inf	-2
NADP-dependent oxidoreductase domain-containing protein OS=Gibberella zeae OX=5518 GN=FUG_LOCUS35082 PE=4 SV=1	A0A2H3FKB5	FUG_LOCUS35082	40 kDa	0	0	0	0	0	0	0	0	0	0	-1	0	0	0	0	-5	0	0	0	0	0	0	0	0	0	0	0	0	1	0	0	0	0	5	0	0	0	0	0	1.66667	0	0.333333	ZERO	ZERO	(-)inf	-2.32193
Cytochrome b5 heme-binding domain-containing protein OS=Gibberella zeae OX=5518 GN=MDCFG202_LOCUS546148 PE=3 SV=1	A0A9N8RPH8	MDCFG202_LOCUS546148	31 kDa	0	0	0	0	0	0	0	0	0	0	-3	0	0	0	0	-5	-5	-8	0	0	0	0	0	0	0	0	0	0	3	0	0	0	0	5	5	8	0	0	0	6	0	1	ZERO	ZERO	(-)inf	-2.58496
Glucoamylase OS=Gibberella zeae OX=5518 GN=FUG_LOCUS202882 PE=3 SV=1	A0A2H3GIR4	FUG_LOCUS202882	63 kDa	0	0	0	0	0	0	0	0	0	0	-1	0	0	0	0	-2	0	-5	0	0	0	0	0	0	0	0	0	0	1	0	0	0	0	2	0	5	0	0	0	2.33333	0	0.333333	ZERO	ZERO	(-)inf	-2.80735
V-type proton ATPase catalytic subunit A OS=Gibberella zeae OX=5518 GN=MDCFG202_LOCUS457128 PE=3 SV=1	A0A9N8RL27	MDCFG202_LOCUS457128	120 kDa	0	0	0	0	0	0	0	0	0	0	1	0	1	0	0	0	0	0	0	0	0	0	0	0	0	0	0	0	1	0	1	0	0	0	0	0	0.333333	0	0	0	0	0.333333	(-)inf	(-)inf	ZERO	(+)inf
Hsp90 chaperone protein kinase-targeting subunit OS=Gibberella zeae OX=5518 GN=FUG_LOCUS103934 PE=3 SV=1	A0A2H3Fg265833	FUG_LOCUS103934	54 kDa	0	0	0	0	0	0	0	0	0	-1	0	0	1	0	0	0	0	0	0	0	0	0	0	0	0	0	0	1	0	0	1	0	0	0	0	0	0.333333	0	0	0	0	0.333333	(-)inf	(-)inf	ZERO	(+)inf
acetyl-CoA C-acyltransferase OS=Gibberella zeae (strain ATCC MYA-4620 / CBS 123657 / FGSC 9075 / NRRL 31084 / PH-1) OX=229533 GN=FG04243.1 PE=3 SV=1	I1RK55	FG04243	44 kDa	0	0	0	0	0	0	0	0	0	-1	0	0	0	-1	0	0	0	0	0	0	0	0	0	0	0	0	0	1	0	0	0	1	0	0	0	0	0.333333	0	0	0	0	0.333333	(-)inf	(-)inf	ZERO	(+)inf
Chromosome 4, complete genome OS=Gibberella zeae (strain ATCC MYA-4620 / CBS 123657 / FGSC 9075 / NRRL 31084 / PH-1) OX=229533 GN=FG06583.1 PE=4 SV=1	A0A0E0S9Y6	FG06583	129 kDa	0	0	0	-1	-2	0	0	0	0	-3	-5	0	0	0	0	0	0	0	0	0	0	1	2	0	0	0	0	3	5	0	0	0	0	0	0	0	0	0	0	0	1	2.66667	ZERO	ZERO	(+)inf	(+)inf
RING-type domain-containing protein OS=Gibberella zeae OX=5518 GN=FUG_LOCUS337084 PE=4 SV=1	A0A4E9DZB5	FUG_LOCUS337084	101 kDa	0	0	0	-2	0	0	0	0	0	0	0	-7	0	0	0	0	0	0	0	0	0	2	0	0	0	0	0	0	0	7	0	0	0	0	0	0	0	0	0	0	0.666667	2.33333	ZERO	ZERO	(+)inf	(+)inf
Trehalase OS=Gibberella zeae (strain ATCC MYA-4620 / CBS 123657 / FGSC 9075 / NRRL 31084 / PH-1) OX=229533 GN=FG05622.1 PE=3 SV=1	A0A098DXB4	FG05622	79 kDa	0	0	0	-3	0	0	0	0	0	-2	-3	0	0	0	0	0	0	0	0	0	0	3	0	0	0	0	0	2	3	0	0	0	0	0	0	0	0	0	0	0	1	1.66667	ZERO	ZERO	(+)inf	(+)inf
Acid phosphatase OS=Gibberella zeae OX=5518 GN=FUG_LOCUS431776 PE=3 SV=1	A0A2H3FSB5	FUG_LOCUS431776	50 kDa	0	0	0	2	-3	-2	0	0	0	-2	-2	0	0	0	0	0	0	0	0	0	0	2	3	2	0	0	0	2	2	0	0	0	0	0	0	0	0	0	0	0	2.33333	1.33333	ZERO	ZERO	(+)inf	(+)inf
Uncharacterized protein OS=Gibberella zeae OX=5518 GN=FUG_LOCUS145394 PE=3 SV=1	A0A2H3GAM7	FUG_LOCUS145394	48 kDa	0	0	0	0	-1	-1	0	0	0	-1	-1	0	0	0	0	0	0	0	0	0	0	0	1	1	0	0	0	1	1	0	0	0	0	0	0	0	0	0	0	0	0.666667	0.666667	ZERO	ZERO	(+)inf	(+)inf
Uncharacterized protein OS=Gibberella zeae OX=5518 GN=FUG_LOCUS202798 PE=4 SV=1	A0A4E9DUW6	FUG_LOCUS202798	156 kDa	0	0	0	-1	0	0	0	0	0	-2	0	0	0	0	0	0	0	0	0	0	0	1	0	0	0	0	0	2	0	0	0	0	0	0	0	0	0	0	0	0	0.333333	0.666667	ZERO	ZERO	(+)inf	(+)inf
Chromosome 1, complete genome OS=Gibberella zeae (strain ATCC MYA-4620 / CBS 123657 / FGSC 9075 / NRRL 31084 / PH-1) OX=229533 GN=FG01026.1 PE=4 SV=1	I1RBT6	FG01026	37 kDa	0	0	0	-1	0	0	0	0	0	0	-1	-1	0	0	0	0	0	0	0	0	0	1	0	0	0	0	0	0	1	1	0	0	0	0	0	0	0	0	0	0	0.333333	0.666667	ZERO	ZERO	(+)inf	(+)inf
Protein OS-9 homolog OS=Gibberella zeae (strain ATCC MYA-4620 / CBS 123657 / FGSC 9075 / NRRL 31084 / PH-1) OX=229533 GN=YOS1 PE=3 SV=1	Q4IEA7	YOS1	57 kDa	0	0	0	-1	0	0	0	0	0	-1	-1	0	0	0	0	0	0	0	0	0	0	1	0	0	0	0	0	1	1	0	0	0	0	0	0	0	0	0	0	0	0.333333	0.666667	ZERO	ZERO	(+)inf	(+)inf
Meiotically up-regulated gene 157 protein OS=Gibberella zeae OX=5518 GN=FUG_LOCUS726 PE=4 SV=1	A0A2H3FLN6	FUG_LOCUS726	58 kDa	0	0	0	-1	0	0	0	0	0	0	-2	0	0	0	0	0	0	0	0	0	0	1	0	0	0	0	0	0	2	0	0	0	0	0	0	0	0	0	0	0	0.333333	0.666667	ZERO	ZERO	(+)inf	(+)inf
Sulfatase N-terminal domain-containing protein OS=Gibberella zeae (strain ATCC MYA-4620 / CBS 123657 / FGSC 9075 / NRRL 31084 / PH-1) OX=229533 GN=FG03452.1 PE=4 SV=1	A0A098DK08	FG03452	101 kDa	0	0	0	-1	0	0	0	0	0	-1	0	0	0	0	0	0	0	0	0	0	0	1	0	0	0	0	0	1	0	0	0	0	0	0	0	0	0	0	0	0	0.333333	0.333333	ZERO	ZERO	(+)inf	(+)inf
Uncharacterized protein OS=Gibberella zeae OX=5518 GN=FUG_LOCUS465438 PE=3 SV=1	A0A2H3HLL8	FUG_LOCUS465438	42 kDa	0	0	0	12	10	15	0	0	0	-4	-9	8	0	0	0	-3	0	0	0	0	0	12	10	15	0	0	0	4	9	8	0	0	0	3	0	0	0	0	0	1	12.3333	7	ZERO	ZERO	3.62449	2.80735
Dolichyl-phosphate-mannose--protein mannosyltransferase OS=Gibberella zeae (strain ATCC MYA-4620 / CBS 123657 / FGSC 9075 / NRRL 31084 / PH-1) OX=229533 GN=FG08935.1 PE=3 SV=1	I1RX83	FG08935	108 kDa	0	0	0	0	0	-6	0	0	0	-1	3	-2	0	0	0	-1	0	0	0	0	0	0	0	6	0	0	0	1	3	2	0	0	0	1	0	0	0	0	0	0.333333	2	2	ZERO	ZERO	2.58496	2.58496
Elongation of fatty acids protein OS=Gibberella zeae (strain ATCC MYA-4620 / CBS 123657 / FGSC 9075 / NRRL 31084 / PH-1) OX=229533 GN=FG06896.1 PE=3 SV=1	A0A098DU94	FG06896	60 kDa	0	0	0	-3	-1	-3	0	0	0	0	-1	-2	0	0	0	-1	0	0	0	0	0	3	1	3	0	0	0	0	1	2	0	0	0	1	0	0	0	0	0	0.333333	2.33333	1	ZERO	ZERO	2.80735	1.58496
Peptide hydrolase OS=Gibberella zeae OX=5518 GN=FUG_LOCUS392071 PE=3 SV=1	A0A2H3G7K9	FUG_LOCUS392071	45 kDa	0	0	0	-1	0	0	0	0	0	-1	-2	0	0	0	0	-1	0	0	0	0	0	1	0	0	0	0	0	1	2	0	0	0	0	1	0	0	0	0	0	0.333333	0.333333	1	ZERO	ZERO	0	1.58496
Thioredoxin domain-containing protein OS=Gibberella zeae OX=5518 GN=FUG_LOCUS89449 PE=4 SV=1	A0A4U9EN30	FUG_LOCUS89449	57 kDa	0	0	0	45	37	55	0	0	0	26	42	41	0	0	0	-9	13	20	0	0	0	45	37	55	0	0	0	26	42	41	0	0	0	9	13	20	0	0	0	14	45.6667	36.3333	ZERO	ZERO	1.70571	1.37587
Chromosome 1, complete genome OS=Gibberella zeae (strain ATCC MYA-4620 / CBS 123657 / FGSC 9075 / NRRL 31084 / PH-1) OX=229533 GN=FG02339.1 PE=3 SV=1	I1RF73	FG02339	61 kDa	0	0	0	-5	5	-4	0	0	0	-1	-2	-2	0	0	0	-2	0	0	0	0	0	5	5	4	0	0	0	1	2	2	0	0	0	2	0	0	0	0	0	0.666667	4.66667	1.66667	ZERO	ZERO	2.80735	1.32193
Murein transglycosylase OS=Gibberella zeae OX=5518 GN=FUG_LOCUS580631 PE=3 SV=1	A0A4E9EMM6	FUG_LOCUS580631	59 kDa	0	0	0	-7	2	-2	0	0	0	-3	-4	2	0	0	0	-2	0	-2	0	0	0	7	2	2	0	0	0	3	4	2	0	0	0	2	0	2	0	0	0	1.33333	3.66667	3	ZERO	ZERO	1.45943	1.16993
Major facilitator superfamily (MFS) profile domain-containing protein OS=Gibberella zeae OX=5518 GN=FUG_LOCUS296776 PE=4 SV=1	A0A4E9DQY1	FUG_LOCUS296776	108 kDa	0	0	0	0	2	2	0	0	0	-1	-6	2	0	0	0	-4	0	0	0	0	0	0	2	2	0	0	0	1	6	2	0	0	0	4	0	0	0	0	0	1.33333	1.33333	3	ZERO	ZERO	0	1.16993
UDP-glucose:glycoprotein glucosyltransferase OS=Gibberella zeae OX=5518 GN=FUG_LOCUS562622 PE=3 SV=1	A0A2H3GI70	FUG_LOCUS562622	163 kDa	0	0	0	43	16	28	0	0	0	27	32	30	0	0	0	28	5	11	0	0	0	43	16	28	0	0	0	27	32	30	0	0	0	28	5	11	0	0	0	14.6667	29	29.6667	ZERO	ZERO	0.983512	1.0163
chitinase OS=Gibberella zeae (strain ATCC MYA-4620 / CBS 123657 / FGSC 9075 / NRRL 31084 / PH-1) OX=229533 GN=FG09118.1 PE=3 SV=1	I1RXP4	FG09118	130 kDa	0	0	0	2	7	8	0	0	0	3	5	4	0	0	0	-1	5	0	0	0	0	2	7	8	0	0	0	3	5	4	0	0	0	1	5	0	0	0	0	2	5.66667	4	ZERO	ZERO	1.5025	1
Peptide hydrolase OS=Gibberella zeae OX=5518 GN=MDCFG202_LOCUS358371 PE=3 SV=1	A0A9N8WVJ2	MDCFG202_LOCUS358371	45 kDa	0	0	0	-1	0	0	0	0	0	-1	-1	0	0	0	0	-1	0	0	0	0	0	1	0	0	0	0	0	1	1	0	0	0	0	1	0	0	0	0	0	0.333333	0.333333	0.666667	ZERO	ZERO	0	1
1,3-beta-glucanosyltransferase OS=Gibberella zeae (strain ATCC MYA-4620 / CBS 123657 / FGSC 9075 / NRRL 31084 / PH-1) OX=229533 GN=FG09980.1 PE=3 SV=1	I1RZX4	FG09980	49 kDa	0	0	0	0	3	-1	0	0	0	-3	10	5	0	0	0	-4	2	3	0	0	0	0	3	1	0	0	0	3	10	5	0	0	0	4	2	3	0	0	0	3	1.33333	6	ZERO	ZERO	-1.16993	1
Nucleoporin POM152 OS=Gibberella zeae OX=5518 GN=MDCFG202_LOCUS28830 PE=4 SV=1	A0A9N8R5K3	MDCFG202_LOCUS28830	142 kDa	0	0	0	3	2	6	0	0	0	8	1	6	0	0	0	4	0	4	0	0	0	3	2	6	0	0	0	8	1	6	0	0	0	4	0	4	0	0	0	2.66667	3.66667	5	ZERO	ZERO	0.459432	0.906891
AB hydrolase-1 domain-containing protein OS=Gibberella zeae OX=5518 GN=FUG_LOCUS220832 PE=3 SV=1	A0A2H3GX85	FUG_LOCUS220832	64 kDa	0	0	0	7	-7	7	0	0	0	-3	-5	3	0	0	0	-7	0	0	0	0	0	7	7	7	0	0	0	3	5	3	0	0	0	7	0	0	0	0	0	2.33333	7	3.66667	ZERO	ZERO	1.58496	0.652077
alpha-glucosidase OS=Gibberella zeae OX=5518 GN=MDCFG202_LOCUS273952 PE=3 SV=1	A0A9N8RDT2	MDCFG202_LOCUS273952	109 kDa	0	0	0	3	-1	4	0	0	0	17	32	26	0	0	0	14	16	18	0	0	0	3	1	4	0	0	0	17	32	26	0	0	0	14	16	18	0	0	0	16	2.66667	25	ZERO	ZERO	-2.58496	0.643856
alpha-glucosidase OS=Gibberella zeae (strain ATCC MYA-4620 / CBS 123657 / FGSC 9075 / NRRL 31084 / PH-1) OX=229533 GN=FG05973.1 PE=3 SV=1	I1RPK1	FG05973	109 kDa	0	0	0	3	-1	4	0	0	0	16	35	24	0	0	0	15	16	18	0	0	0	3	1	4	0	0	0	16	35	24	0	0	0	15	16	18	0	0	0	16.3333	2.66667	25	ZERO	ZERO	-2.61471	0.614109
Uncharacterized protein OS=Gibberella zeae OX=5518 GN=FUG_LOCUS323949 PE=3 SV=1	A0A2H3FIJ8	FUG_LOCUS323949	94 kDa	0	0	0	-1	-5	-6	0	0	0	-4	-5	-4	0	0	0	-5	-2	2	0	0	0	1	5	6	0	0	0	4	5	4	0	0	0	5	2	2	0	0	0	3	4	4.33333	ZERO	ZERO	0.415037	0.530515
FAD-dependent oxidoreductase domain-containing protein 1 OS=Gibberella zeae (strain ATCC MYA-4620 / CBS 123657 / FGSC 9075 / NRRL 31084 / PH-1) OX=229533 GN=FG09145.1 PE=4 SV=1	I1RXS0	FG09145	54 kDa	0	0	0	-5	6	5	0	0	0	-2	6	-1	0	0	0	-2	2	-3	0	0	0	5	6	5	0	0	0	2	6	1	0	0	0	2	2	3	0	0	0	2.33333	5.33333	3	ZERO	ZERO	1.19265	0.36257
Carboxypeptidase OS=Gibberella zeae OX=5518 GN=FUG_LOCUS145319 PE=3 SV=1	A0A4E9DQC9	FUG_LOCUS145319	54 kDa	0	0	0	-1	5	-4	0	0	0	-2	-2	1	0	0	0	-2	-1	1	0	0	0	1	5	4	0	0	0	2	2	1	0	0	0	2	1	1	0	0	0	1.33333	3.33333	1.66667	ZERO	ZERO	1.32193	0.321928
FAD-dependent oxidoreductase domain-containing protein 1 OS=Gibberella zeae OX=5518 GN=FUG_LOCUS306280 PE=4 SV=1	A0A4E9DWT6	FUG_LOCUS306280	54 kDa	0	0	0	-5	6	5	0	0	0	-2	-6	-1	0	0	0	-3	2	-3	0	0	0	5	6	5	0	0	0	2	6	1	0	0	0	3	2	3	0	0	0	2.66667	5.33333	3	ZERO	ZERO	1	0.169925
Beta-fructofuranosidase OS=Gibberella zeae (strain ATCC MYA-4620 / CBS 123657 / FGSC 9075 / NRRL 31084 / PH-1) OX=229533 GN=FG08415.1 PE=3 SV=1	A0A098DCS9	FG08415	78 kDa	0	0	0	23	-8	33	0	0	0	-6	8	6	0	0	0	-8	-2	-11	0	0	0	23	8	33	0	0	0	6	8	6	0	0	0	8	2	11	0	0	0	7	21.3333	6.66667	ZERO	ZERO	1.60768	-0.0703893
Peptide hydrolase OS=Gibberella zeae OX=5518 GN=FUG_LOCUS337060 PE=3 SV=1	A0A2H3HAW0	FUG_LOCUS337060	44 kDa	0	0	0	-4	-4	-5	0	0	0	-4	-5	-22	0	0	0	-7	-9	-19	0	0	0	4	4	5	0	0	0	4	5	22	0	0	0	7	9	19	0	0	0	11.6667	4.33333	10.3333	ZERO	ZERO	-1.42884	-0.175087
Phosphorylcholine phosphatase OS=Gibberella zeae OX=5518 GN=FUG_LOCUS211570 PE=4 SV=1	A0A2H3G9Q7	FUG_LOCUS211570	41 kDa	0	0	0	-7	10	-7	0	0	0	-6	5	-19	0	0	0	-12	15	-8	0	0	0	7	10	7	0	0	0	6	5	19	0	0	0	12	15	8	0	0	0	11.6667	8	10	ZERO	ZERO	-0.544321	-0.222392
Yeast cell wall synthesis Kre9/Knh1-like N-terminal domain-containing protein (Fragment) OS=Gibberella zeae OX=5518 GN=FUG_LOCUS145530 PE=4 SV=1	A0A4E9E6P7	FUG_LOCUS145530	31 kDa	0	0	0	-2	0	-5	0	0	0	-1	-2	-2	0	0	0	-1	-2	-3	0	0	0	2	0	5	0	0	0	1	2	2	0	0	0	1	2	3	0	0	0	2	2.33333	1.66667	ZERO	ZERO	0.222392	-0.263034
Peptidase S33 tripeptidyl aminopeptidase-like C-terminal domain-containing protein OS=Gibberella zeae (strain ATCC MYA-4620 / CBS 123657 / FGSC 9075 / NRRL 31084 / PH-1) OX=229533 PE=3 SV=1	I1RIE3		59 kDa	0	0	0	-1	-6	0	0	0	0	-4	-4	-5	0	0	0	-5	-9	-4	0	0	0	1	6	0	0	0	0	4	4	5	0	0	0	5	9	4	0	0	0	6	2.33333	4.33333	ZERO	ZERO	-1.36257	-0.469485
peptidylprolyl isomerase OS=Gibberella zeae OX=5518 GN=FUG_LOCUS580686 PE=4 SV=1	A0A2H3FUD0	FUG_LOCUS580686	20 kDa	0	0	0	-20	-13	-34	0	0	0	-5	-3	-28	0	0	0	-3	-27	-20	0	0	0	20	13	34	0	0	0	5	3	28	0	0	0	3	27	20	0	0	0	16.6667	22.3333	12	ZERO	ZERO	0.422233	-0.473931
Yeast cell wall synthesis Kre9/Knh1-like N-terminal domain-containing protein OS=Gibberella zeae OX=5518 GN=FUG_LOCUS431790 PE=4 SV=1	A0A2H3FDZ7	FUG_LOCUS431790	29 kDa	0	0	0	-5	5	-21	0	0	0	6	6	9	0	0	0	-9	-11	-13	0	0	0	5	5	21	0	0	0	6	6	9	0	0	0	9	11	13	0	0	0	11	10.3333	7	ZERO	ZERO	-0.0901978	-0.652077
Peptidase S53 domain-containing protein OS=Gibberella zeae OX=5518 GN=FUG_LOCUS397531 PE=4 SV=1	A0A4E9DX65	FUG_LOCUS397531	65 kDa	0	0	0	-4	1	-1	0	0	0	-1	1	1	0	0	0	0	-5	0	0	0	0	4	1	1	0	0	0	1	1	1	0	0	0	0	5	0	0	0	0	1.66667	2	1	ZERO	ZERO	0.263034	-0.736966
Chromosome 3, complete genome OS=Gibberella zeae (strain ATCC MYA-4620 / CBS 123657 / FGSC 9075 / NRRL 31084 / PH-1) OX=229533 GN=FG05714.1 PE=4 SV=1	I1RNX0	FG05714	21 kDa	0	0	0	-2	-2	-2	0	0	0	-1	0	-2	0	0	0	-1	-2	-2	0	0	0	2	2	2	0	0	0	1	0	2	0	0	0	1	2	2	0	0	0	1.66667	2	1	ZERO	ZERO	0.263034	-0.736966
Extracellular membrane protein CFEM domain-containing protein OS=Gibberella zeae OX=5518 GN=FUG_LOCUS428794 PE=4 SV=1	A0A2H3G687	FUG_LOCUS428794	19 kDa	0	0	0	-4	-1	-5	0	0	0	-1	-3	-1	0	0	0	-1	-5	-3	0	0	0	4	1	5	0	0	0	1	3	1	0	0	0	1	5	3	0	0	0	3	3.33333	1.66667	ZERO	ZERO	0.152003	-0.847997
Amine oxidase OS=Gibberella zeae (strain ATCC MYA-4620 / CBS 123657 / FGSC 9075 / NRRL 31084 / PH-1) OX=229533 GN=FG10677.1 PE=3 SV=1	I1S1R2	FG10677	90 kDa	0	0	0	-1	0	-6	0	0	0	-2	-3	0	0	0	0	-2	-2	-5	0	0	0	1	0	6	0	0	0	2	3	0	0	0	0	2	2	5	0	0	0	3	2.33333	1.66667	ZERO	ZERO	-0.36257	-0.847997
Chromosome 1, complete genome OS=Gibberella zeae (strain ATCC MYA-4620 / CBS 123657 / FGSC 9075 / NRRL 31084 / PH-1) OX=229533 GN=FGRAMPH1_01T05961 PE=4 SV=1	A0A1C3YIT5	FGRAMPH1_01T05961	103 kDa	0	0	0	-7	1	5	0	0	0	-3	-3	0	0	0	0	-8	2	1	0	0	0	7	1	5	0	0	0	3	3	0	0	0	0	8	2	1	0	0	0	3.66667	4.33333	2	ZERO	ZERO	0.241008	-0.874469
Extracellular membrane protein CFEM domain-containing protein OS=Gibberella zeae OX=5518 GN=FUG_LOCUS574 PE=3 SV=1	A0A2H3FP06	FUG_LOCUS574	20 kDa	0	0	0	-1	-5	-4	0	0	0	-1	-5	-2	0	0	0	-3	-7	-5	0	0	0	1	5	4	0	0	0	1	5	2	0	0	0	3	7	5	0	0	0	5	3.33333	2.66667	ZERO	ZERO	-0.584963	-0.906891
Iron transport multicopper oxidase FET3 (Fragment) OS=Gibberella zeae OX=5518 GN=FUG_LOCUS89424 PE=3 SV=1	A0A4E9DU03	FUG_LOCUS89424	73 kDa	0	0	0	6	-2	11	0	0	0	4	5	-7	0	0	0	4	19	-8	0	0	0	6	2	11	0	0	0	4	5	7	0	0	0	4	19	8	0	0	0	10.3333	6.33333	5.33333	ZERO	ZERO	-0.706269	-0.954196
Uncharacterized protein OS=Gibberella zeae OX=5518 GN=FUG_LOCUS542126 PE=4 SV=1	A0A4E9EM15	FUG_LOCUS542126	41 kDa	0	0	0	-3	0	-2	0	0	0	-1	0	0	0	0	0	-1	1	0	0	0	0	3	0	2	0	0	0	1	0	0	0	0	0	1	1	0	0	0	0	0.666667	1.66667	0.333333	ZERO	ZERO	1.32193	-1
Uncharacterized protein OS=Gibberella zeae OX=5518 GN=MDCFG202_LOCUS278167 PE=4 SV=1	A0A8H3KI87	MDCFG202_LOCUS278167	68 kDa	0	0	0	0	0	-10	0	0	0	-1	0	-9	0	0	0	-5	-8	-10	0	0	0	0	0	10	0	0	0	1	0	9	0	0	0	5	8	10	0	0	0	7.66667	3.33333	3.33333	ZERO	ZERO	-1.20163	-1.20163
GPI anchored serine-threonine rich protein OS=Gibberella zeae OX=5518 GN=FUG_LOCUS179063 PE=4 SV=1	A0A2H3H1C6	FUG_LOCUS179063	17 kDa	0	0	0	-3	-4	-5	0	0	0	-1	0	-2	0	0	0	0	-3	-4	0	0	0	3	4	5	0	0	0	1	0	2	0	0	0	0	3	4	0	0	0	2.33333	4	1	ZERO	ZERO	0.777608	-1.22239
Chromosome 4, complete genome OS=Gibberella zeae (strain ATCC MYA-4620 / CBS 123657 / FGSC 9075 / NRRL 31084 / PH-1) OX=229533 GN=FG09366.1 PE=3 SV=1	I1RYC1	FG09366	48 kDa	0	0	0	-6	7	-6	0	0	0	-3	-5	-4	0	0	0	-12	-11	-6	0	0	0	6	7	6	0	0	0	3	5	4	0	0	0	12	11	6	0	0	0	9.66667	6.33333	4	ZERO	ZERO	-0.610053	-1.27302
Extracellular serine carboxypeptidase OS=Gibberella zeae OX=5518 GN=FUG_LOCUS511653 PE=3 SV=1	A0A4U9EJJ8	FUG_LOCUS511653	60 kDa	0	0	0	-7	8	13	0	0	0	-2	-2	-6	0	0	0	8	-14	-6	0	0	0	7	8	13	0	0	0	2	2	6	0	0	0	8	14	6	0	0	0	9.33333	9.33333	3.33333	ZERO	ZERO	0	-1.48543
Palmitoyl-protein thioesterase 1 OS=Gibberella zeae (strain ATCC MYA-4620 / CBS 123657 / FGSC 9075 / NRRL 31084 / PH-1) OX=229533 GN=FG04980.1 PE=4 SV=1	I1RM07	FG04980	36 kDa	0	0	0	-6	-4	-7	0	0	0	-2	-3	-5	0	0	0	-7	-12	-11	0	0	0	6	4	7	0	0	0	2	3	5	0	0	0	7	12	11	0	0	0	10	5.66667	3.33333	ZERO	ZERO	-0.819428	-1.58496
Chromosome 1, complete genome OS=Gibberella zeae (strain ATCC MYA-4620 / CBS 123657 / FGSC 9075 / NRRL 31084 / PH-1) OX=229533 GN=FGRAMPH1_01T05159 PE=3 SV=1	A0A1C3YIF6	FGRAMPH1_01T05159	64 kDa	0	0	0	-1	0	0	0	0	0	0	-1	0	0	0	0	0	0	-3	0	0	0	1	0	0	0	0	0	0	1	0	0	0	0	0	0	3	0	0	0	1	0.333333	0.333333	ZERO	ZERO	-1.58496	-1.58496
Carboxylic ester hydrolase OS=Gibberella zeae OX=5518 GN=FUG_LOCUS511737 PE=3 SV=1	A0A4E9EKY2	FUG_LOCUS511737	59 kDa	0	0	0	0	-3	-1	0	0	0	0	0	-1	0	0	0	0	-1	-3	0	0	0	0	3	1	0	0	0	0	0	1	0	0	0	0	1	3	0	0	0	1.33333	1.33333	0.333333	ZERO	ZERO	0	-2
Carboxylic ester hydrolase OS=Gibberella zeae (strain ATCC MYA-4620 / CBS 123657 / FGSC 9075 / NRRL 31084 / PH-1) OX=229533 GN=FG03687.1 PE=3 SV=1	A0A098DKT1	FG03687	65 kDa	0	0	0	0	0	-1	0	0	0	-6	-4	-3	0	0	0	-15	-28	-14	0	0	0	0	0	1	0	0	0	6	4	3	0	0	0	15	28	14	0	0	0	19	0.333333	4.33333	ZERO	ZERO	-5.83289	-2.13245
Glycogenin OS=Gibberella zeae (strain ATCC MYA-4620 / CBS 123657 / FGSC 9075 / NRRL 31084 / PH-1) OX=229533 PE=4 SV=1	A0A0E0RS58		76 kDa	0	0	0	-4	-1	0	0	0	0	-2	-1	-2	0	0	0	-10	0	15	0	0	0	4	1	0	0	0	0	2	1	2	0	0	0	10	0	15	0	0	0	8.33333	1.66667	1.66667	ZERO	ZERO	-2.32193	-2.32193
Peptide hydrolase OS=Gibberella zeae OX=5518 GN=FUG_LOCUS170320 PE=3 SV=1	A0A4E9DS52	FUG_LOCUS170320	104 kDa	0	0	0	-13	13	-13	0	0	0	-1	-3	6	0	0	0	17	9	-27	0	0	0	13	13	13	0	0	0	1	3	6	0	0	0	17	9	27	0	0	0	17.6667	13	3.33333	ZERO	ZERO	-0.442518	-2.40599
Glycosidase OS=Gibberella zeae (strain ATCC MYA-4620 / CBS 123657 / FGSC 9075 / NRRL 31084 / PH-1) OX=229533 GN=FG02720.1 PE=3 SV=1	I1RG69	FG02720	51 kDa	0	0	0	-1	-1	-1	0	0	0	0	0	-1	0	0	0	-1	1	-4	0	0	0	1	1	1	0	0	0	0	0	1	0	0	0	1	1	4	0	0	0	2	1	0.333333	ZERO	ZERO	-1	-2.58496
Catalase-peroxidase OS=Gibberella zeae OX=5518 GN=katG PE=3 SV=1	A0A4E9E6L1	katG	209 kDa	0	0	0	39	57	60	0	0	0	3	-5	24	0	0	0	85	53	106	0	0	0	39	57	60	0	0	0	3	5	24	0	0	0	85	53	106	0	0	0	81.3333	52	10.6667	ZERO	ZERO	-0.645335	-2.93074
Copper acquisition factor BIM1-like domain-containing protein OS=Gibberella zeae (strain ATCC MYA-4620 / CBS 123657 / FGSC 9075 / NRRL 31084 / PH-1) OX=229533 GN=FG06564.1 PE=4 SV=1	A0A098DWK1	FG06564	26 kDa	0	0	0	-4	-6	-5	0	0	0	0	0	-3	0	0	0	-12	-6	-15	0	0	0	4	6	5	0	0	0	0	0	3	0	0	0	12	6	15	0	0	0	11	5	1	ZERO	ZERO	-1.1375	-3.45943
Peptidase M20 dimerisation domain-containing protein OS=Gibberella zeae OX=5518 GN=FUG_LOCUS89310 PE=3 SV=1	A0A2H3HDI1	FUG_LOCUS89310	45 kDa	0	0	0	-1	0	0	0	0	0	0	-1	0	0	0	0	-11	0	0	0	0	0	1	0	0	0	0	0	0	1	0	0	0	0	11	0	0	0	0	0	3.66667	0.333333	0.333333	ZERO	ZERO	-3.45943	-3.45943
Probable dipeptidyl-aminopeptidase B OS=Gibberella zeae OX=5518 GN=FUG_LOCUS562248 PE=3 SV=1	A0A2H3H3W7	FUG_LOCUS562248	88 kDa	0	0	0	6	-2	-16	0	0	0	0	0	-2	0	0	0	-6	-7	-11	0	0	0	6	2	16	0	0	0	0	0	2	0	0	0	6	7	11	0	0	0	8	8	0.666667	ZERO	ZERO	0	-3.58496
Chromosome 4, complete genome OS=Gibberella zeae (strain ATCC MYA-4620 / CBS 123657 / FGSC 9075 / NRRL 31084 / PH-1) OX=229533 GN=FG09475.1 PE=4 SV=1	I1RYL8	FG09475	65 kDa	0	0	0	3	9	-4	0	0	0	-1	1	0	0	0	0	28	43	20	0	0	0	3	9	4	0	0	0	1	1	0	0	0	0	28	43	20	0	0	0	30.3333	5.33333	0.666667	ZERO	ZERO	-2.50779	-5.50779
Chromosome 2, complete genome OS=Gibberella zeae (strain ATCC MYA-4620 / CBS 123657 / FGSC 9075 / NRRL 31084 / PH-1) OX=229533 GN=FG04357.1 PE=4 SV=1	I1RKF5	FG04357	75 kDa	0	0	0	-9	6	-19	0	0	0	3	-7	-14	0	-1	0	-20	-21	31	0	0	0	9	6	19	0	0	0	3	7	14	0	1	0	20	21	31	0.333333	0	0	24	11.3333	8	(-)inf	(-)inf	-1.08246	-1.58496
Chromosome 3, complete genome OS=Gibberella zeae (strain ATCC MYA-4620 / CBS 123657 / FGSC 9075 / NRRL 31084 / PH-1) OX=229533 GN=FG11472.1 PE=3 SV=1	I1S3S6	FG11472	92 kDa	0	0	0	26	38	37	0	0	0	10	14	31	0	-1	0	9	-26	-17	0	0	0	26	38	37	0	0	0	10	14	31	0	1	0	9	26	17	0.333333	0	0	17.3333	33.6667	18.3333	(-)inf	(-)inf	0.957772	0.08092
Chromosome 1, complete genome OS=Gibberella zeae (strain ATCC MYA-4620 / CBS 123657 / FGSC 9075 / NRRL 31084 / PH-1) OX=229533 GN=FG01179.1 PE=4 SV=1	I1RC76	FG01179	21 kDa	0	0	0	-6	-4	-10	0	0	0	-2	-5	-2	-1	0	0	-5	-9	-13	0	0	0	6	4	10	0	0	0	2	5	2	1	0	0	5	9	13	0.333333	0	0	9	6.66667	3	(-)inf	(-)inf	-0.432959	-1.58496
Mannan endo-1,6-alpha-mannosidase OS=Gibberella zeae (strain ATCC MYA-4620 / CBS 123657 / FGSC 9075 / NRRL 31084 / PH-1) OX=229533 GN=FG10387.1 PE=3 SV=1	I1S0Z5	FG10387	50 kDa	0	0	0	-1	-3	5	0	0	0	-2	5	0	0	0	-1	-1	0	0	0	0	0	1	3	5	0	0	0	2	5	0	0	0	1	1	0	0	0.333333	0	0	0.333333	3	2.33333	(-)inf	(-)inf	3.16993	2.80735
Chromosome 4, complete genome OS=Gibberella zeae (strain ATCC MYA-4620 / CBS 123657 / FGSC 9075 / NRRL 31084 / PH-1) OX=229533 GN=FG07608.1 PE=3 SV=1	I1RTU1	FG07608	34 kDa	0	-1	0	-23	42	39	0	0	0	-3	-4	-15	0	0	0	-4	14	-1	0	1	0	23	42	39	0	0	0	3	4	15	0	0	0	4	14	1	0	0.333333	0	6.33333	34.6667	7.33333	(+)inf	ZERO	2.45251	0.211504
Lysophospholipase OS=Gibberella zeae (strain ATCC MYA-4620 / CBS 123657 / FGSC 9075 / NRRL 31084 / PH-1) OX=229533 GN=FG03875.1 PE=3 SV=1	A0A0E0S5J3	FG03875	71 kDa	0	-1	0	-14	-28	-21	0	0	0	-10	14	-16	0	0	-1	-10	-23	-9	0	1	0	14	28	21	0	0	0	10	14	16	0	0	1	10	23	9	0.333333	0.333333	0	14	21	13.3333	0	(-)inf	0.584963	-0.0703893
V-type proton ATPase subunit a OS=Gibberella zeae OX=5518 GN=FUG_LOCUS258101 PE=3 SV=1	A0A2H3HNH3	FUG_LOCUS258101	98 kDa	0	0	-1	-1	0	-3	0	0	0	-2	-4	-5	0	0	0	-1	0	-3	0	0	1	1	0	3	0	0	0	2	4	5	0	0	0	1	0	3	0	0.333333	0	1.33333	1.33333	3.66667	(+)inf	ZERO	0	1.45943
AAA+ ATPase domain-containing protein OS=Gibberella zeae OX=5518 GN=FUG_LOCUS55407 PE=3 SV=1	A0A4E9E694	FUG_LOCUS55407	114 kDa	0	0	1	1	1	0	0	0	0	-3	8	2	0	0	0	-2	0	0	0	0	1	1	1	0	0	0	0	3	8	2	0	0	0	2	0	0	0	0.333333	0	0.666667	0.666667	4.33333	(+)inf	ZERO	0	2.70044
Protein kinase domain-containing protein OS=Gibberella zeae OX=5518 GN=MDCFG202_LOCUS434190 PE=3 SV=1	A0A9N8RJX1	MDCFG202_LOCUS434190	48 kDa	0	0	0	0	0	0	1	0	0	0	0	0	0	0	0	0	0	0	0	0	0	0	0	0	1	0	0	0	0	0	0	0	0	0	0	0	0	0	0.333333	0	0	0	ZERO	(+)inf	ZERO	ZERO
Clp R domain-containing protein OS=Gibberella zeae OX=5518 GN=FUG_LOCUS407437 PE=3 SV=1	A0A2H3HDN4	FUG_LOCUS407437	103 kDa	0	0	0	0	0	0	0	0	-1	0	0	0	0	0	0	0	0	0	0	0	0	0	0	0	0	0	1	0	0	0	0	0	0	0	0	0	0	0	0.333333	0	0	0	ZERO	(+)inf	ZERO	ZERO
methionine--tRNA ligase OS=Gibberella zeae OX=5518 GN=FUG_LOCUS507 PE=3 SV=1	A0A4E9DLB6	FUG_LOCUS507	76 kDa	0	0	0	0	0	0	0	0	1	0	0	0	0	0	0	0	0	0	0	0	0	0	0	0	0	0	1	0	0	0	0	0	0	0	0	0	0	0	0.333333	0	0	0	ZERO	(+)inf	ZERO	ZERO
Chromosome 1, complete genome OS=Gibberella zeae (strain ATCC MYA-4620 / CBS 123657 / FGSC 9075 / NRRL 31084 / PH-1) OX=229533 GN=FG02774.1 PE=4 SV=1	I1RGB6	FG02774	93 kDa	0	0	0	0	0	0	0	0	-1	0	0	0	0	0	0	0	0	0	0	0	0	0	0	0	0	0	1	0	0	0	0	0	0	0	0	0	0	0	0.333333	0	0	0	ZERO	(+)inf	ZERO	ZERO
ATP-dependent bile acid permease OS=Gibberella zeae OX=5518 GN=FUG_LOCUS541960 PE=4 SV=1	A0A2H3HCQ0	FUG_LOCUS541960	171 kDa	0	0	0	0	0	0	-1	0	0	0	0	0	0	0	0	0	0	0	0	0	0	0	0	0	1	0	0	0	0	0	0	0	0	0	0	0	0	0	0.333333	0	0	0	ZERO	(+)inf	ZERO	ZERO
Enoyl-CoA hydratase (Fragment) OS=Gibberella zeae OX=5518 GN=FUG_LOCUS122074 PE=3 SV=1	A0A4U9F502	FUG_LOCUS122074	37 kDa	0	0	0	0	0	0	0	0	-1	0	0	0	0	0	0	0	0	0	0	0	0	0	0	0	0	0	1	0	0	0	0	0	0	0	0	0	0	0	0.333333	0	0	0	ZERO	(+)inf	ZERO	ZERO
Probable Xaa-Pro aminopeptidase P OS=Gibberella zeae (strain ATCC MYA-4620 / CBS 123657 / FGSC 9075 / NRRL 31084 / PH-1) OX=229533 GN=FG02603.1 PE=3 SV=1	A0A098D8Z6	FG02603	72 kDa	0	0	0	0	0	0	-1	0	0	0	0	0	0	0	0	0	0	0	0	0	0	0	0	0	1	0	0	0	0	0	0	0	0	0	0	0	0	0	0.333333	0	0	0	ZERO	(+)inf	ZERO	ZERO
Chromosome 1, complete genome OS=Gibberella zeae (strain ATCC MYA-4620 / CBS 123657 / FGSC 9075 / NRRL 31084 / PH-1) OX=229533 GN=FG01320.1 PE=3 SV=1	I1RCK2	FG01320	90 kDa	0	0	0	0	0	0	0	0	-1	0	0	0	0	0	0	0	0	0	0	0	0	0	0	0	0	0	1	0	0	0	0	0	0	0	0	0	0	0	0.333333	0	0	0	ZERO	(+)inf	ZERO	ZERO
Ornithine carbamoyltransferase, mitochondrial OS=Gibberella zeae OX=5518 GN=FUG_LOCUS356270 PE=3 SV=1	A0A2H3FK17	FUG_LOCUS356270	38 kDa	0	0	0	0	0	0	0	0	-1	0	0	0	0	0	0	0	0	0	0	0	0	0	0	0	0	0	1	0	0	0	0	0	0	0	0	0	0	0	0.333333	0	0	0	ZERO	(+)inf	ZERO	ZERO
T-complex protein 1 subunit zeta OS=Gibberella zeae OX=5518 GN=MDCFG202_LOCUS545832 PE=3 SV=1	A0A9N8RNV8	MDCFG202_LOCUS545832	103 kDa	0	0	0	0	0	0	0	0	1	0	0	0	0	0	0	0	0	0	0	0	0	0	0	0	0	0	1	0	0	0	0	0	0	0	0	0	0	0	0.333333	0	0	0	ZERO	(+)inf	ZERO	ZERO
pyridoxal 5'-phosphate synthase OS=Gibberella zeae OX=5518 GN=FUG_LOCUS187842 PE=3 SV=1	A0A4U9F508	FUG_LOCUS187842	30 kDa	0	0	0	0	0	0	0	0	-1	0	0	0	0	0	0	0	0	0	0	0	0	0	0	0	0	0	1	0	0	0	0	0	0	0	0	0	0	0	0.333333	0	0	0	ZERO	(+)inf	ZERO	ZERO
5'-3' exoribonuclease 1 OS=Gibberella zeae (strain ATCC MYA-4620 / CBS 123657 / FGSC 9075 / NRRL 31084 / PH-1) OX=229533 GN=FG06799.1 PE=3 SV=1	A0A098DML9	FG06799	154 kDa	0	0	0	0	0	0	0	0	-1	0	0	0	0	0	0	0	0	0	0	0	0	0	0	0	0	0	1	0	0	0	0	0	0	0	0	0	0	0	0.333333	0	0	0	ZERO	(+)inf	ZERO	ZERO
Ribonucleoside-diphosphate reductase OS=Gibberella zeae (strain ATCC MYA-4620 / CBS 123657 / FGSC 9075 / NRRL 31084 / PH-1) OX=229533 GN=FGRAMPH1_01T17277 PE=3 SV=1	A0A1C3YJL7	FGRAMPH1_01T17277	100 kDa	0	0	0	0	0	0	0	0	1	0	0	0	0	0	0	0	0	0	0	0	0	0	0	0	0	0	1	0	0	0	0	0	0	0	0	0	0	0	0.333333	0	0	0	ZERO	(+)inf	ZERO	ZERO
N-acetyltransferase domain-containing protein OS=Gibberella zeae OX=5518 GN=FUG_LOCUS289744 PE=4 SV=1	A0A2H3FUM6	FUG_LOCUS289744	26 kDa	0	0	0	0	0	0	-1	0	0	0	0	0	0	0	0	0	0	0	0	0	0	0	0	0	1	0	0	0	0	0	0	0	0	0	0	0	0	0	0.333333	0	0	0	ZERO	(+)inf	ZERO	ZERO
3'(2'),5'-bisphosphate nucleotidase OS=Gibberella zeae OX=5518 GN=FUG_LOCUS425975 PE=3 SV=1	A0A2H3HLV9	FUG_LOCUS425975	37 kDa	0	0	0	0	0	0	0	-1	0	0	0	0	0	0	0	0	0	0	0	0	0	0	0	0	0	1	0	0	0	0	0	0	0	0	0	0	0	0	0.333333	0	0	0	ZERO	(+)inf	ZERO	ZERO
Chromosome 1, complete genome OS=Gibberella zeae (strain ATCC MYA-4620 / CBS 123657 / FGSC 9075 / NRRL 31084 / PH-1) OX=229533 GN=FG02467.1 PE=4 SV=1	I1RFI9	FG02467	51 kDa	0	0	0	0	0	0	1	0	0	0	0	0	0	0	0	0	0	0	0	0	0	0	0	0	1	0	0	0	0	0	0	0	0	0	0	0	0	0	0.333333	0	0	0	ZERO	(+)inf	ZERO	ZERO
Amidohydrolase 3 domain-containing protein OS=Gibberella zeae OX=5518 GN=FUG_LOCUS504439 PE=4 SV=1	A0A4E9EI79	FUG_LOCUS504439	59 kDa	0	0	0	0	0	0	-1	0	0	0	0	0	0	0	0	0	0	0	0	0	0	0	0	0	1	0	0	0	0	0	0	0	0	0	0	0	0	0	0.333333	0	0	0	ZERO	(+)inf	ZERO	ZERO
Chromosome 1, complete genome OS=Gibberella zeae (strain ATCC MYA-4620 / CBS 123657 / FGSC 9075 / NRRL 31084 / PH-1) OX=229533 GN=FG01055.1 PE=4 SV=1	I1RBW4	FG01055	50 kDa	0	0	0	0	0	0	0	-1	0	0	0	0	0	0	0	0	0	0	0	0	0	0	0	0	0	1	0	0	0	0	0	0	0	0	0	0	0	0	0.333333	0	0	0	ZERO	(+)inf	ZERO	ZERO
F-actin-capping protein subunit alpha OS=Gibberella zeae (strain ATCC MYA-4620 / CBS 123657 / FGSC 9075 / NRRL 31084 / PH-1) OX=229533 GN=CAP1 PE=3 SV=1	Q4I2D7	CAP1	30 kDa	0	0	0	0	0	0	0	-1	0	0	0	0	0	0	0	0	0	0	0	0	0	0	0	0	0	1	0	0	0	0	0	0	0	0	0	0	0	0	0.333333	0	0	0	ZERO	(+)inf	ZERO	ZERO
Chromosome 2, complete genome OS=Gibberella zeae (strain ATCC MYA-4620 / CBS 123657 / FGSC 9075 / NRRL 31084 / PH-1) OX=229533 GN=FG08530.1 PE=4 SV=1	I1RW70	FG08530	14 kDa	0	0	0	0	0	0	0	-1	0	0	0	0	0	0	0	0	0	0	0	0	0	0	0	0	0	1	0	0	0	0	0	0	0	0	0	0	0	0	0.333333	0	0	0	ZERO	(+)inf	ZERO	ZERO
Mitochondrial import inner membrane translocase subunit TIM50 OS=Gibberella zeae (strain ATCC MYA-4620 / CBS 123657 / FGSC 9075 / NRRL 31084 / PH-1) OX=229533 GN=TIM50 PE=3 SV=1	Q4I099	TIM50	60 kDa	0	0	0	0	0	0	0	0	-1	0	0	0	0	0	0	0	0	0	0	0	0	0	0	0	0	0	1	0	0	0	0	0	0	0	0	0	0	0	0.333333	0	0	0	ZERO	(+)inf	ZERO	ZERO
Chromosome 3, complete genome OS=Gibberella zeae (strain ATCC MYA-4620 / CBS 123657 / FGSC 9075 / NRRL 31084 / PH-1) OX=229533 GN=FGRAMPH1_01T18995 PE=3 SV=1	I1RPC2	FGRAMPH1_01T18995	148 kDa	0	0	0	0	0	0	0	0	1	0	0	0	0	0	0	0	0	0	0	0	0	0	0	0	0	0	1	0	0	0	0	0	0	0	0	0	0	0	0.333333	0	0	0	ZERO	(+)inf	ZERO	ZERO
Chromosome 4, complete genome OS=Gibberella zeae (strain ATCC MYA-4620 / CBS 123657 / FGSC 9075 / NRRL 31084 / PH-1) OX=229533 GN=FG07165.1 PE=4 SV=1	V6RG06	FG07165	32 kDa	0	0	0	0	0	0	0	-1	0	0	0	0	0	0	0	0	0	0	0	0	0	0	0	0	0	1	0	0	0	0	0	0	0	0	0	0	0	0	0.333333	0	0	0	ZERO	(+)inf	ZERO	ZERO
Protein RER1 OS=Gibberella zeae (strain ATCC MYA-4620 / CBS 123657 / FGSC 9075 / NRRL 31084 / PH-1) OX=229533 GN=FGRAMPH1_01T24435 PE=3 SV=1	I1RT00	FGRAMPH1_01T24435	22 kDa	0	0	0	0	0	0	0	-1	0	0	0	0	0	0	0	0	0	0	0	0	0	0	0	0	0	1	0	0	0	0	0	0	0	0	0	0	0	0	0.333333	0	0	0	ZERO	(+)inf	ZERO	ZERO
phosphoserine phosphatase OS=Gibberella zeae (strain ATCC MYA-4620 / CBS 123657 / FGSC 9075 / NRRL 31084 / PH-1) OX=229533 GN=FG08529.1 PE=3 SV=1	I1RW69	FG08529	53 kDa	0	0	0	0	0	0	0	0	-1	0	0	0	0	0	0	0	0	0	0	0	0	0	0	0	0	0	1	0	0	0	0	0	0	0	0	0	0	0	0.333333	0	0	0	ZERO	(+)inf	ZERO	ZERO
proteasome endopeptidase complex OS=Gibberella zeae (strain ATCC MYA-4620 / CBS 123657 / FGSC 9075 / NRRL 31084 / PH-1) OX=229533 GN=FG00367.1 PE=4 SV=1	I1RA43	FG00367	29 kDa	0	0	0	0	0	0	0	0	-1	0	0	0	0	0	0	0	0	0	0	0	0	0	0	0	0	0	1	0	0	0	0	0	0	0	0	0	0	0	0.333333	0	0	0	ZERO	(+)inf	ZERO	ZERO
Uncharacterized protein OS=Gibberella zeae OX=5518 GN=FUG_LOCUS477271 PE=3 SV=1	A0A2H3G2V2	FUG_LOCUS477271	98 kDa	0	0	0	0	0	0	0	0	-1	0	0	0	0	0	0	0	0	0	0	0	0	0	0	0	0	0	1	0	0	0	0	0	0	0	0	0	0	0	0.333333	0	0	0	ZERO	(+)inf	ZERO	ZERO
Dol-P-Man:Man(5)GlcNAc(2)-PP-Dol alpha-1,3-mannosyltransferase OS=Gibberella zeae OX=5518 GN=FUG_LOCUS511572 PE=3 SV=1	A0A4U9EXH4	FUG_LOCUS511572	89 kDa	0	0	0	0	0	0	0	-1	0	0	0	0	0	0	0	0	0	0	0	0	0	0	0	0	0	1	0	0	0	0	0	0	0	0	0	0	0	0	0.333333	0	0	0	ZERO	(+)inf	ZERO	ZERO
Eukaryotic translation initiation factor 3 subunit K OS=Gibberella zeae OX=5518 GN=FUG_LOCUS356305 PE=3 SV=1	A0A2H3G1F6	FUG_LOCUS356305	26 kDa	0	0	0	0	0	0	0	0	-1	0	0	0	0	0	0	0	0	0	0	0	0	0	0	0	0	0	1	0	0	0	0	0	0	0	0	0	0	0	0.333333	0	0	0	ZERO	(+)inf	ZERO	ZERO
Altered inheritance of mitochondria protein 21 OS=Gibberella zeae OX=5518 GN=FUG_LOCUS187977 PE=4 SV=1	A0A2H3FGJ1	FUG_LOCUS187977	108 kDa	0	0	0	0	0	0	-1	0	0	0	0	0	0	0	0	0	0	0	0	0	0	0	0	0	1	0	0	0	0	0	0	0	0	0	0	0	0	0	0.333333	0	0	0	ZERO	(+)inf	ZERO	ZERO
Uncharacterized protein OS=Gibberella zeae OX=5518 GN=MDCFG202_LOCUS546036 PE=3 SV=1	A0A4V6J9W6	MDCFG202_LOCUS546036	61 kDa	0	0	0	0	0	0	0	0	-1	0	0	0	0	0	0	0	0	0	0	0	0	0	0	0	0	0	1	0	0	0	0	0	0	0	0	0	0	0	0.333333	0	0	0	ZERO	(+)inf	ZERO	ZERO
RING-CH-type domain-containing protein OS=Gibberella zeae OX=5518 GN=MDCFG202_LOCUS389565 PE=3 SV=1	A0A9N8WV03	MDCFG202_LOCUS389565	99 kDa	0	0	0	0	0	0	0	-1	0	0	0	0	0	0	0	0	0	0	0	0	0	0	0	0	0	1	0	0	0	0	0	0	0	0	0	0	0	0	0.333333	0	0	0	ZERO	(+)inf	ZERO	ZERO
NADH-ubiquinone oxidoreductase 14.8 kDa subunit OS=Gibberella zeae OX=5518 GN=FUG_LOCUS245053 PE=3 SV=1	A0A2H3FHI6	FUG_LOCUS245053	15 kDa	0	0	0	0	0	0	0	0	-1	0	0	0	0	0	0	0	0	0	0	0	0	0	0	0	0	0	1	0	0	0	0	0	0	0	0	0	0	0	0.333333	0	0	0	ZERO	(+)inf	ZERO	ZERO
Insulysin OS=Gibberella zeae OX=5518 GN=FUG_LOCUS507915 PE=3 SV=1	A0A4U9ET16	FUG_LOCUS507915	118 kDa	0	0	0	0	0	0	0	0	-1	0	0	0	0	0	0	0	0	0	0	0	0	0	0	0	0	0	1	0	0	0	0	0	0	0	0	0	0	0	0.333333	0	0	0	ZERO	(+)inf	ZERO	ZERO
AMP deaminase OS=Gibberella zeae OX=5518 GN=FUG_LOCUS580653 PE=3 SV=1	A0A4U9EZ32	FUG_LOCUS580653	113 kDa	0	0	0	0	0	0	0	0	-1	0	0	0	0	0	0	0	0	0	0	0	0	0	0	0	0	0	1	0	0	0	0	0	0	0	0	0	0	0	0.333333	0	0	0	ZERO	(+)inf	ZERO	ZERO
Imidazoleglycerol-phosphate dehydratase OS=Gibberella zeae (strain ATCC MYA-4620 / CBS 123657 / FGSC 9075 / NRRL 31084 / PH-1) OX=229533 GN=FG06093.1 PE=3 SV=1	I1RPW1	FG06093	24 kDa	0	0	0	0	0	0	0	0	-1	0	0	0	0	0	0	0	0	0	0	0	0	0	0	0	0	0	1	0	0	0	0	0	0	0	0	0	0	0	0.333333	0	0	0	ZERO	(+)inf	ZERO	ZERO
GST N-terminal domain-containing protein OS=Gibberella zeae OX=5518 GN=FUG_LOCUS477620 PE=3 SV=1	A0A4U9EKF8	FUG_LOCUS477620	125 kDa	0	0	0	0	0	0	-1	0	0	0	0	0	0	0	0	0	0	0	0	0	0	0	0	0	1	0	0	0	0	0	0	0	0	0	0	0	0	0	0.333333	0	0	0	ZERO	(+)inf	ZERO	ZERO
3,4-dihydroxy-2-butanone 4-phosphate synthase OS=Gibberella zeae (strain ATCC MYA-4620 / CBS 123657 / FGSC 9075 / NRRL 31084 / PH-1) OX=229533 GN=FGRAMPH1_01T09995 PE=3 SV=1	I1RW00	FGRAMPH1_01T09995	25 kDa	0	0	0	0	0	0	0	0	-1	0	0	0	0	0	0	0	0	0	0	0	0	0	0	0	0	0	1	0	0	0	0	0	0	0	0	0	0	0	0.333333	0	0	0	ZERO	(+)inf	ZERO	ZERO
Sugar phosphate phosphatase OS=Gibberella zeae (strain ATCC MYA-4620 / CBS 123657 / FGSC 9075 / NRRL 31084 / PH-1) OX=229533 GN=FG02060.1 PE=3 SV=1	I1REH1	FG02060	53 kDa	0	0	0	0	0	0	0	0	-1	0	0	0	0	0	0	0	0	0	0	0	0	0	0	0	0	0	1	0	0	0	0	0	0	0	0	0	0	0	0.333333	0	0	0	ZERO	(+)inf	ZERO	ZERO
Eukaryotic translation initiation factor 4E type 3 OS=Gibberella zeae OX=5518 GN=FUG_LOCUS122233 PE=3 SV=1	A0A2H3HRQ1	FUG_LOCUS122233	29 kDa	0	0	0	0	0	0	0	0	-1	0	0	0	0	0	0	0	0	0	0	0	0	0	0	0	0	0	1	0	0	0	0	0	0	0	0	0	0	0	0.333333	0	0	0	ZERO	(+)inf	ZERO	ZERO
Dolichyl-diphosphooligosaccharide--protein glycosyltransferase subunit OST2 OS=Gibberella zeae OX=5518 GN=FUG_LOCUS425988 PE=3 SV=1	A0A2H3HBT6	FUG_LOCUS425988	17 kDa	0	0	0	0	0	0	-1	0	0	0	0	0	0	0	0	0	0	0	0	0	0	0	0	0	1	0	0	0	0	0	0	0	0	0	0	0	0	0	0.333333	0	0	0	ZERO	(+)inf	ZERO	ZERO
Chromosome 3, complete genome OS=Gibberella zeae (strain ATCC MYA-4620 / CBS 123657 / FGSC 9075 / NRRL 31084 / PH-1) OX=229533 GN=FG06366.1 PE=4 SV=1	I1RQM0	FG06366	59 kDa	0	0	0	0	0	0	-1	0	0	0	0	0	0	0	0	0	0	0	0	0	0	0	0	0	1	0	0	0	0	0	0	0	0	0	0	0	0	0	0.333333	0	0	0	ZERO	(+)inf	ZERO	ZERO
Signal recognition particle subunit SRP72 OS=Gibberella zeae OX=5518 GN=MDCFG202_LOCUS63587 PE=3 SV=1	A0A9N8NDA1	MDCFG202_LOCUS63587	105 kDa	0	0	0	0	0	0	0	-1	0	0	0	0	0	0	0	0	0	0	0	0	0	0	0	0	0	1	0	0	0	0	0	0	0	0	0	0	0	0	0.333333	0	0	0	ZERO	(+)inf	ZERO	ZERO
Chromosome 4, complete genome OS=Gibberella zeae (strain ATCC MYA-4620 / CBS 123657 / FGSC 9075 / NRRL 31084 / PH-1) OX=229533 GN=FG07359.1 PE=4 SV=1	I1RT62	FG07359	46 kDa	0	0	0	0	0	0	0	-1	0	0	0	0	0	0	0	0	0	0	0	0	0	0	0	0	0	1	0	0	0	0	0	0	0	0	0	0	0	0	0.333333	0	0	0	ZERO	(+)inf	ZERO	ZERO
Microsomal glutathione S-transferase 3 OS=Gibberella zeae OX=5518 GN=FUG_LOCUS511988 PE=4 SV=1	A0A2H3H872	FUG_LOCUS511988	16 kDa	0	0	0	0	0	0	-1	0	0	0	0	0	0	0	0	0	0	0	0	0	0	0	0	0	1	0	0	0	0	0	0	0	0	0	0	0	0	0	0.333333	0	0	0	ZERO	(+)inf	ZERO	ZERO
inositol-3-phosphate synthase OS=Gibberella zeae OX=5518 GN=FUG_LOCUS179083 PE=3 SV=1	A0A2H3GV76	FUG_LOCUS179083	60 kDa	0	0	0	0	0	0	0	0	-1	0	0	0	0	0	0	0	0	0	0	0	0	0	0	0	0	0	1	0	0	0	0	0	0	0	0	0	0	0	0.333333	0	0	0	ZERO	(+)inf	ZERO	ZERO
Uncharacterized protein OS=Gibberella zeae OX=5518 GN=FUG_LOCUS55322 PE=3 SV=1	A0A2H3FZ99	FUG_LOCUS55322	275 kDa	0	0	0	0	0	0	0	-1	0	0	0	0	0	0	0	0	0	0	0	0	0	0	0	0	0	1	0	0	0	0	0	0	0	0	0	0	0	0	0.333333	0	0	0	ZERO	(+)inf	ZERO	ZERO
Small nuclear ribonucleoprotein Sm D1 (Fragment) OS=Gibberella zeae OX=5518 GN=FUG_LOCUS431724 PE=3 SV=1	A0A4U9F9Z4	FUG_LOCUS431724	20 kDa	0	0	0	0	0	0	0	0	-1	0	0	0	0	0	0	0	0	0	0	0	0	0	0	0	0	0	1	0	0	0	0	0	0	0	0	0	0	0	0.333333	0	0	0	ZERO	(+)inf	ZERO	ZERO
Chromosome 2, complete genome OS=Gibberella zeae (strain ATCC MYA-4620 / CBS 123657 / FGSC 9075 / NRRL 31084 / PH-1) OX=229533 GN=FGRAMPH1_01T11311 PE=4 SV=1	A0A098DEQ3	FGRAMPH1_01T11311	141 kDa	0	0	0	0	0	0	-1	0	0	0	0	0	0	0	0	0	0	0	0	0	0	0	0	0	1	0	0	0	0	0	0	0	0	0	0	0	0	0	0.333333	0	0	0	ZERO	(+)inf	ZERO	ZERO
Chromosome 3, complete genome OS=Gibberella zeae (strain ATCC MYA-4620 / CBS 123657 / FGSC 9075 / NRRL 31084 / PH-1) OX=229533 GN=FG05283.1 PE=4 SV=1	I1RMT5	FG05283	46 kDa	0	0	0	0	0	0	0	0	-1	0	0	0	0	0	0	0	0	0	0	0	0	0	0	0	0	0	1	0	0	0	0	0	0	0	0	0	0	0	0.333333	0	0	0	ZERO	(+)inf	ZERO	ZERO
U3 small nucleolar RNA-associated protein 10 OS=Gibberella zeae OX=5518 GN=FUG_LOCUS122104 PE=3 SV=1	A0A2H3HRW0	FUG_LOCUS122104	201 kDa	0	0	0	0	0	0	0	0	1	0	0	0	0	0	0	0	0	0	0	0	0	0	0	0	0	0	1	0	0	0	0	0	0	0	0	0	0	0	0.333333	0	0	0	ZERO	(+)inf	ZERO	ZERO
Metal-nicotianamine transporter YSL11 OS=Gibberella zeae OX=5518 GN=FUG_LOCUS170380 PE=3 SV=1	A0A2H3GUB9	FUG_LOCUS170380	80 kDa	0	0	0	0	0	0	0	-1	0	0	0	0	0	0	0	0	0	0	0	0	0	0	0	0	0	1	0	0	0	0	0	0	0	0	0	0	0	0	0.333333	0	0	0	ZERO	(+)inf	ZERO	ZERO
Protein transport protein sec16 OS=Gibberella zeae (strain ATCC MYA-4620 / CBS 123657 / FGSC 9075 / NRRL 31084 / PH-1) OX=229533 GN=FG05213.1 PE=3 SV=1	I1RMM1	FG05213	207 kDa	0	0	0	0	0	0	0	0	-1	0	0	0	0	0	0	0	0	0	0	0	0	0	0	0	0	0	1	0	0	0	0	0	0	0	0	0	0	0	0.333333	0	0	0	ZERO	(+)inf	ZERO	ZERO
Chromosome 1, complete genome OS=Gibberella zeae (strain ATCC MYA-4620 / CBS 123657 / FGSC 9075 / NRRL 31084 / PH-1) OX=229533 GN=FG01170.1 PE=4 SV=1	I1RC67	FG01170	30 kDa	0	0	0	0	0	0	0	0	-1	0	0	0	0	0	0	0	0	0	0	0	0	0	0	0	0	0	1	0	0	0	0	0	0	0	0	0	0	0	0.333333	0	0	0	ZERO	(+)inf	ZERO	ZERO
non-specific serine/threonine protein kinase OS=Gibberella zeae OX=5518 GN=FUG_LOCUS459915 PE=4 SV=1	A0A4E9EGK6	FUG_LOCUS459915	167 kDa	0	0	0	0	0	0	0	0	-1	0	0	0	0	0	0	0	0	0	0	0	0	0	0	0	0	0	1	0	0	0	0	0	0	0	0	0	0	0	0.333333	0	0	0	ZERO	(+)inf	ZERO	ZERO
Succinate dehydrogenase [ubiquinone] cytochrome b small subunit OS=Gibberella zeae OX=5518 GN=FUG_LOCUS541874 PE=3 SV=1	A0A4U9F5W6	FUG_LOCUS541874	20 kDa	0	0	0	0	0	0	0	0	-1	0	0	0	0	0	0	0	0	0	0	0	0	0	0	0	0	0	1	0	0	0	0	0	0	0	0	0	0	0	0.333333	0	0	0	ZERO	(+)inf	ZERO	ZERO
Uncharacterized protein OS=Gibberella zeae OX=5518 GN=FUG_LOCUS343268 PE=4 SV=1	A0A4E9DHM9	FUG_LOCUS343268	19 kDa	0	0	0	0	0	0	0	-1	0	0	0	0	0	0	0	0	0	0	0	0	0	0	0	0	0	1	0	0	0	0	0	0	0	0	0	0	0	0	0.333333	0	0	0	ZERO	(+)inf	ZERO	ZERO
Uncharacterized protein OS=Gibberella zeae OX=5518 GN=FUG_LOCUS542129 PE=3 SV=1	A0A4U9FDI0	FUG_LOCUS542129	28 kDa	0	0	0	0	0	0	0	0	-1	0	0	0	0	0	0	0	0	0	0	0	0	0	0	0	0	0	1	0	0	0	0	0	0	0	0	0	0	0	0.333333	0	0	0	ZERO	(+)inf	ZERO	ZERO
Chromosome 4, complete genome OS=Gibberella zeae (strain ATCC MYA-4620 / CBS 123657 / FGSC 9075 / NRRL 31084 / PH-1) OX=229533 GN=FG09499.1 PE=4 SV=1	I1RYP1	FG09499	57 kDa	0	0	0	0	0	0	0	-1	0	0	0	0	0	0	0	0	0	0	0	0	0	0	0	0	0	1	0	0	0	0	0	0	0	0	0	0	0	0	0.333333	0	0	0	ZERO	(+)inf	ZERO	ZERO
RNA helicase OS=Gibberella zeae OX=5518 GN=FUG_LOCUS477495 PE=3 SV=1	A0A2H3HBX3	FUG_LOCUS477495	64 kDa	0	0	0	0	0	0	0	0	-1	0	0	0	0	0	0	0	0	0	0	0	0	0	0	0	0	0	1	0	0	0	0	0	0	0	0	0	0	0	0.333333	0	0	0	ZERO	(+)inf	ZERO	ZERO
Chromosome 3, complete genome OS=Gibberella zeae (strain ATCC MYA-4620 / CBS 123657 / FGSC 9075 / NRRL 31084 / PH-1) OX=229533 GN=FG05578.1 PE=3 SV=1	I1RNJ5	FG05578	25 kDa	0	0	0	0	0	0	0	-1	0	0	0	0	0	0	0	0	0	0	0	0	0	0	0	0	0	1	0	0	0	0	0	0	0	0	0	0	0	0	0.333333	0	0	0	ZERO	(+)inf	ZERO	ZERO
Thioredoxin domain-containing protein OS=Gibberella zeae OX=5518 GN=FUG_LOCUS505260 PE=3 SV=1	A0A2H3HBJ5	FUG_LOCUS505260	13 kDa	0	0	0	0	0	0	0	0	-1	0	0	0	0	0	0	0	0	0	0	0	0	0	0	0	0	0	1	0	0	0	0	0	0	0	0	0	0	0	0.333333	0	0	0	ZERO	(+)inf	ZERO	ZERO
Protein pim1 OS=Gibberella zeae OX=5518 GN=FUG_LOCUS114732 PE=4 SV=1	A0A2H3G997	FUG_LOCUS114732	63 kDa	0	0	0	0	0	0	0	0	-1	0	0	0	0	0	0	0	0	0	0	0	0	0	0	0	0	0	1	0	0	0	0	0	0	0	0	0	0	0	0.333333	0	0	0	ZERO	(+)inf	ZERO	ZERO
NADH-ubiquinone oxidoreductase chain 6 OS=Gibberella zeae OX=5518 GN=nad6 PE=3 SV=1	A0A0E3X404	nad6	25 kDa	0	0	0	0	0	0	-1	0	0	0	0	0	0	0	0	0	0	0	0	0	0	0	0	0	1	0	0	0	0	0	0	0	0	0	0	0	0	0	0.333333	0	0	0	ZERO	(+)inf	ZERO	ZERO
Uncharacterized protein OS=Gibberella zeae OX=5518 GN=MDCFG202_LOCUS475813 PE=4 SV=1	A0A8H3JLI1	MDCFG202_LOCUS475813	43 kDa	0	0	0	0	0	0	0	-1	0	0	0	0	0	0	0	0	0	0	0	0	0	0	0	0	0	1	0	0	0	0	0	0	0	0	0	0	0	0	0.333333	0	0	0	ZERO	(+)inf	ZERO	ZERO
U3 small nucleolar RNA-associated protein 15 C-terminal domain-containing protein OS=Gibberella zeae OX=5518 GN=FUG_LOCUS35245 PE=4 SV=1	A0A2H3FFR9	FUG_LOCUS35245	58 kDa	0	0	0	0	0	0	0	-1	0	0	0	0	0	0	0	0	0	0	0	0	0	0	0	0	0	1	0	0	0	0	0	0	0	0	0	0	0	0	0.333333	0	0	0	ZERO	(+)inf	ZERO	ZERO
DOA4-independent degradation protein 4 OS=Gibberella zeae OX=5518 GN=FUG_LOCUS133127 PE=3 SV=1	A0A4E9DPC9	FUG_LOCUS133127	26 kDa	0	0	0	0	0	0	0	-1	0	0	0	0	0	0	0	0	0	0	0	0	0	0	0	0	0	1	0	0	0	0	0	0	0	0	0	0	0	0	0.333333	0	0	0	ZERO	(+)inf	ZERO	ZERO
Dienelactone hydrolase domain-containing protein OS=Gibberella zeae OX=5518 GN=FUG_LOCUS258083 PE=4 SV=1	A0A2H3H9N0	FUG_LOCUS258083	31 kDa	0	0	0	0	0	0	0	0	-1	0	0	0	0	0	0	0	0	0	0	0	0	0	0	0	0	0	1	0	0	0	0	0	0	0	0	0	0	0	0.333333	0	0	0	ZERO	(+)inf	ZERO	ZERO
Chromosome 1, complete genome OS=Gibberella zeae (strain ATCC MYA-4620 / CBS 123657 / FGSC 9075 / NRRL 31084 / PH-1) OX=229533 GN=FG09952.1 PE=4 SV=1	I1RZU7	FG09952	14 kDa	0	0	0	0	0	0	0	-1	0	0	0	0	0	0	0	0	0	0	0	0	0	0	0	0	0	1	0	0	0	0	0	0	0	0	0	0	0	0	0.333333	0	0	0	ZERO	(+)inf	ZERO	ZERO
Chromosome 1, complete genome OS=Gibberella zeae (strain ATCC MYA-4620 / CBS 123657 / FGSC 9075 / NRRL 31084 / PH-1) OX=229533 GN=FGRAMPH1_01T03425 PE=4 SV=1	A0A1C3YI25	FGRAMPH1_01T03425	75 kDa	0	0	0	0	0	0	0	0	-1	0	0	0	0	0	0	0	0	0	0	0	0	0	0	0	0	0	1	0	0	0	0	0	0	0	0	0	0	0	0.333333	0	0	0	ZERO	(+)inf	ZERO	ZERO
LEA domain protein OS=Gibberella zeae OX=5518 GN=FUG_LOCUS55108 PE=4 SV=1	A0A2H3FQ56	FUG_LOCUS55108	30 kDa	0	0	0	0	0	0	0	0	-1	0	0	0	0	0	0	0	0	0	0	0	0	0	0	0	0	0	1	0	0	0	0	0	0	0	0	0	0	0	0.333333	0	0	0	ZERO	(+)inf	ZERO	ZERO
CP-type G domain-containing protein OS=Gibberella zeae OX=5518 GN=FUG_LOCUS257692 PE=4 SV=1	A0A4E9DHC1	FUG_LOCUS257692	62 kDa	0	0	0	0	0	0	-1	0	0	0	0	0	0	0	0	0	0	0	0	0	0	0	0	0	1	0	0	0	0	0	0	0	0	0	0	0	0	0	0.333333	0	0	0	ZERO	(+)inf	ZERO	ZERO
Chromosome 2, complete genome OS=Gibberella zeae (strain ATCC MYA-4620 / CBS 123657 / FGSC 9075 / NRRL 31084 / PH-1) OX=229533 GN=FG04424.1 PE=3 SV=1	I1RKL3	FG04424	42 kDa	0	0	0	0	0	0	0	0	-1	0	0	0	0	0	0	0	0	0	0	0	0	0	0	0	0	0	1	0	0	0	0	0	0	0	0	0	0	0	0.333333	0	0	0	ZERO	(+)inf	ZERO	ZERO
Mannosyltransferase OS=Gibberella zeae (strain ATCC MYA-4620 / CBS 123657 / FGSC 9075 / NRRL 31084 / PH-1) OX=229533 GN=FGRAMPH1_01T03053 PE=3 SV=1	A0A1C3YIL9	FGRAMPH1_01T03053	60 kDa	0	0	0	0	0	0	-1	0	0	0	0	0	0	0	0	0	0	0	0	0	0	0	0	0	1	0	0	0	0	0	0	0	0	0	0	0	0	0	0.333333	0	0	0	ZERO	(+)inf	ZERO	ZERO
Small secreted protein OS=Gibberella zeae OX=5518 GN=FUG_LOCUS144970 PE=4 SV=1	A0A2H3GD87	FUG_LOCUS144970	15 kDa	0	0	0	0	0	0	-1	0	0	0	0	0	0	0	0	0	0	0	0	0	0	0	0	0	1	0	0	0	0	0	0	0	0	0	0	0	0	0	0.333333	0	0	0	ZERO	(+)inf	ZERO	ZERO
D-arabinono-1,4-lactone oxidase OS=Gibberella zeae OX=5518 GN=FUG_LOCUS55292 PE=3 SV=1	A0A2H3FKY1	FUG_LOCUS55292	58 kDa	0	0	0	0	0	0	-1	0	0	0	0	0	0	0	0	0	0	0	0	0	0	0	0	0	1	0	0	0	0	0	0	0	0	0	0	0	0	0	0.333333	0	0	0	ZERO	(+)inf	ZERO	ZERO
Protein farnesyltransferase/geranylgeranyltransferase type-1 subunit alpha OS=Gibberella zeae OX=5518 GN=FUG_LOCUS355874 PE=3 SV=1	A0A4E9DYP1	FUG_LOCUS355874	76 kDa	0	0	0	0	0	0	-1	0	0	0	0	0	0	0	0	0	0	0	0	0	0	0	0	0	1	0	0	0	0	0	0	0	0	0	0	0	0	0	0.333333	0	0	0	ZERO	(+)inf	ZERO	ZERO
dTMP kinase OS=Gibberella zeae (strain ATCC MYA-4620 / CBS 123657 / FGSC 9075 / NRRL 31084 / PH-1) OX=229533 GN=FG08970.1 PE=3 SV=1	A0A0E0SH52	FG08970	28 kDa	0	0	0	0	0	0	0	0	-1	0	0	0	0	0	0	0	0	0	0	0	0	0	0	0	0	0	1	0	0	0	0	0	0	0	0	0	0	0	0.333333	0	0	0	ZERO	(+)inf	ZERO	ZERO
phenylalanine--tRNA ligase OS=Gibberella zeae OX=5518 GN=FUG_LOCUS465455 PE=3 SV=1	A0A2H3HE42	FUG_LOCUS465455	69 kDa	0	0	0	0	0	0	-1	0	-1	0	0	0	0	0	0	0	0	0	0	0	0	0	0	0	1	0	1	0	0	0	0	0	0	0	0	0	0	0	0.666667	0	0	0	ZERO	(+)inf	ZERO	ZERO
DUF2433 domain-containing protein OS=Gibberella zeae (strain ATCC MYA-4620 / CBS 123657 / FGSC 9075 / NRRL 31084 / PH-1) OX=229533 GN=FG09238.1 PE=4 SV=1	A0A098DR26	FG09238	69 kDa	0	0	0	0	0	0	-1	1	0	0	0	0	0	0	0	0	0	0	0	0	0	0	0	0	1	1	0	0	0	0	0	0	0	0	0	0	0	0	0.666667	0	0	0	ZERO	(+)inf	ZERO	ZERO
Orotate phosphoribosyltransferase OS=Gibberella zeae OX=5518 GN=FUG_LOCUS356140 PE=3 SV=1	A0A2H3G1S2	FUG_LOCUS356140	25 kDa	0	0	0	0	0	0	-1	-1	0	0	0	0	0	0	0	0	0	0	0	0	0	0	0	0	1	1	0	0	0	0	0	0	0	0	0	0	0	0	0.666667	0	0	0	ZERO	(+)inf	ZERO	ZERO
Rho GDP-dissociation inhibitor OS=Gibberella zeae OX=5518 GN=FUG_LOCUS337095 PE=3 SV=1	A0A2H3HAJ3	FUG_LOCUS337095	22 kDa	0	0	0	0	0	0	0	-2	0	0	0	0	0	0	0	0	0	0	0	0	0	0	0	0	0	2	0	0	0	0	0	0	0	0	0	0	0	0	0.666667	0	0	0	ZERO	(+)inf	ZERO	ZERO
Uncharacterized protein OS=Gibberella zeae OX=5518 GN=MDCFG202_LOCUS51025 PE=4 SV=1	A0A8H3JUD4	MDCFG202_LOCUS51025	27 kDa	0	0	0	0	0	0	-2	0	0	0	0	0	0	0	0	0	0	0	0	0	0	0	0	0	2	0	0	0	0	0	0	0	0	0	0	0	0	0	0.666667	0	0	0	ZERO	(+)inf	ZERO	ZERO
Actin-related protein 3 OS=Gibberella zeae OX=5518 GN=FUG_LOCUS474721 PE=3 SV=1	A0A4U9FAC8	FUG_LOCUS474721	48 kDa	0	0	0	0	0	0	-1	0	-1	0	0	0	0	0	0	0	0	0	0	0	0	0	0	0	1	0	1	0	0	0	0	0	0	0	0	0	0	0	0.666667	0	0	0	ZERO	(+)inf	ZERO	ZERO
Uncharacterized protein OS=Gibberella zeae OX=5518 GN=FUG_LOCUS623 PE=3 SV=1	A0A2H3FLG1	FUG_LOCUS623	46 kDa	0	0	0	0	0	0	-1	-1	0	0	0	0	0	0	0	0	0	0	0	0	0	0	0	0	1	1	0	0	0	0	0	0	0	0	0	0	0	0	0.666667	0	0	0	ZERO	(+)inf	ZERO	ZERO
Uncharacterized protein OS=Gibberella zeae OX=5518 GN=FUG_LOCUS356195 PE=3 SV=1	A0A2H3FK72	FUG_LOCUS356195	23 kDa	0	0	0	0	0	0	0	-2	0	0	0	0	0	0	0	0	0	0	0	0	0	0	0	0	0	2	0	0	0	0	0	0	0	0	0	0	0	0	0.666667	0	0	0	ZERO	(+)inf	ZERO	ZERO
Probable acetate kinase OS=Gibberella zeae OX=5518 GN=FUG_LOCUS580569 PE=3 SV=1	A0A2H3GAK6	FUG_LOCUS580569	45 kDa	0	0	0	0	0	0	-1	0	-1	0	0	0	0	0	0	0	0	0	0	0	0	0	0	0	1	0	1	0	0	0	0	0	0	0	0	0	0	0	0.666667	0	0	0	ZERO	(+)inf	ZERO	ZERO
Chromosome 4, complete genome OS=Gibberella zeae (strain ATCC MYA-4620 / CBS 123657 / FGSC 9075 / NRRL 31084 / PH-1) OX=229533 GN=FG09694.1 PE=3 SV=1	I1RZ68	FG09694	28 kDa	0	0	0	0	0	0	0	0	-2	0	0	0	0	0	0	0	0	0	0	0	0	0	0	0	0	0	2	0	0	0	0	0	0	0	0	0	0	0	0.666667	0	0	0	ZERO	(+)inf	ZERO	ZERO
Chromosome 3, complete genome OS=Gibberella zeae (strain ATCC MYA-4620 / CBS 123657 / FGSC 9075 / NRRL 31084 / PH-1) OX=229533 GN=FG05639.1 PE=4 SV=1	A0A0E0SMK7	FG05639	53 kDa	0	0	0	0	0	0	-1	0	-1	0	0	0	0	0	0	0	0	0	0	0	0	0	0	0	1	0	1	0	0	0	0	0	0	0	0	0	0	0	0.666667	0	0	0	ZERO	(+)inf	ZERO	ZERO
Chromosome 4, complete genome OS=Gibberella zeae (strain ATCC MYA-4620 / CBS 123657 / FGSC 9075 / NRRL 31084 / PH-1) OX=229533 GN=FG07447.1 PE=4 SV=1	I1RTE4	FG07447	23 kDa	0	0	0	0	0	0	0	-1	-1	0	0	0	0	0	0	0	0	0	0	0	0	0	0	0	0	1	1	0	0	0	0	0	0	0	0	0	0	0	0.666667	0	0	0	ZERO	(+)inf	ZERO	ZERO
Chromosome 1, complete genome OS=Gibberella zeae (strain ATCC MYA-4620 / CBS 123657 / FGSC 9075 / NRRL 31084 / PH-1) OX=229533 GN=FG01229.1 PE=4 SV=1	I1RCC4	FG01229	19 kDa	0	0	0	0	0	0	0	0	-2	0	0	0	0	0	0	0	0	0	0	0	0	0	0	0	0	0	2	0	0	0	0	0	0	0	0	0	0	0	0.666667	0	0	0	ZERO	(+)inf	ZERO	ZERO
Survival protein SurE-like phosphatase/nucleotidase domain-containing protein OS=Gibberella zeae OX=5518 GN=FUG_LOCUS187968 PE=4 SV=1	A0A4E9E782	FUG_LOCUS187968	132 kDa	0	0	0	0	0	0	0	-1	-1	0	0	0	0	0	0	0	0	0	0	0	0	0	0	0	0	1	1	0	0	0	0	0	0	0	0	0	0	0	0.666667	0	0	0	ZERO	(+)inf	ZERO	ZERO
GDT1 family protein OS=Gibberella zeae (strain ATCC MYA-4620 / CBS 123657 / FGSC 9075 / NRRL 31084 / PH-1) OX=229533 GN=FG08873.1 PE=3 SV=1	A0A098DHB0	FG08873	63 kDa	0	0	0	0	0	0	-1	-1	0	0	0	0	0	0	0	0	0	0	0	0	0	0	0	0	1	1	0	0	0	0	0	0	0	0	0	0	0	0	0.666667	0	0	0	ZERO	(+)inf	ZERO	ZERO
V-type c subunit family protein OS=Gibberella zeae OX=5518 GN=FUG_LOCUS477305 PE=4 SV=1	A0A2H3FML5	FUG_LOCUS477305	52 kDa	0	0	0	0	0	0	0	-1	-1	0	0	0	0	0	0	0	0	0	0	0	0	0	0	0	0	1	1	0	0	0	0	0	0	0	0	0	0	0	0.666667	0	0	0	ZERO	(+)inf	ZERO	ZERO
Chromosome 2, complete genome OS=Gibberella zeae (strain ATCC MYA-4620 / CBS 123657 / FGSC 9075 / NRRL 31084 / PH-1) OX=229533 GN=FG08896.1 PE=3 SV=1	I1RX46	FG08896	22 kDa	0	0	0	0	0	0	0	2	1	0	0	0	0	0	0	0	0	0	0	0	0	0	0	0	0	2	1	0	0	0	0	0	0	0	0	0	0	0	1	0	0	0	ZERO	(+)inf	ZERO	ZERO
Chromosome 2, complete genome OS=Gibberella zeae (strain ATCC MYA-4620 / CBS 123657 / FGSC 9075 / NRRL 31084 / PH-1) OX=229533 GN=FG08463.1 PE=4 SV=1	I1RW11	FG08463	117 kDa	0	0	0	0	0	0	0	-2	-1	0	0	0	0	0	0	0	0	0	0	0	0	0	0	0	0	2	1	0	0	0	0	0	0	0	0	0	0	0	1	0	0	0	ZERO	(+)inf	ZERO	ZERO
Chromosome 1, complete genome OS=Gibberella zeae (strain ATCC MYA-4620 / CBS 123657 / FGSC 9075 / NRRL 31084 / PH-1) OX=229533 GN=FGRAMPH1_01T01423 PE=3 SV=1	I1RAM7	FGRAMPH1_01T01423	49 kDa	0	0	0	0	0	0	0	1	0	0	0	0	0	0	0	-2	0	0	0	0	0	0	0	0	0	1	0	0	0	0	0	0	0	2	0	0	0	0	0.333333	0.666667	0	0	ZERO	(+)inf	(-)inf	(-)inf
CDP-diacylglycerol-inositol 3-phosphatidyltransferase OS=Gibberella zeae OX=5518 GN=FUG_LOCUS89420 PE=3 SV=1	A0A2H3HSX9	FUG_LOCUS89420	34 kDa	0	0	0	0	0	0	0	0	-1	0	0	0	0	0	0	-1	0	0	0	0	0	0	0	0	0	0	1	0	0	0	0	0	0	1	0	0	0	0	0.333333	0.333333	0	0	ZERO	(+)inf	(-)inf	(-)inf
Peroxidase OS=Gibberella zeae (strain ATCC MYA-4620 / CBS 123657 / FGSC 9075 / NRRL 31084 / PH-1) OX=229533 GN=FG01245.1 PE=3 SV=1	A0A1I9EY47	FG01245	40 kDa	0	0	0	0	0	0	0	1	1	0	0	0	0	0	0	-1	0	0	0	0	0	0	0	0	0	1	1	0	0	0	0	0	0	1	0	0	0	0	0.666667	0.333333	0	0	ZERO	(+)inf	(-)inf	(-)inf
Chromosome 2, complete genome OS=Gibberella zeae (strain ATCC MYA-4620 / CBS 123657 / FGSC 9075 / NRRL 31084 / PH-1) OX=229533 GN=FG08677.1 PE=3 SV=1	V6RKY8	FG08677	18 kDa	0	0	0	0	0	0	-2	-1	-2	0	0	0	-1	0	0	0	0	0	0	0	0	0	0	0	2	1	2	0	0	0	1	0	0	0	0	0	0.333333	0	1.66667	0	0	0	(-)inf	2.32193	ZERO	ZERO
Acyl-CoA desaturase OS=Gibberella zeae OX=5518 GN=FUG_LOCUS356165 PE=3 SV=1	A0A2H3G5X3	FUG_LOCUS356165	53 kDa	0	0	0	0	0	0	-1	-1	2	0	0	0	-1	0	0	0	0	0	0	0	0	0	0	0	1	1	2	0	0	0	1	0	0	0	0	0	0.333333	0	1.33333	0	0	0	(-)inf	2	ZERO	ZERO
Chromosome 2, complete genome OS=Gibberella zeae (strain ATCC MYA-4620 / CBS 123657 / FGSC 9075 / NRRL 31084 / PH-1) OX=229533 GN=FG08944.1 PE=4 SV=1	I1RX90	FG08944	19 kDa	0	0	0	0	0	0	0	-2	-2	0	0	0	-1	0	0	0	0	0	0	0	0	0	0	0	0	2	2	0	0	0	1	0	0	0	0	0	0.333333	0	1.33333	0	0	0	(-)inf	2	ZERO	ZERO
ATP-dependent RNA helicase SUB2 OS=Gibberella zeae (strain ATCC MYA-4620 / CBS 123657 / FGSC 9075 / NRRL 31084 / PH-1) OX=229533 GN=FGRAMPH1_01T10513 PE=3 SV=1	A0A098DDK7	FGRAMPH1_01T10513	63 kDa	0	0	0	0	0	0	1	1	1	0	0	0	1	0	0	0	0	0	0	0	0	0	0	0	1	1	1	0	0	0	1	0	0	0	0	0	0.333333	0	1	0	0	0	(-)inf	1.58496	ZERO	ZERO
Altered inheritance of mitochondria protein 41 OS=Gibberella zeae OX=5518 GN=AIM41 PE=3 SV=1	A0A2H3FGL3	AIM41	21 kDa	0	0	0	0	0	0	-1	-1	-1	0	0	0	-1	0	0	0	0	0	0	0	0	0	0	0	1	1	1	0	0	0	1	0	0	0	0	0	0.333333	0	1	0	0	0	(-)inf	1.58496	ZERO	ZERO
Ribose-5-phosphate isomerase OS=Gibberella zeae OX=5518 GN=FUG_LOCUS477669 PE=3 SV=1	A0A4U9ES73	FUG_LOCUS477669	43 kDa	0	0	0	0	0	0	0	-1	-1	0	0	0	0	0	-1	0	0	0	0	0	0	0	0	0	0	1	1	0	0	0	0	0	1	0	0	0	0.333333	0	0.666667	0	0	0	(-)inf	1	ZERO	ZERO
D-serine dehydratase-like domain-containing protein OS=Gibberella zeae OX=5518 GN=FUG_LOCUS477697 PE=3 SV=1	A0A4E9EIX4	FUG_LOCUS477697	68 kDa	0	0	0	0	0	0	-1	0	1	0	0	0	0	-1	0	0	0	0	0	0	0	0	0	0	1	0	1	0	0	0	0	1	0	0	0	0	0.333333	0	0.666667	0	0	0	(-)inf	1	ZERO	ZERO
Chromosome 1, complete genome OS=Gibberella zeae (strain ATCC MYA-4620 / CBS 123657 / FGSC 9075 / NRRL 31084 / PH-1) OX=229533 GN=FG01085.1 PE=3 SV=1	I1RBY8	FG01085	35 kDa	0	0	0	0	0	0	0	-1	-1	0	0	0	0	0	-1	0	0	0	0	0	0	0	0	0	0	1	1	0	0	0	0	0	1	0	0	0	0.333333	0	0.666667	0	0	0	(-)inf	1	ZERO	ZERO
asparagine synthase (glutamine-hydrolyzing) OS=Gibberella zeae (strain ATCC MYA-4620 / CBS 123657 / FGSC 9075 / NRRL 31084 / PH-1) OX=229533 GN=FG09934.1 PE=4 SV=1	I1RZT0	FG09934	65 kDa	0	0	0	0	0	0	1	0	1	0	0	0	-1	0	0	0	0	0	0	0	0	0	0	0	1	0	1	0	0	0	1	0	0	0	0	0	0.333333	0	0.666667	0	0	0	(-)inf	1	ZERO	ZERO
phosphoribosylformylglycinamidine synthase OS=Gibberella zeae OX=5518 GN=FUG_LOCUS392041 PE=3 SV=1	A0A4E9E108	FUG_LOCUS392041	148 kDa	0	0	0	0	0	0	0	0	-2	0	0	0	-1	0	0	0	0	0	0	0	0	0	0	0	0	0	2	0	0	0	1	0	0	0	0	0	0.333333	0	0.666667	0	0	0	(-)inf	1	ZERO	ZERO
Chromosome 4, complete genome OS=Gibberella zeae (strain ATCC MYA-4620 / CBS 123657 / FGSC 9075 / NRRL 31084 / PH-1) OX=229533 GN=FG07269.1 PE=4 SV=1	I1RSY2	FG07269	15 kDa	0	0	0	0	0	0	-1	0	-2	0	0	0	-1	-1	0	0	0	0	0	0	0	0	0	0	1	0	2	0	0	0	1	1	0	0	0	0	0.666667	0	1	0	0	0	(-)inf	0.584963	ZERO	ZERO
arginine--tRNA ligase OS=Gibberella zeae (strain ATCC MYA-4620 / CBS 123657 / FGSC 9075 / NRRL 31084 / PH-1) OX=229533 GN=FG06576.1 PE=3 SV=1	A0A098DQ44	FG06576	72 kDa	0	0	0	0	0	0	-2	-1	2	0	0	0	1	0	-3	0	0	0	0	0	0	0	0	0	2	1	2	0	0	0	1	0	3	0	0	0	1.33333	0	1.66667	0	0	0	(-)inf	0.321928	ZERO	ZERO
CENP-V/GFA domain-containing protein OS=Gibberella zeae OX=5518 GN=FUG_LOCUS35123 PE=3 SV=1	A0A2H3FKE4	FUG_LOCUS35123	15 kDa	0	0	0	0	0	0	-1	0	0	0	0	0	1	0	0	0	0	0	0	0	0	0	0	0	1	0	0	0	0	0	1	0	0	0	0	0	0.333333	0	0.333333	0	0	0	(-)inf	0	ZERO	ZERO
MICOS complex subunit MIC60 OS=Gibberella zeae OX=5518 GN=FUG_LOCUS541945 PE=3 SV=1	A0A2H3HHQ8	FUG_LOCUS541945	70 kDa	0	0	0	0	0	0	-1	0	0	0	0	0	0	-1	0	0	0	0	0	0	0	0	0	0	1	0	0	0	0	0	0	1	0	0	0	0	0.333333	0	0.333333	0	0	0	(-)inf	0	ZERO	ZERO
Chromosome 1, complete genome OS=Gibberella zeae (strain ATCC MYA-4620 / CBS 123657 / FGSC 9075 / NRRL 31084 / PH-1) OX=229533 GN=FG00376.1 PE=3 SV=1	I1RA52	FG00376	53 kDa	0	0	0	0	0	0	0	0	-1	0	0	0	0	-1	0	0	0	0	0	0	0	0	0	0	0	0	1	0	0	0	0	1	0	0	0	0	0.333333	0	0.333333	0	0	0	(-)inf	0	ZERO	ZERO
ATP-dependent RNA helicase OS=Gibberella zeae OX=5518 GN=FUG_LOCUS89374 PE=3 SV=1	A0A4E9DTW5	FUG_LOCUS89374	109 kDa	0	0	0	0	0	0	0	0	-1	0	0	0	0	0	1	0	0	0	0	0	0	0	0	0	0	0	1	0	0	0	0	0	1	0	0	0	0.333333	0	0.333333	0	0	0	(-)inf	0	ZERO	ZERO
eRF1 domain-containing protein OS=Gibberella zeae OX=5518 GN=FUG_LOCUS245063 PE=3 SV=1	A0A4E9E874	FUG_LOCUS245063	56 kDa	0	0	0	0	0	0	0	1	0	0	0	0	0	0	-1	0	0	0	0	0	0	0	0	0	0	1	0	0	0	0	0	0	1	0	0	0	0.333333	0	0.333333	0	0	0	(-)inf	0	ZERO	ZERO
Small COPII coat GTPase SAR1 OS=Gibberella zeae (strain ATCC MYA-4620 / CBS 123657 / FGSC 9075 / NRRL 31084 / PH-1) OX=229533 GN=FG06646.1 PE=3 SV=1	I1RRC8	FG06646	22 kDa	0	0	0	0	0	0	0	0	-1	0	0	0	0	0	-1	0	0	0	0	0	0	0	0	0	0	0	1	0	0	0	0	0	1	0	0	0	0.333333	0	0.333333	0	0	0	(-)inf	0	ZERO	ZERO
Protein transport protein SEC13 OS=Gibberella zeae (strain ATCC MYA-4620 / CBS 123657 / FGSC 9075 / NRRL 31084 / PH-1) OX=229533 GN=FG09271.1 PE=3 SV=1	A0A098DQU9	FG09271	35 kDa	0	0	0	0	0	0	0	-1	0	0	0	0	0	0	-1	0	0	0	0	0	0	0	0	0	0	1	0	0	0	0	0	0	1	0	0	0	0.333333	0	0.333333	0	0	0	(-)inf	0	ZERO	ZERO
Choline kinase N-terminal domain-containing protein OS=Gibberella zeae OX=5518 GN=FUG_LOCUS187948 PE=3 SV=1	A0A2H3FCH3	FUG_LOCUS187948	89 kDa	0	0	0	0	0	0	0	-1	0	0	0	0	0	0	-1	0	0	0	0	0	0	0	0	0	0	1	0	0	0	0	0	0	1	0	0	0	0.333333	0	0.333333	0	0	0	(-)inf	0	ZERO	ZERO
Chromosome 4, complete genome OS=Gibberella zeae (strain ATCC MYA-4620 / CBS 123657 / FGSC 9075 / NRRL 31084 / PH-1) OX=229533 GN=FG06908.1 PE=3 SV=1	A0A098DQR8	FG06908	23 kDa	0	0	0	0	0	0	0	-1	0	0	0	0	0	0	-1	0	0	0	0	0	0	0	0	0	0	1	0	0	0	0	0	0	1	0	0	0	0.333333	0	0.333333	0	0	0	(-)inf	0	ZERO	ZERO
Heterokaryon incompatibility domain-containing protein OS=Gibberella zeae (strain ATCC MYA-4620 / CBS 123657 / FGSC 9075 / NRRL 31084 / PH-1) OX=229533 PE=4 SV=1	I1S465		71 kDa	0	0	0	0	0	0	-1	0	0	0	0	0	0	-1	0	0	0	0	0	0	0	0	0	0	1	0	0	0	0	0	0	1	0	0	0	0	0.333333	0	0.333333	0	0	0	(-)inf	0	ZERO	ZERO
Chromosome 4, complete genome OS=Gibberella zeae (strain ATCC MYA-4620 / CBS 123657 / FGSC 9075 / NRRL 31084 / PH-1) OX=229533 GN=FG06885.1 PE=4 SV=1	A0A0E0S9Q2	FG06885	165 kDa	0	0	0	0	0	0	0	0	1	0	0	0	-1	0	0	0	0	0	0	0	0	0	0	0	0	0	1	0	0	0	1	0	0	0	0	0	0.333333	0	0.333333	0	0	0	(-)inf	0	ZERO	ZERO
ABC transporter domain-containing protein OS=Gibberella zeae OX=5518 GN=FUG_LOCUS602 PE=3 SV=1	A0A4E9E9S3	FUG_LOCUS602	198 kDa	0	0	0	0	0	0	0	0	-1	0	0	0	-1	0	0	0	0	0	0	0	0	0	0	0	0	0	1	0	0	0	1	0	0	0	0	0	0.333333	0	0.333333	0	0	0	(-)inf	0	ZERO	ZERO
Homoaconitase, mitochondrial OS=Gibberella zeae OX=5518 GN=FUG_LOCUS562280 PE=3 SV=1	A0A2H3HCP7	FUG_LOCUS562280	84 kDa	0	0	0	0	0	0	0	0	-1	0	0	0	-1	0	0	0	0	0	0	0	0	0	0	0	0	0	1	0	0	0	1	0	0	0	0	0	0.333333	0	0.333333	0	0	0	(-)inf	0	ZERO	ZERO
Chromosome 1, complete genome OS=Gibberella zeae (strain ATCC MYA-4620 / CBS 123657 / FGSC 9075 / NRRL 31084 / PH-1) OX=229533 GN=FG00643.1 PE=4 SV=1	I1RAV4	FG00643	100 kDa	0	0	0	0	0	0	0	0	-1	0	0	0	-1	0	0	0	0	0	0	0	0	0	0	0	0	0	1	0	0	0	1	0	0	0	0	0	0.333333	0	0.333333	0	0	0	(-)inf	0	ZERO	ZERO
Eukaryotic translation initiation factor 3 subunit J OS=Gibberella zeae OX=5518 GN=HCR1 PE=3 SV=1	A0A2H3FU83	HCR1	30 kDa	0	0	0	0	0	0	0	-1	0	0	0	0	-1	0	0	0	0	0	0	0	0	0	0	0	0	1	0	0	0	0	1	0	0	0	0	0	0.333333	0	0.333333	0	0	0	(-)inf	0	ZERO	ZERO
RRM domain-containing protein OS=Gibberella zeae OX=5518 GN=FUG_LOCUS511981 PE=4 SV=1	A0A4U9F336	FUG_LOCUS511981	38 kDa	0	0	0	0	0	0	-1	0	0	0	0	0	-1	0	0	0	0	0	0	0	0	0	0	0	1	0	0	0	0	0	1	0	0	0	0	0	0.333333	0	0.333333	0	0	0	(-)inf	0	ZERO	ZERO
Chromosome 1, complete genome OS=Gibberella zeae (strain ATCC MYA-4620 / CBS 123657 / FGSC 9075 / NRRL 31084 / PH-1) OX=229533 GN=FG10297.1 PE=4 SV=1	I1S0R1	FG10297	21 kDa	0	0	0	0	0	0	-1	0	0	0	0	0	-1	0	0	0	0	0	0	0	0	0	0	0	1	0	0	0	0	0	1	0	0	0	0	0	0.333333	0	0.333333	0	0	0	(-)inf	0	ZERO	ZERO
tRNA ligase OS=Gibberella zeae (strain ATCC MYA-4620 / CBS 123657 / FGSC 9075 / NRRL 31084 / PH-1) OX=229533 GN=FGRAMPH1_01T06687 PE=3 SV=1	V6R223	FGRAMPH1_01T06687	90 kDa	0	0	0	0	0	0	-1	0	0	0	0	0	-1	0	0	0	0	0	0	0	0	0	0	0	1	0	0	0	0	0	1	0	0	0	0	0	0.333333	0	0.333333	0	0	0	(-)inf	0	ZERO	ZERO
Cytochrome c oxidase subunit 1 OS=Gibberella zeae OX=5518 GN=cox1 PE=3 SV=1	A0A0E3SX49	cox1	58 kDa	0	0	0	0	0	0	0	-1	0	0	0	0	-1	0	0	0	0	0	0	0	0	0	0	0	0	1	0	0	0	0	1	0	0	0	0	0	0.333333	0	0.333333	0	0	0	(-)inf	0	ZERO	ZERO
polynucleotide adenylyltransferase OS=Gibberella zeae (strain ATCC MYA-4620 / CBS 123657 / FGSC 9075 / NRRL 31084 / PH-1) OX=229533 GN=FG01918.1 PE=3 SV=1	I1RE45	FG01918	135 kDa	0	0	0	0	0	0	-1	0	0	0	0	0	-1	0	0	0	0	0	0	0	0	0	0	0	1	0	0	0	0	0	1	0	0	0	0	0	0.333333	0	0.333333	0	0	0	(-)inf	0	ZERO	ZERO
Chromosome 1, complete genome OS=Gibberella zeae (strain ATCC MYA-4620 / CBS 123657 / FGSC 9075 / NRRL 31084 / PH-1) OX=229533 GN=FG00454.1 PE=3 SV=1	A0A0E0RMB3	FG00454	46 kDa	0	0	0	0	0	0	-1	0	0	0	0	0	-1	0	0	0	0	0	0	0	0	0	0	0	1	0	0	0	0	0	1	0	0	0	0	0	0.333333	0	0.333333	0	0	0	(-)inf	0	ZERO	ZERO
Phospho-2-dehydro-3-deoxyheptonate aldolase OS=Gibberella zeae OX=5518 GN=FUG_LOCUS145574 PE=3 SV=1	A0A2H3FI92	FUG_LOCUS145574	40 kDa	0	0	0	0	0	0	1	0	1	0	0	0	2	0	0	0	0	0	0	0	0	0	0	0	1	0	1	0	0	0	2	0	0	0	0	0	0.666667	0	0.666667	0	0	0	(-)inf	0	ZERO	ZERO
H/ACA ribonucleoprotein complex subunit OS=Gibberella zeae (strain ATCC MYA-4620 / CBS 123657 / FGSC 9075 / NRRL 31084 / PH-1) OX=229533 GN=FG06372.1 PE=3 SV=1	I1RQM6	FG06372	22 kDa	0	0	0	0	0	0	-1	-1	0	0	0	0	0	-1	-1	0	0	0	0	0	0	0	0	0	1	1	0	0	0	0	0	1	1	0	0	0	0.666667	0	0.666667	0	0	0	(-)inf	0	ZERO	ZERO
alanine--glyoxylate transaminase OS=Gibberella zeae (strain ATCC MYA-4620 / CBS 123657 / FGSC 9075 / NRRL 31084 / PH-1) OX=229533 GN=FGRAMPH1_01T20743 PE=3 SV=1	A0A1C3YKN4	FGRAMPH1_01T20743	41 kDa	0	0	0	0	0	0	-1	0	-1	0	0	0	-1	0	-1	0	0	0	0	0	0	0	0	0	1	0	1	0	0	0	1	0	1	0	0	0	0.666667	0	0.666667	0	0	0	(-)inf	0	ZERO	ZERO
Ribose-5-phosphate isomerase OS=Gibberella zeae (strain ATCC MYA-4620 / CBS 123657 / FGSC 9075 / NRRL 31084 / PH-1) OX=229533 GN=FG02480.1 PE=3 SV=1	A0A0E0RU55	FG02480	30 kDa	0	0	0	0	0	0	0	-1	-1	0	0	0	-1	0	-1	0	0	0	0	0	0	0	0	0	0	1	1	0	0	0	1	0	1	0	0	0	0.666667	0	0.666667	0	0	0	(-)inf	0	ZERO	ZERO
Chromosome 2, complete genome OS=Gibberella zeae (strain ATCC MYA-4620 / CBS 123657 / FGSC 9075 / NRRL 31084 / PH-1) OX=229533 GN=FG04149.1 PE=3 SV=1	I1RJW6	FG04149	13 kDa	0	0	0	0	0	0	0	-1	-1	0	0	0	-2	0	0	0	0	0	0	0	0	0	0	0	0	1	1	0	0	0	2	0	0	0	0	0	0.666667	0	0.666667	0	0	0	(-)inf	0	ZERO	ZERO
Chromosome 4, complete genome OS=Gibberella zeae (strain ATCC MYA-4620 / CBS 123657 / FGSC 9075 / NRRL 31084 / PH-1) OX=229533 GN=FG07856.1 PE=3 SV=1	I1RUG3	FG07856	17 kDa	0	0	0	0	0	0	2	1	1	0	0	0	3	0	-1	0	0	0	0	0	0	0	0	0	2	1	1	0	0	0	3	0	1	0	0	0	1.33333	0	1.33333	0	0	0	(-)inf	0	ZERO	ZERO
Adenylosuccinate synthetase OS=Gibberella zeae OX=5518 GN=FUG_LOCUS336997 PE=3 SV=1	A0A4U9F034	FUG_LOCUS336997	50 kDa	0	0	0	0	0	0	0	-1	0	0	0	0	2	0	0	0	0	0	0	0	0	0	0	0	0	1	0	0	0	0	2	0	0	0	0	0	0.666667	0	0.333333	0	0	0	(-)inf	-1	ZERO	ZERO
Phospho-2-dehydro-3-deoxyheptonate aldolase OS=Gibberella zeae OX=5518 GN=FUG_LOCUS829 PE=3 SV=1	A0A4E9D1C3	FUG_LOCUS829	38 kDa	0	0	0	0	0	0	0	-1	0	0	0	0	1	0	1	0	0	0	0	0	0	0	0	0	0	1	0	0	0	0	1	0	1	0	0	0	0.666667	0	0.333333	0	0	0	(-)inf	-1	ZERO	ZERO
Pyrroline-5-carboxylate reductase OS=Gibberella zeae (strain ATCC MYA-4620 / CBS 123657 / FGSC 9075 / NRRL 31084 / PH-1) OX=229533 GN=FG03917.1 PE=3 SV=1	I1RJA8	FG03917	29 kDa	0	0	0	0	0	0	1	0	0	0	0	0	0	-2	0	0	0	0	0	0	0	0	0	0	1	0	0	0	0	0	0	2	0	0	0	0	0.666667	0	0.333333	0	0	0	(-)inf	-1	ZERO	ZERO
Chromosome 3, complete genome OS=Gibberella zeae (strain ATCC MYA-4620 / CBS 123657 / FGSC 9075 / NRRL 31084 / PH-1) OX=229533 GN=FG05014.1 PE=4 SV=1	V6RG79	FG05014	43 kDa	0	0	0	0	0	0	0	0	-1	0	0	0	0	1	-1	0	0	0	0	0	0	0	0	0	0	0	1	0	0	0	0	1	1	0	0	0	0.666667	0	0.333333	0	0	0	(-)inf	-1	ZERO	ZERO
Chromosome 1, complete genome OS=Gibberella zeae (strain ATCC MYA-4620 / CBS 123657 / FGSC 9075 / NRRL 31084 / PH-1) OX=229533 GN=FGRAMPH1_01T05043 PE=4 SV=1	I1REK3	FGRAMPH1_01T05043	30 kDa	0	0	0	0	0	0	0	-1	0	0	0	0	0	-1	-1	0	0	0	0	0	0	0	0	0	0	1	0	0	0	0	0	1	1	0	0	0	0.666667	0	0.333333	0	0	0	(-)inf	-1	ZERO	ZERO
Chromosome 1, complete genome OS=Gibberella zeae (strain ATCC MYA-4620 / CBS 123657 / FGSC 9075 / NRRL 31084 / PH-1) OX=229533 GN=FG00190.1 PE=4 SV=1	I1R9N8	FG00190	9 kDa	0	0	0	0	0	0	0	0	-1	0	0	0	-1	-1	0	0	0	0	0	0	0	0	0	0	0	0	1	0	0	0	1	1	0	0	0	0	0.666667	0	0.333333	0	0	0	(-)inf	-1	ZERO	ZERO
J domain-containing protein OS=Gibberella zeae OX=5518 GN=FUG_LOCUS89396 PE=4 SV=1	A0A2H3HA84	FUG_LOCUS89396	40 kDa	0	0	0	0	0	0	0	0	-1	0	0	0	-1	-1	0	0	0	0	0	0	0	0	0	0	0	0	1	0	0	0	1	1	0	0	0	0	0.666667	0	0.333333	0	0	0	(-)inf	-1	ZERO	ZERO
Coatomer subunit alpha OS=Gibberella zeae OX=5518 GN=FUG_LOCUS562621 PE=4 SV=1	A0A4U9ET50	FUG_LOCUS562621	136 kDa	0	0	0	0	0	0	0	1	0	0	0	0	-2	0	0	0	0	0	0	0	0	0	0	0	0	1	0	0	0	0	2	0	0	0	0	0	0.666667	0	0.333333	0	0	0	(-)inf	-1	ZERO	ZERO
Isocitrate lyase OS=Gibberella zeae OX=5518 GN=FUG_LOCUS431519 PE=3 SV=1	A0A4E9EFC4	FUG_LOCUS431519	66 kDa	0	0	0	0	0	0	-1	0	0	0	0	0	-2	0	0	0	0	0	0	0	0	0	0	0	1	0	0	0	0	0	2	0	0	0	0	0	0.666667	0	0.333333	0	0	0	(-)inf	-1	ZERO	ZERO
Chromosome 1, complete genome OS=Gibberella zeae (strain ATCC MYA-4620 / CBS 123657 / FGSC 9075 / NRRL 31084 / PH-1) OX=229533 GN=FG10369.1 PE=4 SV=1	I1S0X7	FG10369	35 kDa	0	0	0	0	0	0	-1	-1	0	0	0	0	-1	-3	-1	0	0	0	0	0	0	0	0	0	1	1	0	0	0	0	1	3	1	0	0	0	1.66667	0	0.666667	0	0	0	(-)inf	-1.32193	ZERO	ZERO
Chromosome 3, complete genome OS=Gibberella zeae (strain ATCC MYA-4620 / CBS 123657 / FGSC 9075 / NRRL 31084 / PH-1) OX=229533 GN=FG06406.1 PE=3 SV=1	I1RQQ8	FG06406	29 kDa	0	0	0	0	0	0	0	0	-1	0	0	0	0	-2	-1	0	0	0	0	0	0	0	0	0	0	0	1	0	0	0	0	2	1	0	0	0	1	0	0.333333	0	0	0	(-)inf	-1.58496	ZERO	ZERO
Uncharacterized protein OS=Gibberella zeae (strain ATCC MYA-4620 / CBS 123657 / FGSC 9075 / NRRL 31084 / PH-1) OX=229533 GN=FG08275.1 PE=4 SV=1	A0A098DF44	FG08275	30 kDa	0	0	0	0	0	0	0	1	0	0	0	0	-1	1	1	0	0	0	0	0	0	0	0	0	0	1	0	0	0	0	1	1	1	0	0	0	1	0	0.333333	0	0	0	(-)inf	-1.58496	ZERO	ZERO
Chromosome 2, complete genome OS=Gibberella zeae (strain ATCC MYA-4620 / CBS 123657 / FGSC 9075 / NRRL 31084 / PH-1) OX=229533 GN=FGRAMPH1_01T15573 PE=4 SV=1	A0A1C3YNA2	FGRAMPH1_01T15573	38 kDa	0	0	0	0	0	0	-1	0	0	0	0	0	-1	-1	-1	0	0	0	0	0	0	0	0	0	1	0	0	0	0	0	1	1	1	0	0	0	1	0	0.333333	0	0	0	(-)inf	-1.58496	ZERO	ZERO
Uncharacterized protein OS=Gibberella zeae OX=5518 GN=FUG_LOCUS170477 PE=4 SV=1	A0A679P0I6	FUG_LOCUS170477	15 kDa	0	0	0	0	0	0	-1	0	0	0	0	0	-2	0	-1	0	0	0	0	0	0	0	0	0	1	0	0	0	0	0	2	0	1	0	0	0	1	0	0.333333	0	0	0	(-)inf	-1.58496	ZERO	ZERO
Kinesin-like protein OS=Gibberella zeae (strain ATCC MYA-4620 / CBS 123657 / FGSC 9075 / NRRL 31084 / PH-1) OX=229533 GN=FG05088.1 PE=3 SV=1	A0A0E0SNZ9	FG05088	104 kDa	0	0	0	0	0	0	0	0	-1	0	0	0	1	0	0	0	5	0	0	0	0	0	0	0	0	0	1	0	0	0	1	0	0	0	5	0	0.333333	0	0.333333	1.66667	0	0	(-)inf	0	(-)inf	(-)inf
Imidazole glycerol phosphate synthase hisHF OS=Gibberella zeae OX=5518 GN=FUG_LOCUS179030 PE=3 SV=1	A0A2H3GXZ0	FUG_LOCUS179030	60 kDa	0	0	0	0	0	0	1	0	1	0	0	0	1	0	0	1	0	0	0	0	0	0	0	0	1	0	1	0	0	0	1	0	0	1	0	0	0.333333	0	0.666667	0.333333	0	0	(-)inf	1	(-)inf	(-)inf
K Homology domain-containing protein OS=Gibberella zeae OX=5518 GN=FUG_LOCUS72837 PE=4 SV=1	A0A2H3GV85	FUG_LOCUS72837	60 kDa	0	0	0	0	0	0	-1	-1	0	0	0	0	0	0	1	1	0	0	0	0	0	0	0	0	1	1	0	0	0	0	0	0	1	1	0	0	0.333333	0	0.666667	0.333333	0	0	(-)inf	1	(-)inf	(-)inf
Acetolactate synthase OS=Gibberella zeae (strain ATCC MYA-4620 / CBS 123657 / FGSC 9075 / NRRL 31084 / PH-1) OX=229533 GN=FG01086.1 PE=3 SV=1	I1RBY9	FG01086	74 kDa	0	0	0	0	0	0	0	0	1	0	0	0	1	0	0	-1	0	0	0	0	0	0	0	0	0	0	1	0	0	0	1	0	0	1	0	0	0.333333	0	0.333333	0.333333	0	0	(-)inf	0	(-)inf	(-)inf
Protein transport protein SEC31 OS=Gibberella zeae (strain ATCC MYA-4620 / CBS 123657 / FGSC 9075 / NRRL 31084 / PH-1) OX=229533 GN=FG06265.1 PE=3 SV=1	I1RQC4	FG06265	138 kDa	0	0	0	0	0	0	0	0	-1	0	0	0	-1	0	0	-1	0	0	0	0	0	0	0	0	0	0	1	0	0	0	1	0	0	1	0	0	0.333333	0	0.333333	0.333333	0	0	(-)inf	0	(-)inf	(-)inf
2-isopropylmalate synthase OS=Gibberella zeae OX=5518 GN=FUG_LOCUS103820 PE=3 SV=1	A0A4E9D4S4	FUG_LOCUS103820	111 kDa	0	0	0	0	0	0	1	0	1	0	0	0	1	1	1	-1	0	2	0	0	0	0	0	0	1	0	1	0	0	0	1	1	1	1	0	2	1	0	0.666667	1	0	0	(-)inf	-0.584963	(-)inf	(-)inf
NADH-ubiquinone oxidoreductase 78 kDa subunit, mitochondrial OS=Gibberella zeae OX=5518 GN=FUG_LOCUS337007 PE=3 SV=1	A0A4V6J847	FUG_LOCUS337007	81 kDa	0	0	0	0	0	0	4	-2	-1	0	0	0	-2	0	0	-1	0	0	0	0	0	0	0	0	4	2	1	0	0	0	2	0	0	1	0	0	0.666667	0	2.33333	0.333333	0	0	(-)inf	1.80735	(-)inf	(-)inf
Vesicular-fusion protein SEC18 OS=Gibberella zeae (strain ATCC MYA-4620 / CBS 123657 / FGSC 9075 / NRRL 31084 / PH-1) OX=229533 GN=FG10903.1 PE=3 SV=1	I1S2B6	FG10903	90 kDa	0	0	0	-2	0	0	0	0	1	0	0	0	0	0	0	0	0	0	0	0	0	2	0	0	0	0	1	0	0	0	0	0	0	0	0	0	0	0	0.333333	0	0.666667	0	ZERO	(+)inf	(+)inf	ZERO
Sterol 24-C-methyltransferase OS=Gibberella zeae OX=5518 GN=FUG_LOCUS220990 PE=3 SV=1	A0A2H3G5I9	FUG_LOCUS220990	42 kDa	0	0	0	1	0	0	0	-1	0	0	0	0	0	0	0	0	0	0	0	0	0	1	0	0	0	1	0	0	0	0	0	0	0	0	0	0	0	0	0.333333	0	0.333333	0	ZERO	(+)inf	(+)inf	ZERO
Metal resistance protein YCF1 OS=Gibberella zeae OX=5518 GN=FUG_LOCUS459901 PE=4 SV=1	A0A4E9EGL6	FUG_LOCUS459901	173 kDa	0	0	0	-1	0	0	-1	0	0	0	0	0	0	0	0	0	0	0	0	0	0	1	0	0	1	0	0	0	0	0	0	0	0	0	0	0	0	0	0.333333	0	0.333333	0	ZERO	(+)inf	(+)inf	ZERO
Uncharacterized protein OS=Gibberella zeae OX=5518 GN=FUG_LOCUS477570 PE=4 SV=1	A0A2H3HJ28	FUG_LOCUS477570	9 kDa	0	0	0	-2	0	0	0	0	-2	0	0	0	0	-1	0	0	0	0	0	0	0	2	0	0	0	0	2	0	0	0	0	1	0	0	0	0	0.333333	0	0.666667	0	0.666667	0	(-)inf	1	(+)inf	ZERO
Chromosome 2, complete genome OS=Gibberella zeae (strain ATCC MYA-4620 / CBS 123657 / FGSC 9075 / NRRL 31084 / PH-1) OX=229533 GN=FG02839.1 PE=3 SV=1	V6R882	FG02839	68 kDa	0	0	0	-3	0	0	0	-1	0	0	0	0	-1	0	0	0	0	0	0	0	0	3	0	0	0	1	0	0	0	0	1	0	0	0	0	0	0.333333	0	0.333333	0	1	0	(-)inf	0	(+)inf	ZERO
Chromosome 3, complete genome OS=Gibberella zeae (strain ATCC MYA-4620 / CBS 123657 / FGSC 9075 / NRRL 31084 / PH-1) OX=229533 GN=FG04983.1 PE=3 SV=1	I1RM10	FG04983	31 kDa	0	0	0	0	-1	0	0	-1	-1	0	0	0	-1	-1	0	0	0	0	0	0	0	0	1	0	0	1	1	0	0	0	1	1	0	0	0	0	0.666667	0	0.666667	0	0.333333	0	(-)inf	0	(+)inf	ZERO
Chromosome 3, complete genome OS=Gibberella zeae (strain ATCC MYA-4620 / CBS 123657 / FGSC 9075 / NRRL 31084 / PH-1) OX=229533 GN=FG11098.1 PE=4 SV=1	I1S2U5	FG11098	55 kDa	0	0	0	-4	-1	-1	-1	-1	-1	0	0	0	-1	-1	-1	0	0	0	0	0	0	4	1	1	1	1	1	0	0	0	1	1	1	0	0	0	1	0	1	0	2	0	(-)inf	0	(+)inf	ZERO
Glucose-6-phosphate 1-dehydrogenase OS=Gibberella zeae OX=5518 GN=MDCFG202_LOCUS579459 PE=3 SV=1	A0A9N8WYM2	MDCFG202_LOCUS579459	172 kDa	0	1	0	0	0	0	-1	0	0	0	0	0	0	0	0	0	0	0	0	1	0	0	0	0	1	0	0	0	0	0	0	0	0	0	0	0	0	0.333333	0.333333	0	0	0	(+)inf	(+)inf	ZERO	ZERO
CCT-theta OS=Gibberella zeae (strain ATCC MYA-4620 / CBS 123657 / FGSC 9075 / NRRL 31084 / PH-1) OX=229533 GN=FG06761.1 PE=3 SV=1	I1RRM9	FG06761	60 kDa	0	0	-1	0	0	0	0	-1	0	0	0	0	0	0	0	0	0	0	0	0	1	0	0	0	0	1	0	0	0	0	0	0	0	0	0	0	0	0.333333	0.333333	0	0	0	(+)inf	(+)inf	ZERO	ZERO
cysteine--tRNA ligase OS=Gibberella zeae OX=5518 GN=MDCFG202_LOCUS273941 PE=3 SV=1	A0A9N8WR70	MDCFG202_LOCUS273941	93 kDa	0	0	-1	0	0	0	0	0	1	0	0	0	0	0	0	0	0	0	0	0	1	0	0	0	0	0	1	0	0	0	0	0	0	0	0	0	0	0.333333	0.333333	0	0	0	(+)inf	(+)inf	ZERO	ZERO
ATP-dependent RNA helicase DBP2 OS=Gibberella zeae (strain ATCC MYA-4620 / CBS 123657 / FGSC 9075 / NRRL 31084 / PH-1) OX=229533 GN=DBP2 PE=3 SV=2	Q4IF76	DBP2	60 kDa	0	0	-1	0	0	0	0	1	0	0	0	0	0	0	0	0	0	0	0	0	1	0	0	0	0	1	0	0	0	0	0	0	0	0	0	0	0	0.333333	0.333333	0	0	0	(+)inf	(+)inf	ZERO	ZERO
Chromosome 3, complete genome OS=Gibberella zeae (strain ATCC MYA-4620 / CBS 123657 / FGSC 9075 / NRRL 31084 / PH-1) OX=229533 GN=FG10894.1 PE=3 SV=1	I1S2A8	FG10894	124 kDa	0	1	0	0	0	0	1	0	0	0	0	0	0	0	0	0	0	0	0	1	0	0	0	0	1	0	0	0	0	0	0	0	0	0	0	0	0	0.333333	0.333333	0	0	0	(+)inf	(+)inf	ZERO	ZERO
Uncharacterized protein OS=Gibberella zeae OX=5518 GN=FUG_LOCUS392050 PE=3 SV=1	A0A2H3GMX7	FUG_LOCUS392050	56 kDa	0	0	-1	0	0	0	-1	0	0	0	0	0	0	0	0	0	0	0	0	0	1	0	0	0	1	0	0	0	0	0	0	0	0	0	0	0	0	0.333333	0.333333	0	0	0	(+)inf	(+)inf	ZERO	ZERO
Importin N-terminal domain-containing protein OS=Gibberella zeae OX=5518 GN=FUG_LOCUS251678 PE=4 SV=1	A0A2H3GW45	FUG_LOCUS251678	121 kDa	0	0	-1	0	0	0	0	0	1	0	0	0	0	0	0	0	0	0	0	0	1	0	0	0	0	0	1	0	0	0	0	0	0	0	0	0	0	0.333333	0.333333	0	0	0	(+)inf	(+)inf	ZERO	ZERO
non-specific serine/threonine protein kinase OS=Gibberella zeae OX=5518 GN=FUG_LOCUS55333 PE=3 SV=1	A0A2H3G1G2	FUG_LOCUS55333	42 kDa	0	0	-1	0	0	0	0	0	-1	0	0	0	0	0	0	0	0	0	0	0	1	0	0	0	0	0	1	0	0	0	0	0	0	0	0	0	0	0.333333	0.333333	0	0	0	(+)inf	(+)inf	ZERO	ZERO
Proteasome subunit alpha type OS=Gibberella zeae (strain ATCC MYA-4620 / CBS 123657 / FGSC 9075 / NRRL 31084 / PH-1) OX=229533 GN=FG04410.1 PE=3 SV=1	I1RKK0	FG04410	31 kDa	0	-1	0	0	0	0	-1	0	0	0	0	0	0	0	0	0	0	0	0	1	0	0	0	0	1	0	0	0	0	0	0	0	0	0	0	0	0	0.333333	0.333333	0	0	0	(+)inf	(+)inf	ZERO	ZERO
Mitochondrial fission 1 protein OS=Gibberella zeae (strain ATCC MYA-4620 / CBS 123657 / FGSC 9075 / NRRL 31084 / PH-1) OX=229533 GN=FG05314.1 PE=3 SV=1	A0A1I9FY03	FG05314	17 kDa	0	0	-1	0	0	0	0	0	-1	0	0	0	0	0	0	0	0	0	0	0	1	0	0	0	0	0	1	0	0	0	0	0	0	0	0	0	0	0.333333	0.333333	0	0	0	(+)inf	(+)inf	ZERO	ZERO
Chromosome 3, complete genome OS=Gibberella zeae (strain ATCC MYA-4620 / CBS 123657 / FGSC 9075 / NRRL 31084 / PH-1) OX=229533 GN=FG06243.1 PE=3 SV=1	I1RQA2	FG06243	75 kDa	0	0	-1	0	0	0	0	0	-1	0	0	0	0	0	0	0	0	0	0	0	1	0	0	0	0	0	1	0	0	0	0	0	0	0	0	0	0	0.333333	0.333333	0	0	0	(+)inf	(+)inf	ZERO	ZERO
Actin-related protein 2/3 complex subunit 3 OS=Gibberella zeae (strain ATCC MYA-4620 / CBS 123657 / FGSC 9075 / NRRL 31084 / PH-1) OX=229533 GN=FGRAMPH1_01T03913 PE=3 SV=1	I1S559	FGRAMPH1_01T03913	22 kDa	0	0	-1	0	0	0	0	0	1	0	0	0	0	0	0	0	0	0	0	0	1	0	0	0	0	0	1	0	0	0	0	0	0	0	0	0	0	0.333333	0.333333	0	0	0	(+)inf	(+)inf	ZERO	ZERO
Chromosome 4, complete genome OS=Gibberella zeae (strain ATCC MYA-4620 / CBS 123657 / FGSC 9075 / NRRL 31084 / PH-1) OX=229533 GN=FG09489.1 PE=3 SV=1	I1RYN2	FG09489	15 kDa	0	0	-1	0	0	0	0	-1	0	0	0	0	0	0	0	0	0	0	0	0	1	0	0	0	0	1	0	0	0	0	0	0	0	0	0	0	0	0.333333	0.333333	0	0	0	(+)inf	(+)inf	ZERO	ZERO
PARP-type domain-containing protein OS=Gibberella zeae (strain ATCC MYA-4620 / CBS 123657 / FGSC 9075 / NRRL 31084 / PH-1) OX=229533 PE=4 SV=1	I1S8Z0		42 kDa	0	0	-1	0	0	0	0	0	-1	0	0	0	0	0	0	0	0	0	0	0	1	0	0	0	0	0	1	0	0	0	0	0	0	0	0	0	0	0.333333	0.333333	0	0	0	(+)inf	(+)inf	ZERO	ZERO
Chromosome 1, complete genome OS=Gibberella zeae (strain ATCC MYA-4620 / CBS 123657 / FGSC 9075 / NRRL 31084 / PH-1) OX=229533 GN=FG10348.1 PE=4 SV=1	I1S0V8	FG10348	65 kDa	0	0	-1	0	0	0	-1	0	0	0	0	0	0	0	0	0	0	0	0	0	1	0	0	0	1	0	0	0	0	0	0	0	0	0	0	0	0	0.333333	0.333333	0	0	0	(+)inf	(+)inf	ZERO	ZERO
Uncharacterized protein OS=Gibberella zeae OX=5518 GN=FUG_LOCUS258100 PE=3 SV=1	A0A2H3HKP9	FUG_LOCUS258100	92 kDa	0	0	-1	0	0	0	0	0	-1	0	0	0	0	0	0	0	0	0	0	0	1	0	0	0	0	0	1	0	0	0	0	0	0	0	0	0	0	0.333333	0.333333	0	0	0	(+)inf	(+)inf	ZERO	ZERO
Chromosome 3, complete genome OS=Gibberella zeae (strain ATCC MYA-4620 / CBS 123657 / FGSC 9075 / NRRL 31084 / PH-1) OX=229533 GN=FG05040.1 PE=4 SV=1	I1RM59	FG05040	32 kDa	0	-2	0	0	0	0	0	-1	0	0	0	0	0	0	0	0	0	0	0	2	0	0	0	0	0	1	0	0	0	0	0	0	0	0	0	0	0	0.666667	0.333333	0	0	0	(+)inf	(+)inf	ZERO	ZERO
Leukotriene A(4) hydrolase OS=Gibberella zeae OX=5518 GN=FUG_LOCUS35111 PE=3 SV=1	A0A2H3FTH7	FUG_LOCUS35111	72 kDa	0	0	1	0	0	0	-1	0	1	0	0	0	0	0	0	0	0	0	0	0	1	0	0	0	1	0	1	0	0	0	0	0	0	0	0	0	0	0.333333	0.666667	0	0	0	(+)inf	(+)inf	ZERO	ZERO
Cytochrome c oxidase subunit 2 OS=Gibberella zeae (strain ATCC MYA-4620 / CBS 123657 / FGSC 9075 / NRRL 31084 / PH-1) OX=229533 GN=cox2 PE=3 SV=1	A5J041	cox2	29 kDa	0	0	-1	0	0	0	1	0	1	0	0	0	0	0	0	0	0	0	0	0	1	0	0	0	1	0	1	0	0	0	0	0	0	0	0	0	0	0.333333	0.666667	0	0	0	(+)inf	(+)inf	ZERO	ZERO
DNA-binding transcriptional repressor PuuR OS=Janthinobacterium lividum OX=29581 GN=JANLI_58370 PE=4 SV=1	A0A853S8Z0	JANLI_58370	21 kDa	0	-1	0	0	0	0	1	1	0	0	0	0	0	0	0	0	0	0	0	1	0	0	0	0	1	1	0	0	0	0	0	0	0	0	0	0	0	0.333333	0.666667	0	0	0	(+)inf	(+)inf	ZERO	ZERO
ATP synthase subunit a OS=Fusarium graminearum CS3005 OX=1450154 GN=atp6 PE=3 SV=1	A0A3T1FYA3	atp6	29 kDa	0	0	-1	0	0	0	0	-1	-1	0	0	0	0	0	0	0	0	0	0	0	1	0	0	0	0	1	1	0	0	0	0	0	0	0	0	0	0	0.333333	0.666667	0	0	0	(+)inf	(+)inf	ZERO	ZERO
Chromosome 1, complete genome OS=Gibberella zeae (strain ATCC MYA-4620 / CBS 123657 / FGSC 9075 / NRRL 31084 / PH-1) OX=229533 GN=FG10345.1 PE=3 SV=1	I1S0V5	FG10345	77 kDa	0	-1	-1	0	0	0	0	-2	0	0	0	0	0	0	0	0	0	0	0	1	1	0	0	0	0	2	0	0	0	0	0	0	0	0	0	0	0	0.666667	0.666667	0	0	0	(+)inf	(+)inf	ZERO	ZERO
Uncharacterized protein OS=Gibberella zeae OX=5518 GN=MDCFG202_LOCUS518552 PE=4 SV=1	A0A2H3GBU4	MDCFG202_LOCUS518552	101 kDa	0	0	1	0	0	0	0	-2	-2	0	0	0	0	0	0	0	0	0	0	0	1	0	0	0	0	2	2	0	0	0	0	0	0	0	0	0	0	0.333333	1.33333	0	0	0	(+)inf	(+)inf	ZERO	ZERO
AMP-dependent synthetase/ligase domain-containing protein OS=Gibberella zeae OX=5518 GN=FUG_LOCUS588 PE=4 SV=1	A0A2H3FY02	FUG_LOCUS588	77 kDa	0	-1	0	0	0	0	0	0	1	0	0	0	0	0	0	-1	0	0	0	1	0	0	0	0	0	0	1	0	0	0	0	0	0	1	0	0	0	0.333333	0.333333	0.333333	0	0	(+)inf	(+)inf	(-)inf	(-)inf
Chromosome 4, complete genome OS=Gibberella zeae (strain ATCC MYA-4620 / CBS 123657 / FGSC 9075 / NRRL 31084 / PH-1) OX=229533 GN=FG07908.1 PE=4 SV=1	I1RUL0	FG07908	37 kDa	0	0	-2	0	0	0	-2	-1	-3	0	0	0	0	-1	0	0	0	0	0	0	2	0	0	0	2	1	3	0	0	0	0	1	0	0	0	0	0.333333	0.666667	2	0	0	0	1	2.58496	ZERO	ZERO
Branched-chain-amino-acid aminotransferase OS=Gibberella zeae (strain ATCC MYA-4620 / CBS 123657 / FGSC 9075 / NRRL 31084 / PH-1) OX=229533 GN=FG04570.1 PE=3 SV=1	I1RKZ7	FG04570	45 kDa	0	3	2	0	0	0	3	1	1	0	0	0	0	0	-1	0	0	0	0	3	2	0	0	0	3	1	1	0	0	0	0	0	1	0	0	0	0.333333	1.66667	1.66667	0	0	0	2.32193	2.32193	ZERO	ZERO
Autophagy-related protein 23 OS=Gibberella zeae (strain ATCC MYA-4620 / CBS 123657 / FGSC 9075 / NRRL 31084 / PH-1) OX=229533 GN=ATG23 PE=3 SV=1	I1RGD4	ATG23	128 kDa	0	-1	1	0	0	0	1	-2	2	0	0	0	0	0	1	0	0	0	0	1	1	0	0	0	1	2	2	0	0	0	0	0	1	0	0	0	0.333333	0.666667	1.66667	0	0	0	1	2.32193	ZERO	ZERO
Uncharacterized protein OS=Gibberella zeae OX=5518 GN=FUG_LOCUS257701 PE=3 SV=1	A0A2H3GAB9	FUG_LOCUS257701	45 kDa	0	1	-2	0	0	0	-1	-1	-2	0	0	0	0	0	-1	0	0	0	0	1	2	0	0	0	1	1	2	0	0	0	0	0	1	0	0	0	0.333333	1	1.33333	0	0	0	1.58496	2	ZERO	ZERO
3-hydroxyisobutyryl-CoA hydrolase OS=Gibberella zeae OX=5518 GN=FUG_LOCUS244964 PE=4 SV=1	A0A2H3FHK8	FUG_LOCUS244964	56 kDa	0	-1	-1	0	0	0	-1	-1	1	0	0	0	-1	0	0	0	0	0	0	1	1	0	0	0	1	1	1	0	0	0	1	0	0	0	0	0	0.333333	0.666667	1	0	0	0	1	1.58496	ZERO	ZERO
Cytoskeleton assembly control protein Sla2 OS=Gibberella zeae OX=5518 GN=FUG_LOCUS251699 PE=3 SV=1	A0A2H3H7M2	FUG_LOCUS251699	119 kDa	0	0	-1	0	0	0	-1	0	2	0	0	0	1	0	0	0	0	0	0	0	1	0	0	0	1	0	2	0	0	0	1	0	0	0	0	0	0.333333	0.333333	1	0	0	0	0	1.58496	ZERO	ZERO
Eukaryotic translation initiation factor 3 subunit G OS=Gibberella zeae OX=5518 GN=TIF35 PE=3 SV=1	A0A2H3HAH5	TIF35	32 kDa	0	0	-1	0	0	0	0	0	-3	0	0	0	0	0	-1	0	0	0	0	0	1	0	0	0	0	0	3	0	0	0	0	0	1	0	0	0	0.333333	0.333333	1	0	0	0	0	1.58496	ZERO	ZERO
Chromosome 1, complete genome OS=Gibberella zeae (strain ATCC MYA-4620 / CBS 123657 / FGSC 9075 / NRRL 31084 / PH-1) OX=229533 GN=FG01228.1 PE=4 SV=1	I1RCC3	FG01228	21 kDa	0	0	-1	0	0	0	0	-1	-2	0	0	0	0	-1	0	0	0	0	0	0	1	0	0	0	0	1	2	0	0	0	0	1	0	0	0	0	0.333333	0.333333	1	0	0	0	0	1.58496	ZERO	ZERO
Aldehyde dehydrogenase OS=Gibberella zeae (strain ATCC MYA-4620 / CBS 123657 / FGSC 9075 / NRRL 31084 / PH-1) OX=229533 GN=FG00979.1 PE=3 SV=1	V6R2Z2	FG00979	53 kDa	0	2	1	0	0	0	1	-3	-1	0	0	0	0	1	-1	0	0	0	0	2	1	0	0	0	1	3	1	0	0	0	0	1	1	0	0	0	0.666667	1	1.66667	0	0	0	0.584963	1.32193	ZERO	ZERO
Carbonic anhydrase OS=Gibberella zeae OX=5518 GN=FUG_LOCUS542055 PE=3 SV=1	A0A2H3GCK8	FUG_LOCUS542055	25 kDa	0	1	-1	0	0	0	-2	-1	2	0	0	0	0	2	0	0	0	0	0	1	1	0	0	0	2	1	2	0	0	0	0	2	0	0	0	0	0.666667	0.666667	1.66667	0	0	0	0	1.32193	ZERO	ZERO
ATP phosphoribosyltransferase OS=Gibberella zeae (strain ATCC MYA-4620 / CBS 123657 / FGSC 9075 / NRRL 31084 / PH-1) OX=229533 GN=FGRAMPH1_01T03359 PE=3 SV=1	A0A1C3YI49	FGRAMPH1_01T03359	35 kDa	0	-1	-1	0	0	0	-3	-1	-3	0	0	0	-2	0	-1	0	0	0	0	1	1	0	0	0	3	1	3	0	0	0	2	0	1	0	0	0	1	0.666667	2.33333	0	0	0	-0.584963	1.22239	ZERO	ZERO
Eukaryotic translation initiation factor 3 subunit E OS=Gibberella zeae (strain ATCC MYA-4620 / CBS 123657 / FGSC 9075 / NRRL 31084 / PH-1) OX=229533 GN=FG06073.1 PE=3 SV=1	I1RPU3	FG06073	50 kDa	0	-1	1	0	0	0	0	-1	-1	0	0	0	0	0	1	0	0	0	0	1	1	0	0	0	0	1	1	0	0	0	0	0	1	0	0	0	0.333333	0.666667	0.666667	0	0	0	1	1	ZERO	ZERO
ubiquitinyl hydrolase 1 OS=Gibberella zeae OX=5518 GN=FUG_LOCUS34991 PE=4 SV=1	A0A4E9EAD0	FUG_LOCUS34991	118 kDa	0	0	2	0	0	0	-1	-1	0	0	0	0	0	0	-1	0	0	0	0	0	2	0	0	0	1	1	0	0	0	0	0	0	1	0	0	0	0.333333	0.666667	0.666667	0	0	0	1	1	ZERO	ZERO
Chorismate mutase OS=Gibberella zeae OX=5518 GN=FUG_LOCUS187883 PE=4 SV=1	A0A2H3G0Y6	FUG_LOCUS187883	31 kDa	0	-1	-1	0	0	0	-1	0	-1	0	0	0	-1	0	0	0	0	0	0	1	1	0	0	0	1	0	1	0	0	0	1	0	0	0	0	0	0.333333	0.666667	0.666667	0	0	0	1	1	ZERO	ZERO
Mitogen-activated protein kinase HOG1 OS=Gibberella zeae (strain ATCC MYA-4620 / CBS 123657 / FGSC 9075 / NRRL 31084 / PH-1) OX=229533 GN=HOG1 PE=3 SV=1	P0C431	HOG1	41 kDa	0	-2	-2	0	0	0	-2	-1	-1	0	0	0	0	-1	-1	0	0	0	0	2	2	0	0	0	2	1	1	0	0	0	0	1	1	0	0	0	0.666667	1.33333	1.33333	0	0	0	1	1	ZERO	ZERO
dihydroxy-acid dehydratase OS=Gibberella zeae (strain ATCC MYA-4620 / CBS 123657 / FGSC 9075 / NRRL 31084 / PH-1) OX=229533 GN=FG02056.1 PE=3 SV=1	A0A098D8K2	FG02056	64 kDa	0	0	-1	0	0	0	1	0	-1	0	0	0	0	0	-1	0	0	0	0	0	1	0	0	0	1	0	1	0	0	0	0	0	1	0	0	0	0.333333	0.333333	0.666667	0	0	0	0	1	ZERO	ZERO
Chromosome 4, complete genome OS=Gibberella zeae (strain ATCC MYA-4620 / CBS 123657 / FGSC 9075 / NRRL 31084 / PH-1) OX=229533 GN=FG09016.1 PE=3 SV=1	I1RXF0	FG09016	52 kDa	0	0	-1	0	0	0	0	-1	-1	0	0	0	0	0	-1	0	0	0	0	0	1	0	0	0	0	1	1	0	0	0	0	0	1	0	0	0	0.333333	0.333333	0.666667	0	0	0	0	1	ZERO	ZERO
T-complex protein 1 subunit epsilon OS=Gibberella zeae (strain ATCC MYA-4620 / CBS 123657 / FGSC 9075 / NRRL 31084 / PH-1) OX=229533 GN=FG09465.1 PE=3 SV=1	A0A098DQ41	FG09465	60 kDa	0	0	-1	0	0	0	0	0	2	0	0	0	0	0	1	0	0	0	0	0	1	0	0	0	0	0	2	0	0	0	0	0	1	0	0	0	0.333333	0.333333	0.666667	0	0	0	0	1	ZERO	ZERO
Proteasome alpha-type subunits domain-containing protein OS=Gibberella zeae (strain ATCC MYA-4620 / CBS 123657 / FGSC 9075 / NRRL 31084 / PH-1) OX=229533 GN=FG10255.1 PE=3 SV=1	A0A098D9M4	FG10255	28 kDa	0	-1	0	0	0	0	-2	0	0	0	0	0	0	0	-1	0	0	0	0	1	0	0	0	0	2	0	0	0	0	0	0	0	1	0	0	0	0.333333	0.333333	0.666667	0	0	0	0	1	ZERO	ZERO
UV excision repair protein RAD23 OS=Gibberella zeae OX=5518 GN=FUG_LOCUS103987 PE=3 SV=1	A0A4E9E711	FUG_LOCUS103987	43 kDa	0	0	-1	0	0	0	0	-1	-1	0	0	0	0	0	-1	0	0	0	0	0	1	0	0	0	0	1	1	0	0	0	0	0	1	0	0	0	0.333333	0.333333	0.666667	0	0	0	0	1	ZERO	ZERO
MICOS complex subunit OS=Gibberella zeae (strain ATCC MYA-4620 / CBS 123657 / FGSC 9075 / NRRL 31084 / PH-1) OX=229533 GN=FG06864.1 PE=4 SV=1	I1RRW5	FG06864	27 kDa	0	-1	0	0	0	0	-1	0	-1	0	0	0	0	0	-1	0	0	0	0	1	0	0	0	0	1	0	1	0	0	0	0	0	1	0	0	0	0.333333	0.333333	0.666667	0	0	0	0	1	ZERO	ZERO
Chromosome 1, complete genome OS=Gibberella zeae (strain ATCC MYA-4620 / CBS 123657 / FGSC 9075 / NRRL 31084 / PH-1) OX=229533 GN=FG09944.1 PE=4 SV=1	I1RZT9	FG09944	26 kDa	0	-1	0	0	0	0	-1	0	-1	0	0	0	0	0	-1	0	0	0	0	1	0	0	0	0	1	0	1	0	0	0	0	0	1	0	0	0	0.333333	0.333333	0.666667	0	0	0	0	1	ZERO	ZERO
MICOS complex subunit MIC10 OS=Gibberella zeae (strain ATCC MYA-4620 / CBS 123657 / FGSC 9075 / NRRL 31084 / PH-1) OX=229533 GN=FG06697.1 PE=3 SV=1	I1RRH6	FG06697	10 kDa	0	0	-1	0	0	0	0	-1	-1	0	0	0	0	-1	0	0	0	0	0	0	1	0	0	0	0	1	1	0	0	0	0	1	0	0	0	0	0.333333	0.333333	0.666667	0	0	0	0	1	ZERO	ZERO
non-specific serine/threonine protein kinase OS=Gibberella zeae OX=5518 GN=FUG_LOCUS477287 PE=3 SV=1	A0A4V6J889	FUG_LOCUS477287	45 kDa	0	-1	0	0	0	0	-1	0	-1	0	0	0	0	-1	0	0	0	0	0	1	0	0	0	0	1	0	1	0	0	0	0	1	0	0	0	0	0.333333	0.333333	0.666667	0	0	0	0	1	ZERO	ZERO
Chromosome 4, complete genome OS=Gibberella zeae (strain ATCC MYA-4620 / CBS 123657 / FGSC 9075 / NRRL 31084 / PH-1) OX=229533 GN=FG07331.1 PE=3 SV=1	I1RT38	FG07331	39 kDa	0	0	-1	0	0	0	0	-1	-1	0	0	0	-1	0	0	0	0	0	0	0	1	0	0	0	0	1	1	0	0	0	1	0	0	0	0	0	0.333333	0.333333	0.666667	0	0	0	0	1	ZERO	ZERO
phosphoserine transaminase OS=Gibberella zeae OX=5518 GN=FUG_LOCUS337034 PE=3 SV=1	A0A4E9DZ82	FUG_LOCUS337034	103 kDa	0	-2	-1	0	0	0	5	-3	4	0	0	0	-3	-2	-1	0	0	0	0	2	1	0	0	0	5	3	4	0	0	0	3	2	1	0	0	0	2	1	4	0	0	0	-1	1	ZERO	ZERO
Uncharacterized protein OS=Gibberella zeae OX=5518 GN=MDCFG202_LOCUS242693 PE=3 SV=1	A0A8H3QAZ4	MDCFG202_LOCUS242693	22 kDa	0	0	1	0	0	0	1	1	1	0	0	0	1	0	1	0	0	0	0	0	1	0	0	0	1	1	1	0	0	0	1	0	1	0	0	0	0.666667	0.333333	1	0	0	0	-1	0.584963	ZERO	ZERO
Threonine synthase OS=Gibberella zeae (strain ATCC MYA-4620 / CBS 123657 / FGSC 9075 / NRRL 31084 / PH-1) OX=229533 GN=FG05713.1 PE=3 SV=1	A0A098E1W8	FG05713	68 kDa	0	1	0	0	0	0	1	-1	1	0	0	0	1	-1	0	0	0	0	0	1	0	0	0	0	1	1	1	0	0	0	1	1	0	0	0	0	0.666667	0.333333	1	0	0	0	-1	0.584963	ZERO	ZERO
Nucleolar protein 58 OS=Gibberella zeae (strain ATCC MYA-4620 / CBS 123657 / FGSC 9075 / NRRL 31084 / PH-1) OX=229533 GN=FG10908.1 PE=3 SV=1	I1S2C0	FG10908	65 kDa	0	2	1	0	0	0	2	0	2	0	0	0	3	0	0	0	0	0	0	2	1	0	0	0	2	0	2	0	0	0	3	0	0	0	0	0	1	1	1.33333	0	0	0	0	0.415037	ZERO	ZERO
Tyrosine--tRNA ligase OS=Gibberella zeae OX=5518 GN=FUG_LOCUS343187 PE=3 SV=1	A0A2H3HCJ7	FUG_LOCUS343187	44 kDa	0	2	0	0	0	0	4	1	4	0	0	0	3	3	-1	0	0	0	0	2	0	0	0	0	4	1	4	0	0	0	3	3	1	0	0	0	2.33333	0.666667	3	0	0	0	-1.80735	0.36257	ZERO	ZERO
Chromosome 4, complete genome OS=Gibberella zeae (strain ATCC MYA-4620 / CBS 123657 / FGSC 9075 / NRRL 31084 / PH-1) OX=229533 GN=FG07172.1 PE=3 SV=1	I1RSP4	FG07172	77 kDa	0	2	1	0	0	0	0	0	1	0	0	0	0	0	1	0	0	0	0	2	1	0	0	0	0	0	1	0	0	0	0	0	1	0	0	0	0.333333	1	0.333333	0	0	0	1.58496	0	ZERO	ZERO
protein disulfide-isomerase OS=Gibberella zeae (strain ATCC MYA-4620 / CBS 123657 / FGSC 9075 / NRRL 31084 / PH-1) OX=229533 GN=FG07180.1 PE=3 SV=1	A0A098DMU3	FG07180	44 kDa	0	0	-2	0	0	0	0	0	-1	0	0	0	0	0	-1	0	0	0	0	0	2	0	0	0	0	0	1	0	0	0	0	0	1	0	0	0	0.333333	0.666667	0.333333	0	0	0	1	0	ZERO	ZERO
60S ribosomal protein L36 OS=Gibberella zeae (strain ATCC MYA-4620 / CBS 123657 / FGSC 9075 / NRRL 31084 / PH-1) OX=229533 GN=FG01238.1 PE=3 SV=1	V6QW22	FG01238	12 kDa	0	1	-1	0	0	0	-1	0	0	0	0	0	0	0	-1	0	0	0	0	1	1	0	0	0	1	0	0	0	0	0	0	0	1	0	0	0	0.333333	0.666667	0.333333	0	0	0	1	0	ZERO	ZERO
Small nuclear ribonucleoprotein Sm D2 OS=Gibberella zeae (strain ATCC MYA-4620 / CBS 123657 / FGSC 9075 / NRRL 31084 / PH-1) OX=229533 GN=FG07018.1 PE=3 SV=1	I1RSA4	FG07018	13 kDa	0	-2	0	0	0	0	0	0	-1	0	0	0	0	-1	0	0	0	0	0	2	0	0	0	0	0	0	1	0	0	0	0	1	0	0	0	0	0.333333	0.666667	0.333333	0	0	0	1	0	ZERO	ZERO
Chromosome 3, complete genome OS=Gibberella zeae (strain ATCC MYA-4620 / CBS 123657 / FGSC 9075 / NRRL 31084 / PH-1) OX=229533 GN=FGRAMPH1_01T21797 PE=4 SV=1	A0A098DX92	FGRAMPH1_01T21797	37 kDa	0	-1	-1	0	0	0	0	0	-1	0	0	0	0	0	-1	0	0	0	0	1	1	0	0	0	0	0	1	0	0	0	0	0	1	0	0	0	0.333333	0.666667	0.333333	0	0	0	1	0	ZERO	ZERO
RNA helicase (Fragment) OS=Gibberella zeae OX=5518 GN=MDCFG202_LOCUS108230 PE=4 SV=1	A0A9N8NFH8	MDCFG202_LOCUS108230	72 kDa	0	-1	-1	0	0	0	-1	0	0	0	0	0	0	0	-1	0	0	0	0	1	1	0	0	0	1	0	0	0	0	0	0	0	1	0	0	0	0.333333	0.666667	0.333333	0	0	0	1	0	ZERO	ZERO
Chromosome 1, complete genome OS=Gibberella zeae (strain ATCC MYA-4620 / CBS 123657 / FGSC 9075 / NRRL 31084 / PH-1) OX=229533 GN=FG09891.1 PE=3 SV=1	I1RZP1	FG09891	37 kDa	0	0	1	0	0	0	0	0	1	0	0	0	0	0	1	0	0	0	0	0	1	0	0	0	0	0	1	0	0	0	0	0	1	0	0	0	0.333333	0.333333	0.333333	0	0	0	0	0	ZERO	ZERO
Chromosome 1, complete genome OS=Gibberella zeae (strain ATCC MYA-4620 / CBS 123657 / FGSC 9075 / NRRL 31084 / PH-1) OX=229533 GN=FG10304.1 PE=3 SV=1	I1S0R7	FG10304	26 kDa	0	0	-1	0	0	0	0	0	-1	0	0	0	0	0	-1	0	0	0	0	0	1	0	0	0	0	0	1	0	0	0	0	0	1	0	0	0	0.333333	0.333333	0.333333	0	0	0	0	0	ZERO	ZERO
Dienelactone hydrolase domain-containing protein OS=Gibberella zeae (strain ATCC MYA-4620 / CBS 123657 / FGSC 9075 / NRRL 31084 / PH-1) OX=229533 GN=FG10123.1 PE=4 SV=1	I1S0A2	FG10123	34 kDa	0	-1	0	0	0	0	0	0	-1	0	0	0	0	0	-1	0	0	0	0	1	0	0	0	0	0	0	1	0	0	0	0	0	1	0	0	0	0.333333	0.333333	0.333333	0	0	0	0	0	ZERO	ZERO
Chromosome 2, complete genome OS=Gibberella zeae (strain ATCC MYA-4620 / CBS 123657 / FGSC 9075 / NRRL 31084 / PH-1) OX=229533 GN=FG03667.1 PE=3 SV=1	I1RIM7	FG03667	33 kDa	0	-1	0	0	0	0	0	0	-1	0	0	0	0	0	-1	0	0	0	0	1	0	0	0	0	0	0	1	0	0	0	0	0	1	0	0	0	0.333333	0.333333	0.333333	0	0	0	0	0	ZERO	ZERO
Histone H4 OS=Gibberella zeae (strain ATCC MYA-4620 / CBS 123657 / FGSC 9075 / NRRL 31084 / PH-1) OX=229533 GN=FG05491.1 PE=3 SV=1	A0A098DX13	FG05491	18 kDa	0	0	-1	0	0	0	0	-1	0	0	0	0	-1	0	0	0	0	0	0	0	1	0	0	0	0	1	0	0	0	0	1	0	0	0	0	0	0.333333	0.333333	0.333333	0	0	0	0	0	ZERO	ZERO
Uncharacterized protein OS=Gibberella zeae OX=5518 GN=FUG_LOCUS179062 PE=4 SV=1	A0A2H3GXX8	FUG_LOCUS179062	64 kDa	0	0	-1	0	0	0	-1	0	0	0	0	0	-1	0	0	0	0	0	0	0	1	0	0	0	1	0	0	0	0	0	1	0	0	0	0	0	0.333333	0.333333	0.333333	0	0	0	0	0	ZERO	ZERO
Chromosome 2, complete genome OS=Gibberella zeae (strain ATCC MYA-4620 / CBS 123657 / FGSC 9075 / NRRL 31084 / PH-1) OX=229533 GN=FG08845.1 PE=3 SV=1	I1RX04	FG08845	71 kDa	0	0	-1	0	0	0	0	0	-1	0	0	0	-1	0	0	0	0	0	0	0	1	0	0	0	0	0	1	0	0	0	1	0	0	0	0	0	0.333333	0.333333	0.333333	0	0	0	0	0	ZERO	ZERO
HMG box domain-containing protein OS=Gibberella zeae OX=5518 GN=FUG_LOCUS431755 PE=4 SV=1	A0A2H3FS94	FUG_LOCUS431755	11 kDa	0	0	-1	0	0	0	-1	0	0	0	0	0	-1	0	0	0	0	0	0	0	1	0	0	0	1	0	0	0	0	0	1	0	0	0	0	0	0.333333	0.333333	0.333333	0	0	0	0	0	ZERO	ZERO
Histone H2A OS=Gibberella zeae (strain ATCC MYA-4620 / CBS 123657 / FGSC 9075 / NRRL 31084 / PH-1) OX=229533 GN=HTA1 PE=3 SV=3	Q4HTT1	HTA1	14 kDa	0	0	-1	0	0	0	0	-1	0	0	0	0	-1	0	0	0	0	0	0	0	1	0	0	0	0	1	0	0	0	0	1	0	0	0	0	0	0.333333	0.333333	0.333333	0	0	0	0	0	ZERO	ZERO
Chromosome 1, complete genome OS=Gibberella zeae (strain ATCC MYA-4620 / CBS 123657 / FGSC 9075 / NRRL 31084 / PH-1) OX=229533 GN=FG02479.1 PE=4 SV=1	I1RFK0	FG02479	23 kDa	0	-3	-1	0	0	0	0	-2	2	0	0	0	0	3	-1	0	0	0	0	3	1	0	0	0	0	2	2	0	0	0	0	3	1	0	0	0	1.33333	1.33333	1.33333	0	0	0	0	0	ZERO	ZERO
Chromosome 1, complete genome OS=Gibberella zeae (strain ATCC MYA-4620 / CBS 123657 / FGSC 9075 / NRRL 31084 / PH-1) OX=229533 GN=FGRAMPH1_01T06943 PE=3 SV=1	A0A1C3YJ43	FGRAMPH1_01T06943	37 kDa	0	1	0	0	0	0	1	0	1	0	0	0	1	0	-1	0	0	0	0	1	0	0	0	0	1	0	1	0	0	0	1	0	1	0	0	0	0.666667	0.333333	0.666667	0	0	0	-1	0	ZERO	ZERO
Aminomethyltransferase OS=Gibberella zeae OX=5518 GN=FUG_LOCUS257729 PE=3 SV=1	A0A2H3FTQ6	FUG_LOCUS257729	47 kDa	0	-1	0	0	0	0	-1	-1	0	0	0	0	0	-1	-1	0	0	0	0	1	0	0	0	0	1	1	0	0	0	0	0	1	1	0	0	0	0.666667	0.333333	0.666667	0	0	0	-1	0	ZERO	ZERO
Chromosome 4, complete genome OS=Gibberella zeae (strain ATCC MYA-4620 / CBS 123657 / FGSC 9075 / NRRL 31084 / PH-1) OX=229533 GN=FG09234.1 PE=3 SV=1	A0A0E0SAR4	FG09234	33 kDa	0	-1	0	0	0	0	-1	-1	0	0	0	0	-1	1	0	0	0	0	0	1	0	0	0	0	1	1	0	0	0	0	1	1	0	0	0	0	0.666667	0.333333	0.666667	0	0	0	-1	0	ZERO	ZERO
GST N-terminal domain-containing protein OS=Gibberella zeae OX=5518 GN=FUG_LOCUS541854 PE=4 SV=1	A0A2H3H9H9	FUG_LOCUS541854	27 kDa	0	0	-1	0	0	0	-1	0	-1	0	0	0	-1	-1	0	0	0	0	0	0	1	0	0	0	1	0	1	0	0	0	1	1	0	0	0	0	0.666667	0.333333	0.666667	0	0	0	-1	0	ZERO	ZERO
threonine--tRNA ligase OS=Gibberella zeae OX=5518 GN=FUG_LOCUS580518 PE=3 SV=1	A0A4U9EGK1	FUG_LOCUS580518	85 kDa	0	-1	-2	0	0	0	3	-2	-1	0	0	0	-2	-1	-3	0	0	0	0	1	2	0	0	0	3	2	1	0	0	0	2	1	3	0	0	0	2	1	2	0	0	0	-1	0	ZERO	ZERO
Glutathione reductase OS=Gibberella zeae OX=5518 GN=FUG_LOCUS336989 PE=3 SV=1	A0A679P9J9	FUG_LOCUS336989	55 kDa	0	0	-1	0	0	0	-1	-1	-1	0	0	0	-1	-1	-1	0	0	0	0	0	1	0	0	0	1	1	1	0	0	0	1	1	1	0	0	0	1	0.333333	1	0	0	0	-1.58496	0	ZERO	ZERO
E1 ubiquitin-activating enzyme OS=Gibberella zeae (strain ATCC MYA-4620 / CBS 123657 / FGSC 9075 / NRRL 31084 / PH-1) OX=229533 GN=FGRAMPH1_01T26509 PE=3 SV=1	I1RZ63	FGRAMPH1_01T26509	115 kDa	0	1	3	0	0	0	0	3	2	0	0	0	0	3	3	0	0	0	0	1	3	0	0	0	0	3	2	0	0	0	0	3	3	0	0	0	2	1.33333	1.66667	0	0	0	-0.584963	-0.263034	ZERO	ZERO
Methyltransferase OS=Gibberella zeae OX=5518 GN=FUG_LOCUS456620 PE=4 SV=1	A0A679NG00	FUG_LOCUS456620	39 kDa	0	-2	-2	0	0	0	-1	-1	-1	0	0	0	-1	-2	-1	0	0	0	0	2	2	0	0	0	1	1	1	0	0	0	1	2	1	0	0	0	1.33333	1.33333	1	0	0	0	0	-0.415037	ZERO	ZERO
Alpha-aminoadipate reductase OS=Gibberella zeae (strain ATCC MYA-4620 / CBS 123657 / FGSC 9075 / NRRL 31084 / PH-1) OX=229533 GN=FGRAMPH1_01T19349 PE=3 SV=1	A0A1C3YJZ1	FGRAMPH1_01T19349	130 kDa	0	-1	-3	0	0	0	3	-2	-3	0	0	0	-5	-3	-3	0	0	0	0	1	3	0	0	0	3	2	3	0	0	0	5	3	3	0	0	0	3.66667	1.33333	2.66667	0	0	0	-1.45943	-0.459432	ZERO	ZERO
Uncharacterized protein OS=Gibberella zeae OX=5518 GN=FUG_LOCUS356185 PE=4 SV=1	A0A4U9FHA6	FUG_LOCUS356185	16 kDa	0	-1	0	0	0	0	-1	0	-1	0	0	0	-1	-1	-1	0	0	0	0	1	0	0	0	0	1	0	1	0	0	0	1	1	1	0	0	0	1	0.333333	0.666667	0	0	0	-1.58496	-0.584963	ZERO	ZERO
Protein DOM34 homolog OS=Gibberella zeae OX=5518 GN=FUG_LOCUS477427 PE=3 SV=1	A0A2H3H8W1	FUG_LOCUS477427	45 kDa	0	-1	0	0	0	0	0	-1	-1	0	0	0	-1	-1	-1	0	0	0	0	1	0	0	0	0	0	1	1	0	0	0	1	1	1	0	0	0	1	0.333333	0.666667	0	0	0	-1.58496	-0.584963	ZERO	ZERO
Methyltransferase OS=Gibberella zeae OX=5518 GN=FUG_LOCUS452750 PE=4 SV=1	A0A2H3G7K7	FUG_LOCUS452750	38 kDa	0	-2	0	0	0	0	0	-1	0	0	0	0	0	-1	-1	0	0	0	0	2	0	0	0	0	0	1	0	0	0	0	0	1	1	0	0	0	0.666667	0.666667	0.333333	0	0	0	0	-1	ZERO	ZERO
S5 DRBM domain-containing protein OS=Gibberella zeae OX=5518 GN=FUG_LOCUS541978 PE=3 SV=1	A0A4E9EL53	FUG_LOCUS541978	66 kDa	0	-1	0	0	0	0	0	0	-1	0	0	0	0	1	-1	0	0	0	0	1	0	0	0	0	0	0	1	0	0	0	0	1	1	0	0	0	0.666667	0.333333	0.333333	0	0	0	-1	-1	ZERO	ZERO
Chromosome 4, complete genome OS=Gibberella zeae (strain ATCC MYA-4620 / CBS 123657 / FGSC 9075 / NRRL 31084 / PH-1) OX=229533 GN=FG09744.1 PE=3 SV=1	A0A0E0SGM4	FG09744	95 kDa	0	0	-1	0	0	0	0	0	1	0	0	0	-1	1	0	0	0	0	0	0	1	0	0	0	0	0	1	0	0	0	1	1	0	0	0	0	0.666667	0.333333	0.333333	0	0	0	-1	-1	ZERO	ZERO
PCI domain-containing protein OS=Gibberella zeae OX=5518 GN=FUG_LOCUS562642 PE=3 SV=1	A0A2H3GXR5	FUG_LOCUS562642	44 kDa	0	-1	-1	0	0	0	-1	0	-1	0	0	0	-1	-2	-2	0	0	0	0	1	1	0	0	0	1	0	1	0	0	0	1	2	2	0	0	0	1.66667	0.666667	0.666667	0	0	0	-1.32193	-1.32193	ZERO	ZERO
NADP-dependent oxidoreductase domain-containing protein OS=Gibberella zeae OX=5518 GN=FUG_LOCUS144991 PE=3 SV=1	A0A2H3GDA2	FUG_LOCUS144991	40 kDa	0	-2	0	0	0	0	0	-1	0	0	0	0	-2	0	-1	0	0	0	0	2	0	0	0	0	0	1	0	0	0	0	2	0	1	0	0	0	1	0.666667	0.333333	0	0	0	-0.584963	-1.58496	ZERO	ZERO
Adenylyl-sulfate kinase OS=Gibberella zeae (strain ATCC MYA-4620 / CBS 123657 / FGSC 9075 / NRRL 31084 / PH-1) OX=229533 GN=FGRAMPH1_01T03283 PE=3 SV=1	I1RCL0	FGRAMPH1_01T03283	23 kDa	0	-2	0	0	0	0	0	-1	0	0	0	0	-2	0	-1	0	0	0	0	2	0	0	0	0	0	1	0	0	0	0	2	0	1	0	0	0	1	0.666667	0.333333	0	0	0	-0.584963	-1.58496	ZERO	ZERO
Oxysterol-binding protein OS=Gibberella zeae OX=5518 GN=FUG_LOCUS55384 PE=3 SV=1	A0A2H3FNJ2	FUG_LOCUS55384	45 kDa	0	0	-1	0	0	0	0	0	-1	0	0	0	-1	-1	-1	0	0	0	0	0	1	0	0	0	0	0	1	0	0	0	1	1	1	0	0	0	1	0.333333	0.333333	0	0	0	-1.58496	-1.58496	ZERO	ZERO
Chromosome 4, complete genome OS=Gibberella zeae (strain ATCC MYA-4620 / CBS 123657 / FGSC 9075 / NRRL 31084 / PH-1) OX=229533 GN=FG06744.1 PE=4 SV=1	I1RRL5	FG06744	38 kDa	0	0	-1	0	0	0	0	-1	0	0	0	0	-1	-1	-1	0	0	0	0	0	1	0	0	0	0	1	0	0	0	0	1	1	1	0	0	0	1	0.333333	0.333333	0	0	0	-1.58496	-1.58496	ZERO	ZERO
Serine/threonine-protein phosphatase 2A 56 kDa regulatory subunit OS=Gibberella zeae OX=5518 GN=FUG_LOCUS18528 PE=3 SV=1	A0A2H3GQB2	FUG_LOCUS18528	74 kDa	0	-1	-1	0	0	0	0	0	-1	0	0	0	-1	-1	2	0	0	0	0	1	1	0	0	0	0	0	1	0	0	0	1	1	2	0	0	0	1.33333	0.666667	0.333333	0	0	0	-1	-2	ZERO	ZERO
Chromosome 4, complete genome OS=Gibberella zeae (strain ATCC MYA-4620 / CBS 123657 / FGSC 9075 / NRRL 31084 / PH-1) OX=229533 GN=FG07009.1 PE=4 SV=1	A0A098DPR9	FG07009	150 kDa	0	1	-1	0	0	0	0	0	-1	0	0	0	-2	1	-1	0	0	0	0	1	1	0	0	0	0	0	1	0	0	0	2	1	1	0	0	0	1.33333	0.666667	0.333333	0	0	0	-1	-2	ZERO	ZERO
Chromosome 1, complete genome OS=Gibberella zeae (strain ATCC MYA-4620 / CBS 123657 / FGSC 9075 / NRRL 31084 / PH-1) OX=229533 GN=FG01941.1 PE=3 SV=1	I1RE65	FG01941	27 kDa	0	-2	0	0	0	0	0	0	-1	0	0	0	-2	-1	-1	0	0	0	0	2	0	0	0	0	0	0	1	0	0	0	2	1	1	0	0	0	1.33333	0.666667	0.333333	0	0	0	-1	-2	ZERO	ZERO
Ribosome biogenesis protein YTM1 OS=Gibberella zeae OX=5518 GN=YTM1 PE=3 SV=1	A0A2H3G4V6	YTM1	51 kDa	0	-1	0	0	0	0	-1	0	0	0	0	0	-1	-2	-1	0	0	0	0	1	0	0	0	0	1	0	0	0	0	0	1	2	1	0	0	0	1.33333	0.333333	0.333333	0	0	0	-2	-2	ZERO	ZERO
RRM domain-containing protein OS=Gibberella zeae OX=5518 GN=FUG_LOCUS18696 PE=4 SV=1	A0A4U9FDU9	FUG_LOCUS18696	45 kDa	0	0	1	0	0	0	0	1	0	0	0	0	1	0	0	-2	-2	0	0	0	1	0	0	0	0	1	0	0	0	0	1	0	0	2	2	0	0.333333	0.333333	0.333333	1.33333	0	0	0	0	(-)inf	(-)inf
P-type Na(+) transporter OS=Gibberella zeae (strain ATCC MYA-4620 / CBS 123657 / FGSC 9075 / NRRL 31084 / PH-1) OX=229533 GN=FG08985.1 PE=3 SV=1	I1RXC1	FG08985	117 kDa	0	-1	0	0	0	0	0	-2	-1	0	0	0	-1	0	0	-1	0	0	0	1	0	0	0	0	0	2	1	0	0	0	1	0	0	1	0	0	0.333333	0.333333	1	0.333333	0	0	0	1.58496	(-)inf	(-)inf
Chromosome 1, complete genome OS=Gibberella zeae (strain ATCC MYA-4620 / CBS 123657 / FGSC 9075 / NRRL 31084 / PH-1) OX=229533 GN=FGRAMPH1_01T01843 PE=4 SV=1	A0A1C3YHQ4	FGRAMPH1_01T01843	98 kDa	0	0	2	0	0	0	2	-2	2	0	0	0	1	0	1	-2	0	0	0	0	2	0	0	0	2	2	2	0	0	0	1	0	1	2	0	0	0.666667	0.666667	2	0.666667	0	0	0	1.58496	(-)inf	(-)inf
peptidylprolyl isomerase OS=Gibberella zeae OX=5518 GN=FUG_LOCUS257624 PE=3 SV=1	A0A2H3FH13	FUG_LOCUS257624	16 kDa	0	-2	0	0	0	0	-1	-1	-2	0	0	0	-1	0	-1	-2	0	0	0	2	0	0	0	0	1	1	2	0	0	0	1	0	1	2	0	0	0.666667	0.666667	1.33333	0.666667	0	0	0	1	(-)inf	(-)inf
Chromosome 3, complete genome OS=Gibberella zeae (strain ATCC MYA-4620 / CBS 123657 / FGSC 9075 / NRRL 31084 / PH-1) OX=229533 GN=FG05916.1 PE=3 SV=1	V6RCG5	FG05916	9 kDa	0	0	-1	0	0	0	0	1	0	0	0	0	-1	0	0	-1	0	0	0	0	1	0	0	0	0	1	0	0	0	0	1	0	0	1	0	0	0.333333	0.333333	0.333333	0.333333	0	0	0	0	(-)inf	(-)inf
Histidine biosynthesis trifunctional protein OS=Gibberella zeae OX=5518 GN=FUG_LOCUS258042 PE=3 SV=1	A0A2H3HNJ7	FUG_LOCUS258042	92 kDa	0	0	-1	0	0	0	0	-1	1	0	0	0	-2	0	0	2	0	0	0	0	1	0	0	0	0	1	1	0	0	0	2	0	0	2	0	0	0.666667	0.333333	0.666667	0.666667	0	0	-1	0	(-)inf	(-)inf
argininosuccinate synthase OS=Gibberella zeae (strain ATCC MYA-4620 / CBS 123657 / FGSC 9075 / NRRL 31084 / PH-1) OX=229533 GN=FGRAMPH1_01T04735 PE=3 SV=1	A0A1C3YIV7	FGRAMPH1_01T04735	47 kDa	0	0	-2	0	0	0	1	-1	1	0	0	0	2	0	2	-1	0	0	0	0	2	0	0	0	1	1	1	0	0	0	2	0	2	1	0	0	1.33333	0.666667	1	0.333333	0	0	-1	-0.415037	(-)inf	(-)inf
thioredoxin-dependent peroxiredoxin OS=Gibberella zeae OX=5518 GN=FUG_LOCUS133070 PE=3 SV=1	A0A2H3GUK9	FUG_LOCUS133070	24 kDa	0	-2	-1	0	0	0	2	4	2	0	0	0	5	1	-3	-2	0	0	0	2	1	0	0	0	2	4	2	0	0	0	5	1	3	2	0	0	3	1	2.66667	0.666667	0	0	-1.58496	-0.169925	(-)inf	(-)inf
homocitrate synthase OS=Gibberella zeae OX=5518 GN=FUG_LOCUS133263 PE=3 SV=1	A0A4E9DSD2	FUG_LOCUS133263	61 kDa	0	1	-1	0	0	0	2	1	0	0	0	0	4	0	1	-1	0	0	0	1	1	0	0	0	2	1	0	0	0	0	4	0	1	1	0	0	1.66667	0.666667	1	0.333333	0	0	-1.32193	-0.736966	(-)inf	(-)inf
Coatomer subunit epsilon OS=Gibberella zeae (strain ATCC MYA-4620 / CBS 123657 / FGSC 9075 / NRRL 31084 / PH-1) OX=229533 GN=FG10180.1 PE=3 SV=1	V6RXW9	FG10180	32 kDa	0	0	-2	0	0	0	-1	-1	0	0	0	0	-2	-2	-1	-1	0	0	0	0	2	0	0	0	1	1	0	0	0	0	2	2	1	1	0	0	1.66667	0.666667	0.666667	0.333333	0	0	-1.32193	-1.32193	(-)inf	(-)inf
valine--tRNA ligase (Fragment) OS=Gibberella zeae OX=5518 GN=FUG_LOCUS477304 PE=3 SV=1	A0A4U9ESV5	FUG_LOCUS477304	130 kDa	0	1	0	0	0	0	2	2	1	0	0	0	-3	2	-1	-1	0	0	0	1	0	0	0	0	2	2	1	0	0	0	3	2	1	1	0	0	2	0.333333	1.66667	0.333333	0	0	-2.58496	-0.263034	(-)inf	(-)inf
Cytochrome b-c1 complex subunit 7 OS=Gibberella zeae (strain ATCC MYA-4620 / CBS 123657 / FGSC 9075 / NRRL 31084 / PH-1) OX=229533 GN=FG10293.1 PE=3 SV=1	I1S0Q7	FG10293	15 kDa	0	0	-1	-2	0	0	1	0	0	0	0	0	1	1	0	0	0	0	0	0	1	2	0	0	1	0	0	0	0	0	1	1	0	0	0	0	0.666667	0.333333	0.333333	0	0.666667	0	-1	-1	(+)inf	ZERO
Phosphatidylethanolamine N-methyltransferase OS=Gibberella zeae OX=5518 GN=FUG_LOCUS89324 PE=3 SV=1	A0A2H3HST1	FUG_LOCUS89324	110 kDa	0	-1	-1	-3	0	0	-2	0	0	0	0	0	-1	0	-1	0	0	0	0	1	1	3	0	0	2	0	0	0	0	0	1	0	1	0	0	0	0.666667	0.666667	0.666667	0	1	0	0	0	(+)inf	ZERO
Chromosome 1, complete genome OS=Gibberella zeae (strain ATCC MYA-4620 / CBS 123657 / FGSC 9075 / NRRL 31084 / PH-1) OX=229533 GN=FGRAMPH1_01T06799 PE=3 SV=1	A0A1C3YIZ8	FGRAMPH1_01T06799	57 kDa	0	0	-1	-1	0	0	-1	-1	-1	0	0	0	0	0	0	0	0	0	0	0	1	1	0	0	1	1	1	0	0	0	0	0	0	0	0	0	0	0.333333	1	0	0.333333	0	(+)inf	(+)inf	(+)inf	ZERO
Beta-tubulin (Fragment) OS=Gibberella zeae OX=5518 GN=FUG_LOCUS187955 PE=3 SV=1	A0A4E9D9B6	FUG_LOCUS187955	93 kDa	0	0	1	-1	0	0	0	0	1	0	0	0	0	1	0	0	0	0	0	0	1	1	0	0	0	0	1	0	0	0	0	1	0	0	0	0	0.333333	0.333333	0.333333	0	0.333333	0	0	0	(+)inf	ZERO
Calpain catalytic domain-containing protein (Fragment) OS=Gibberella zeae OX=5518 GN=MDCFG202_LOCUS108347 PE=3 SV=1	A0A9N8NFQ0	MDCFG202_LOCUS108347	103 kDa	0	0	-2	-1	-1	0	-3	0	2	0	0	0	-2	-1	-3	0	0	0	0	0	2	1	1	0	3	0	2	0	0	0	2	1	3	0	0	0	2	0.666667	1.66667	0	0.666667	0	-1.58496	-0.263034	(+)inf	ZERO
UDP-galactose transporter homolog 1 OS=Gibberella zeae OX=5518 GN=FUG_LOCUS245008 PE=3 SV=1	A0A4E9DVK1	FUG_LOCUS245008	99 kDa	0	0	-1	0	-1	0	0	1	-1	0	0	0	0	0	1	-1	0	0	0	0	1	0	1	0	0	1	1	0	0	0	0	0	1	1	0	0	0.333333	0.333333	0.666667	0.333333	0.333333	0	0	1	0	(-)inf
biotin synthase OS=Gibberella zeae (strain ATCC MYA-4620 / CBS 123657 / FGSC 9075 / NRRL 31084 / PH-1) OX=229533 GN=FGRAMPH1_01T00747 PE=3 SV=1	I1R9W4	FGRAMPH1_01T00747	45 kDa	0	0	-2	0	1	0	0	1	0	0	0	0	1	0	0	0	0	0	0	0	2	0	1	0	0	1	0	0	0	0	1	0	0	0	0	0	0.333333	0.666667	0.333333	0	0.333333	0	1	0	(+)inf	ZERO
Carboxypeptidase OS=Gibberella zeae (strain ATCC MYA-4620 / CBS 123657 / FGSC 9075 / NRRL 31084 / PH-1) OX=229533 GN=FGRAMPH1_01T15555 PE=3 SV=1	A0A1C3YNA9	FGRAMPH1_01T15555	58 kDa	0	0	0	26	63	37	0	-1	0	37	33	66	0	-1	-2	16	35	13	0	0	0	26	63	37	0	1	0	37	33	66	0	1	2	16	35	13	1	0	0.333333	21.3333	42	45.3333	(-)inf	-1.58496	0.97728	1.08746
Carboxypeptidase OS=Gibberella zeae OX=5518 GN=MDCFG202_LOCUS518690 PE=3 SV=1	A0A2H3GF89	MDCFG202_LOCUS518690	58 kDa	0	0	0	28	62	37	0	-1	0	36	32	65	0	-1	-1	21	36	12	0	0	0	28	62	37	0	1	0	36	32	65	0	1	1	21	36	12	0.666667	0	0.333333	23	42.3333	44.3333	(-)inf	-1	0.88016	0.946758
Chromosome 3, complete genome OS=Gibberella zeae (strain ATCC MYA-4620 / CBS 123657 / FGSC 9075 / NRRL 31084 / PH-1) OX=229533 GN=FG05175.1 PE=3 SV=1	A0A098DY67	FG05175	38 kDa	0	0	0	-5	-12	-6	0	0	-1	-3	-6	-8	0	0	0	-10	-7	-9	0	0	0	5	12	6	0	0	1	3	6	8	0	0	0	10	7	9	0	0	0.333333	8.66667	7.66667	5.66667	ZERO	(+)inf	-0.176878	-0.612977
WSC domain-containing protein OS=Gibberella zeae OX=5518 GN=FUG_LOCUS386954 PE=4 SV=1	A0A2H3H0Z6	FUG_LOCUS386954	97 kDa	0	0	0	37	45	39	-1	0	0	1	2	6	-1	0	0	23	23	48	0	0	0	37	45	39	1	0	0	1	2	6	1	0	0	23	23	48	0.333333	0	0.333333	31.3333	40.3333	3	(-)inf	0	0.364274	-3.38466
Mannosyl-oligosaccharide glucosidase OS=Gibberella zeae (strain ATCC MYA-4620 / CBS 123657 / FGSC 9075 / NRRL 31084 / PH-1) OX=229533 GN=FG05218.1 PE=3 SV=1	I1RMM6	FG05218	93 kDa	0	0	0	0	0	0	0	0	-1	-1	-2	2	0	0	0	-2	0	-4	0	0	0	0	0	0	0	0	1	1	2	2	0	0	0	2	0	4	0	0	0.333333	2	0	1.66667	ZERO	(+)inf	(-)inf	-0.263034
Ammonium transporter OS=Gibberella zeae OX=5518 GN=FUG_LOCUS511778 PE=3 SV=1	A0A2H3H8M1	FUG_LOCUS511778	50 kDa	0	0	0	-1	0	0	0	0	-1	-2	-1	0	0	0	0	0	0	0	0	0	0	1	0	0	0	0	1	2	1	0	0	0	0	0	0	0	0	0	0.333333	0	0.333333	1	ZERO	(+)inf	(+)inf	(+)inf
Mannan endo-1,6-alpha-mannosidase OS=Gibberella zeae OX=5518 GN=FUG_LOCUS244967 PE=3 SV=1	A0A2H3FXM2	FUG_LOCUS244967	50 kDa	0	0	0	-4	-4	-2	0	-1	-1	-3	2	-1	0	0	0	-1	-6	-1	0	0	0	4	4	2	0	1	1	3	2	1	0	0	0	1	6	1	0	0	0.666667	2.66667	3.33333	2	ZERO	(+)inf	0.321928	-0.415037
Nitrate reductase OS=Gibberella zeae OX=5518 GN=FUG_LOCUS511934 PE=3 SV=1	A0A2H3HGQ6	FUG_LOCUS511934	100 kDa	0	-1	0	0	0	0	0	0	-1	-2	-1	0	-1	0	0	0	0	0	0	1	0	0	0	0	0	0	1	2	1	0	1	0	0	0	0	0	0.333333	0.333333	0.333333	0	0	1	0	0	ZERO	(+)inf
Chromosome 1, complete genome OS=Gibberella zeae (strain ATCC MYA-4620 / CBS 123657 / FGSC 9075 / NRRL 31084 / PH-1) OX=229533 GN=FGRAMPH1_01T04899 PE=3 SV=1	A0A098D8H0	FGRAMPH1_01T04899	50 kDa	0	0	1	0	0	0	0	0	-1	-2	-1	0	-1	0	0	0	0	0	0	0	1	0	0	0	0	0	1	2	1	0	1	0	0	0	0	0	0.333333	0.333333	0.333333	0	0	1	0	0	ZERO	(+)inf
Ras-like protein Rab-11B OS=Gibberella zeae (strain ATCC MYA-4620 / CBS 123657 / FGSC 9075 / NRRL 31084 / PH-1) OX=229533 GN=FG04327.1 PE=3 SV=1	I1RKC7	FG04327	23 kDa	0	-1	0	0	0	0	-1	-1	0	0	-2	-4	-1	-1	0	0	0	0	0	1	0	0	0	0	1	1	0	0	2	4	1	1	0	0	0	0	0.666667	0.333333	0.666667	0	0	2	-1	0	ZERO	(+)inf
Chromosome 3, complete genome OS=Gibberella zeae (strain ATCC MYA-4620 / CBS 123657 / FGSC 9075 / NRRL 31084 / PH-1) OX=229533 GN=FG05784.1 PE=3 SV=1	I1RP33	FG05784	53 kDa	0	0	0	0	0	0	0	-1	0	-2	0	0	0	0	0	0	0	0	0	0	0	0	0	0	0	1	0	2	0	0	0	0	0	0	0	0	0	0	0.333333	0	0	0.666667	ZERO	(+)inf	ZERO	(+)inf
Uncharacterized protein OS=Gibberella zeae OX=5518 GN=FUG_LOCUS562054 PE=4 SV=1	A0A4E9ELU7-DECOY		?	0	0	0	0	0	0	-1	0	0	-2	0	0	0	0	0	-1	-5	0	0	0	0	0	0	0	1	0	0	2	0	0	0	0	0	1	5	0	0	0	0.333333	2	0	0.666667	ZERO	(+)inf	(-)inf	-1.58496
T-complex protein 1 subunit gamma OS=Gibberella zeae (strain ATCC MYA-4620 / CBS 123657 / FGSC 9075 / NRRL 31084 / PH-1) OX=229533 GN=FG05985.1 PE=3 SV=1	I1RPL2	FG05985	59 kDa	0	0	0	0	0	0	0	0	1	0	-2	0	0	0	1	0	0	0	0	0	0	0	0	0	0	0	1	0	2	0	0	0	1	0	0	0	0.333333	0	0.333333	0	0	0.666667	(-)inf	0	ZERO	(+)inf
GPI ethanolamine phosphate transferase 1 OS=Gibberella zeae OX=5518 GN=FUG_LOCUS511947 PE=3 SV=1	A0A4E9EJT4	FUG_LOCUS511947	109 kDa	0	0	0	-1	0	0	0	-1	0	-2	0	0	0	0	0	0	0	0	0	0	0	1	0	0	0	1	0	2	0	0	0	0	0	0	0	0	0	0	0.333333	0	0.333333	0.666667	ZERO	(+)inf	(+)inf	(+)inf
Uncharacterized protein OS=Gibberella zeae OX=5518 GN=FUG_LOCUS343221 PE=3 SV=1	A0A2H3HCB8	FUG_LOCUS343221	180 kDa	0	0	0	0	-1	0	0	-1	0	0	0	-2	-1	0	0	0	0	0	0	0	0	0	1	0	0	1	0	0	0	2	1	0	0	0	0	0	0.333333	0	0.333333	0	0.333333	0.666667	(-)inf	0	(+)inf	(+)inf
Uncharacterized protein OS=Gibberella zeae OX=5518 GN=MDCFG202_LOCUS46086 PE=4 SV=1	A0A8H3JVQ4	MDCFG202_LOCUS46086	14 kDa	0	0	0	-7	-6	0	-1	0	0	0	-2	0	-1	0	0	-5	0	-12	0	0	0	7	6	0	1	0	0	0	2	0	1	0	0	5	0	12	0.333333	0	0.333333	5.66667	4.33333	0.666667	(-)inf	0	-0.387023	-3.08746
RNA polymerase II degradation factor 1 OS=Gibberella zeae (strain ATCC MYA-4620 / CBS 123657 / FGSC 9075 / NRRL 31084 / PH-1) OX=229533 GN=FGRAMPH1_01T01507 PE=3 SV=1	A0A1C3YI75	FGRAMPH1_01T01507	96 kDa	0	0	0	-1	0	0	0	0	-1	-1	-1	0	-1	0	0	-1	0	-3	0	0	0	1	0	0	0	0	1	1	1	0	1	0	0	1	0	3	0.333333	0	0.333333	1.33333	0.333333	0.666667	(-)inf	0	-2	-1
Lysophospholipase NTE1 OS=Gibberella zeae OX=5518 GN=FUG_LOCUS337110 PE=3 SV=1	A0A4E9EBI6	FUG_LOCUS337110	181 kDa	0	1	0	0	0	0	-1	0	-1	-2	0	2	0	0	0	0	0	0	0	1	0	0	0	0	1	0	1	2	0	2	0	0	0	0	0	0	0	0.333333	0.666667	0	0	1.33333	(+)inf	(+)inf	ZERO	(+)inf
Mannose-1-phosphate guanyltransferase OS=Gibberella zeae OX=5518 GN=FUG_LOCUS18817 PE=3 SV=1	A0A2H3GUR6	FUG_LOCUS18817	40 kDa	0	0	1	0	0	0	0	0	1	-2	0	0	0	0	1	0	0	0	0	0	1	0	0	0	0	0	1	2	0	0	0	0	1	0	0	0	0.333333	0.333333	0.333333	0	0	0.666667	0	0	ZERO	(+)inf
ABC transporter domain-containing protein OS=Gibberella zeae (strain ATCC MYA-4620 / CBS 123657 / FGSC 9075 / NRRL 31084 / PH-1) OX=229533 GN=FG02025.1 PE=4 SV=1	I1RED8	FG02025	69 kDa	0	0	2	-3	0	0	1	0	1	-2	2	0	-1	0	0	0	0	0	0	0	2	3	0	0	1	0	1	2	2	0	1	0	0	0	0	0	0.333333	0.666667	0.666667	0	1	1.33333	1	1	(+)inf	(+)inf
Uncharacterized protein OS=Gibberella zeae OX=5518 GN=FUG_LOCUS306185 PE=4 SV=1	A0A2H3GPN1	FUG_LOCUS306185	133 kDa	0	0	1	2	0	0	4	-2	2	-1	6	8	-2	0	-1	0	0	0	0	0	1	2	0	0	4	2	2	1	6	8	2	0	1	0	0	0	1	0.333333	2.66667	0	0.666667	5	-1.58496	1.41504	(+)inf	(+)inf
Importin N-terminal domain-containing protein OS=Gibberella zeae OX=5518 GN=FUG_LOCUS392023 PE=3 SV=1	A0A2H3G6L4	FUG_LOCUS392023	96 kDa	0	0	1	-1	0	0	0	2	1	2	3	0	0	0	2	0	0	0	0	0	1	1	0	0	0	2	1	2	3	0	0	0	2	0	0	0	0.666667	0.333333	1	0	0.333333	1.66667	-1	0.584963	(+)inf	(+)inf
Succinate--CoA ligase [ADP-forming] subunit beta, mitochondrial OS=Gibberella zeae (strain ATCC MYA-4620 / CBS 123657 / FGSC 9075 / NRRL 31084 / PH-1) OX=229533 GN=FG10885.1 PE=3 SV=1	I1S299	FG10885	48 kDa	0	1	0	0	0	0	1	0	1	0	1	2	0	0	0	0	0	0	0	1	0	0	0	0	1	0	1	0	1	2	0	0	0	0	0	0	0	0.333333	0.666667	0	0	1	(+)inf	(+)inf	ZERO	(+)inf
60S ribosomal protein L20 OS=Gibberella zeae OX=5518 GN=FUG_LOCUS289746 PE=3 SV=1	A0A2H3FUM8	FUG_LOCUS289746	21 kDa	0	1	1	-2	0	0	1	2	3	-3	2	-4	1	1	0	-3	0	-4	0	1	1	2	0	0	1	2	3	3	2	4	1	1	0	3	0	4	0.666667	0.666667	2	2.33333	0.666667	3	0	1.58496	-1.80735	0.36257
L-arabinitol 4-dehydrogenase OS=Gibberella zeae OX=5518 GN=FUG_LOCUS541972 PE=3 SV=1	A0A4E9EP90	FUG_LOCUS541972	63 kDa	0	0	-1	-2	0	0	-1	-1	-1	-2	-2	0	-1	1	-2	-1	0	0	0	0	1	2	0	0	1	1	1	2	2	0	1	1	2	1	0	0	1.33333	0.333333	1	0.333333	0.666667	1.33333	-2	-0.415037	1	2
Tubulin alpha chain OS=Gibberella zeae (strain ATCC MYA-4620 / CBS 123657 / FGSC 9075 / NRRL 31084 / PH-1) OX=229533 GN=FG00397.1 PE=3 SV=1	A0A098D2Z7	FG00397	49 kDa	0	1	2	2	-1	0	1	1	1	-3	1	0	1	3	0	-1	0	0	0	1	2	2	1	0	1	1	1	3	1	0	1	3	0	1	0	0	1.33333	1	1	0.333333	1	1.33333	-0.415037	-0.415037	1.58496	2
SET domain-containing protein OS=Gibberella zeae OX=5518 GN=FUG_LOCUS258004 PE=4 SV=1	A0A4E9DQ06	FUG_LOCUS258004	157 kDa	0	-1	1	-1	0	0	-1	-1	-1	-3	1	0	-1	1	-1	-2	0	0	0	1	1	1	0	0	1	1	1	3	1	0	1	1	1	2	0	0	1	0.666667	1	0.666667	0.333333	1.33333	-0.584963	0	-1	1
Chromosome 2, complete genome OS=Gibberella zeae (strain ATCC MYA-4620 / CBS 123657 / FGSC 9075 / NRRL 31084 / PH-1) OX=229533 GN=FG02978.1 PE=3 SV=1	V6R7A6	FG02978	58 kDa	0	0	0	0	0	0	-3	0	-1	-2	0	-3	-1	0	-1	-2	-6	-5	0	0	0	0	0	0	3	0	1	2	0	3	1	0	1	2	6	5	0.666667	0	1.33333	4.33333	0	1.66667	(-)inf	1	(-)inf	-1.37851
glycine--tRNA ligase OS=Gibberella zeae (strain ATCC MYA-4620 / CBS 123657 / FGSC 9075 / NRRL 31084 / PH-1) OX=229533 GN=FG06958.1 PE=3 SV=1	I1RS49	FG06958	74 kDa	0	0	0	0	0	0	0	0	1	1	0	0	0	0	0	0	0	0	0	0	0	0	0	0	0	0	1	1	0	0	0	0	0	0	0	0	0	0	0.333333	0	0	0.333333	ZERO	(+)inf	ZERO	(+)inf
Coatomer subunit gamma OS=Gibberella zeae OX=5518 GN=FUG_LOCUS251764 PE=3 SV=1	A0A2H3GTB5	FUG_LOCUS251764	101 kDa	0	0	0	0	0	0	0	1	0	-1	0	0	0	0	0	0	0	0	0	0	0	0	0	0	0	1	0	1	0	0	0	0	0	0	0	0	0	0	0.333333	0	0	0.333333	ZERO	(+)inf	ZERO	(+)inf
L-type lectin-like domain-containing protein OS=Gibberella zeae OX=5518 GN=FUG_LOCUS477617 PE=4 SV=1	A0A2H3H0E8	FUG_LOCUS477617	49 kDa	0	0	0	0	0	0	0	0	-1	-1	0	0	0	0	0	0	0	0	0	0	0	0	0	0	0	0	1	1	0	0	0	0	0	0	0	0	0	0	0.333333	0	0	0.333333	ZERO	(+)inf	ZERO	(+)inf
Chromosome 1, complete genome OS=Gibberella zeae (strain ATCC MYA-4620 / CBS 123657 / FGSC 9075 / NRRL 31084 / PH-1) OX=229533 GN=FG01203.1 PE=3 SV=1	I1RCA0	FG01203	41 kDa	0	0	0	0	0	0	0	-1	0	0	-1	0	0	0	0	0	0	0	0	0	0	0	0	0	0	1	0	0	1	0	0	0	0	0	0	0	0	0	0.333333	0	0	0.333333	ZERO	(+)inf	ZERO	(+)inf
Presequence protease, mitochondrial OS=Gibberella zeae OX=5518 GN=FUG_LOCUS18519 PE=3 SV=1	A0A4E9DIH7	FUG_LOCUS18519	233 kDa	0	0	0	0	0	0	1	0	0	-1	0	0	0	-1	-1	0	0	0	0	0	0	0	0	0	1	0	0	1	0	0	0	1	1	0	0	0	0.666667	0	0.333333	0	0	0.333333	(-)inf	-1	ZERO	(+)inf
Chromosome 1, complete genome OS=Gibberella zeae (strain ATCC MYA-4620 / CBS 123657 / FGSC 9075 / NRRL 31084 / PH-1) OX=229533 GN=FGRAMPH1_01T06001 PE=4 SV=1	A0A1C3YJA8	FGRAMPH1_01T06001	67 kDa	0	0	0	0	0	0	0	0	-1	0	-1	0	-1	0	0	-2	0	0	0	0	0	0	0	0	0	0	1	0	1	0	1	0	0	2	0	0	0.333333	0	0.333333	0.666667	0	0.333333	(-)inf	0	(-)inf	-1
Dolichyl-diphosphooligosaccharide--protein glycosyltransferase subunit WBP1 OS=Gibberella zeae OX=5518 GN=FUG_LOCUS431533 PE=3 SV=1	A0A4U9F717	FUG_LOCUS431533	52 kDa	0	0	0	0	-1	0	-1	0	0	-1	0	0	0	0	0	0	0	0	0	0	0	0	1	0	1	0	0	1	0	0	0	0	0	0	0	0	0	0	0.333333	0	0.333333	0.333333	ZERO	(+)inf	(+)inf	(+)inf
1,3-beta-glucan synthase OS=Gibberella zeae (strain ATCC MYA-4620 / CBS 123657 / FGSC 9075 / NRRL 31084 / PH-1) OX=229533 GN=FG07946.1 PE=3 SV=1	I1RUP6	FG07946	222 kDa	0	0	0	-1	0	0	0	-1	0	0	-1	0	0	0	0	0	0	0	0	0	0	1	0	0	0	1	0	0	1	0	0	0	0	0	0	0	0	0	0.333333	0	0.333333	0.333333	ZERO	(+)inf	(+)inf	(+)inf
Cystathionine beta-synthase OS=Gibberella zeae OX=5518 GN=FUG_LOCUS323920 PE=3 SV=1	A0A4E9E9I7	FUG_LOCUS323920	56 kDa	0	0	-1	0	0	0	0	0	-1	1	0	0	0	1	1	0	0	0	0	0	1	0	0	0	0	0	1	1	0	0	0	1	1	0	0	0	0.666667	0.333333	0.333333	0	0	0.333333	-1	-1	ZERO	(+)inf
Chromosome 1, complete genome OS=Gibberella zeae (strain ATCC MYA-4620 / CBS 123657 / FGSC 9075 / NRRL 31084 / PH-1) OX=229533 GN=FG00950.1 PE=3 SV=1	A0A0E0RP23	FG00950	44 kDa	0	0	-1	-1	0	0	0	0	-1	-1	0	0	0	0	0	0	0	0	0	0	1	1	0	0	0	0	1	1	0	0	0	0	0	0	0	0	0	0.333333	0.333333	0	0.333333	0.333333	(+)inf	(+)inf	(+)inf	(+)inf
Solute carrier family 35 member F2 OS=Gibberella zeae OX=5518 GN=FUG_LOCUS431610 PE=3 SV=1	A0A2H3G1P3	FUG_LOCUS431610	44 kDa	0	0	0	0	-1	0	-2	-1	-1	0	-1	-2	-1	0	-1	-1	0	0	0	0	0	0	1	0	2	1	1	0	1	2	1	0	1	1	0	0	0.666667	0	1.33333	0.333333	0.333333	1	(-)inf	1	0	1.58496
Chromosome 3, complete genome OS=Gibberella zeae (strain ATCC MYA-4620 / CBS 123657 / FGSC 9075 / NRRL 31084 / PH-1) OX=229533 GN=FG10782.1 PE=3 SV=1	I1S202	FG10782	43 kDa	0	0	0	-4	-15	-7	-1	-1	-1	-1	-1	0	-1	-1	-1	-17	-31	28	0	0	0	4	15	7	1	1	1	1	1	0	1	1	1	17	31	28	1	0	1	25.3333	8.66667	0.666667	(-)inf	0	-1.54749	-5.24793
Uncharacterized protein OS=Gibberella zeae OX=5518 GN=FUG_LOCUS746 PE=3 SV=1	A0A2H3FLM6	FUG_LOCUS746	63 kDa	0	0	-1	0	0	0	1	1	1	-2	0	0	0	0	0	-1	0	0	0	0	1	0	0	0	1	1	1	2	0	0	0	0	0	1	0	0	0	0.333333	1	0.333333	0	0.666667	(+)inf	(+)inf	(-)inf	1
Chromosome 1, complete genome OS=Gibberella zeae (strain ATCC MYA-4620 / CBS 123657 / FGSC 9075 / NRRL 31084 / PH-1) OX=229533 GN=FG00646.1 PE=3 SV=1	I1RAV7	FG00646	32 kDa	0	-1	-1	0	0	0	-2	-1	0	-2	0	0	-1	0	-1	0	0	0	0	1	1	0	0	0	2	1	0	2	0	0	1	0	1	0	0	0	0.666667	0.666667	1	0	0	0.666667	0	0.584963	ZERO	(+)inf
Chromosome 2, complete genome OS=Gibberella zeae (strain ATCC MYA-4620 / CBS 123657 / FGSC 9075 / NRRL 31084 / PH-1) OX=229533 GN=FGRAMPH1_01T14499 PE=3 SV=1	I1RJS2	FGRAMPH1_01T14499	40 kDa	0	1	1	0	-4	-5	1	-1	1	0	0	-2	0	0	0	0	0	-2	0	1	1	0	4	5	1	1	1	0	0	2	0	0	0	0	0	2	0	0.666667	1	0.666667	3	0.666667	(+)inf	(+)inf	2.16993	0
Ammonium-dependent carbamoyl phosphate synthetase OS=Gibberella zeae (strain ATCC MYA-4620 / CBS 123657 / FGSC 9075 / NRRL 31084 / PH-1) OX=229533 GN=FG01217.1 PE=3 SV=1	I1RCB4	FG01217	129 kDa	0	3	-1	0	0	3	-3	0	3	-1	-3	0	3	0	0	0	0	3	0	3	1	0	0	3	3	0	3	1	3	0	3	0	0	0	0	3	1	1.33333	2	1	1	1.33333	0.415037	1	0	0.415037
Uncharacterized protein OS=Gibberella zeae OX=5518 GN=FUG_LOCUS179025 PE=3 SV=1	A0A2H3GVB2	FUG_LOCUS179025	38 kDa	0	0	0	0	0	0	-1	0	-1	-1	0	0	0	0	0	0	0	0	0	0	0	0	0	0	1	0	1	1	0	0	0	0	0	0	0	0	0	0	0.666667	0	0	0.333333	ZERO	(+)inf	ZERO	(+)inf
Dolichyl-phosphate-mannose--protein mannosyltransferase OS=Gibberella zeae OX=5518 GN=FUG_LOCUS145437 PE=3 SV=1	A0A2H3FVA4	FUG_LOCUS145437	88 kDa	0	0	0	0	0	0	0	-1	-1	0	-1	0	0	0	0	0	0	0	0	0	0	0	0	0	0	1	1	0	1	0	0	0	0	0	0	0	0	0	0.666667	0	0	0.333333	ZERO	(+)inf	ZERO	(+)inf
Chromosome 1, complete genome OS=Gibberella zeae (strain ATCC MYA-4620 / CBS 123657 / FGSC 9075 / NRRL 31084 / PH-1) OX=229533 GN=FG00709.1 PE=4 SV=1	I1RB10	FG00709	27 kDa	0	0	0	0	0	0	1	0	1	-1	0	0	0	0	0	-1	0	2	0	0	0	0	0	0	1	0	1	1	0	0	0	0	0	1	0	2	0	0	0.666667	1	0	0.333333	ZERO	(+)inf	(-)inf	-1.58496
26S proteasome regulatory subunit RPN1 OS=Gibberella zeae (strain ATCC MYA-4620 / CBS 123657 / FGSC 9075 / NRRL 31084 / PH-1) OX=229533 GN=FGRAMPH1_01T26285 PE=3 SV=1	I1RZE4	FGRAMPH1_01T26285	100 kDa	0	0	0	0	-1	0	-1	0	-1	-1	0	0	0	0	0	0	0	0	0	0	0	0	1	0	1	0	1	1	0	0	0	0	0	0	0	0	0	0	0.666667	0	0.333333	0.333333	ZERO	(+)inf	(+)inf	(+)inf
Chromosome 1, complete genome OS=Gibberella zeae (strain ATCC MYA-4620 / CBS 123657 / FGSC 9075 / NRRL 31084 / PH-1) OX=229533 GN=FG10528.1 PE=3 SV=1	I1S1C8	FG10528	96 kDa	0	0	-2	0	0	0	1	-2	-1	-2	0	0	1	0	-2	0	0	0	0	0	2	0	0	0	1	2	1	2	0	0	1	0	2	0	0	0	1	0.666667	1.33333	0	0	0.666667	-0.584963	0.415037	ZERO	(+)inf
Aspartate carbamoyltransferase OS=Gibberella zeae OX=5518 GN=MDCFG202_LOCUS369411 PE=3 SV=1	A0A9N8WUL7	MDCFG202_LOCUS369411	246 kDa	0	-1	-4	0	-1	0	2	1	-1	2	0	0	-1	0	-1	0	0	0	0	1	4	0	1	0	2	1	1	2	0	0	1	0	1	0	0	0	0.666667	1.66667	1.33333	0	0.333333	0.666667	1.32193	1	(+)inf	(+)inf
Chromosome 1, complete genome OS=Gibberella zeae (strain ATCC MYA-4620 / CBS 123657 / FGSC 9075 / NRRL 31084 / PH-1) OX=229533 GN=FGRAMPH1_01T01691 PE=3 SV=1	A0A1C3YHX8	FGRAMPH1_01T01691	20 kDa	0	0	0	-1	0	0	-1	-1	-1	0	-1	0	1	0	0	-2	0	0	0	0	0	1	0	0	1	1	1	0	1	0	1	0	0	2	0	0	0.333333	0	1	0.666667	0.333333	0.333333	(-)inf	1.58496	-1	-1
Uncharacterized protein OS=Gibberella zeae OX=5518 GN=MDCFG202_LOCUS143087 PE=4 SV=1	A0A2H3G5C5	MDCFG202_LOCUS143087	59 kDa	0	-1	-1	-1	-1	0	-1	-1	-1	0	-1	0	0	-1	-1	-1	0	0	0	1	1	1	1	0	1	1	1	0	1	0	0	1	1	1	0	0	0.666667	0.666667	1	0.333333	0.666667	0.333333	0	0.584963	1	0
Arginase OS=Gibberella zeae OX=5518 GN=FUG_LOCUS562260 PE=3 SV=1	A0A2H3H1L9	FUG_LOCUS562260	35 kDa	0	-3	-2	0	0	0	-3	-2	-1	-1	0	0	-2	3	-3	0	0	0	0	3	2	0	0	0	3	2	1	1	0	0	2	3	3	0	0	0	2.66667	1.66667	2	0	0	0.333333	-0.678072	-0.415037	ZERO	(+)inf
PCI domain-containing protein OS=Gibberella zeae OX=5518 GN=FUG_LOCUS431664 PE=3 SV=1	A0A2H3FS36	FUG_LOCUS431664	48 kDa	1	0	0	0	0	0	0	0	0	0	0	0	0	0	0	0	0	0	1	0	0	0	0	0	0	0	0	0	0	0	0	0	0	0	0	0	0	0.333333	0	0	0	0	(+)inf	ZERO	ZERO	ZERO
Uridylate kinase OS=Gibberella zeae OX=5518 GN=FUG_LOCUS425948 PE=3 SV=1	A0A679NCY0	FUG_LOCUS425948	29 kDa	1	0	-1	0	0	0	0	0	0	0	0	0	1	0	0	0	0	0	1	0	1	0	0	0	0	0	0	0	0	0	1	0	0	0	0	0	0.333333	0.666667	0	0	0	0	1	(-)inf	ZERO	ZERO
Ribosome biogenesis protein NSA2 OS=Gibberella zeae OX=5518 GN=FUG_LOCUS257742 PE=3 SV=1	A0A4E9DY99	FUG_LOCUS257742	179 kDa	1	0	0	0	0	0	0	0	0	0	0	0	0	-1	0	0	0	0	1	0	0	0	0	0	0	0	0	0	0	0	0	1	0	0	0	0	0.333333	0.333333	0	0	0	0	0	(-)inf	ZERO	ZERO
RRM domain-containing protein OS=Gibberella zeae (strain ATCC MYA-4620 / CBS 123657 / FGSC 9075 / NRRL 31084 / PH-1) OX=229533 GN=FG09840.1 PE=4 SV=1	A0A098DNI4	FG09840	52 kDa	1	1	0	0	0	0	0	0	0	0	0	0	1	-1	1	-2	0	0	1	1	0	0	0	0	0	0	0	0	0	0	1	1	1	2	0	0	1	0.666667	0	0.666667	0	0	-0.584963	(-)inf	(-)inf	(-)inf
Adenylyl cyclase-associated protein OS=Gibberella zeae (strain ATCC MYA-4620 / CBS 123657 / FGSC 9075 / NRRL 31084 / PH-1) OX=229533 GN=FG01923.1 PE=3 SV=1	I1RE49	FG01923	57 kDa	1	0	0	-4	0	0	0	0	0	0	0	0	1	0	0	0	0	0	1	0	0	4	0	0	0	0	0	0	0	0	1	0	0	0	0	0	0.333333	0.333333	0	0	1.33333	0	0	(-)inf	(+)inf	ZERO
Succinate dehydrogenase [ubiquinone] iron-sulfur subunit, mitochondrial OS=Gibberella zeae OX=5518 GN=SdhB PE=3 SV=1	T1QD46	SdhB	32 kDa	1	0	0	-2	0	0	0	0	0	0	0	0	-1	0	0	-2	0	0	1	0	0	2	0	0	0	0	0	0	0	0	1	0	0	2	0	0	0.333333	0.333333	0	0.666667	0.666667	0	0	(-)inf	0	(-)inf
Bacterial surface antigen (D15) domain-containing protein OS=Gibberella zeae OX=5518 GN=FUG_LOCUS114566 PE=3 SV=1	A0A4U9F365	FUG_LOCUS114566	56 kDa	1	0	0	-1	0	0	0	0	0	0	0	0	-1	0	0	-1	0	0	1	0	0	1	0	0	0	0	0	0	0	0	1	0	0	1	0	0	0.333333	0.333333	0	0.333333	0.333333	0	0	(-)inf	0	(-)inf
methylmalonate-semialdehyde dehydrogenase (CoA acylating) OS=Gibberella zeae OX=5518 GN=FUG_LOCUS145562 PE=4 SV=1	A0A2H3FIA2	FUG_LOCUS145562	61 kDa	1	0	0	0	0	0	0	0	0	0	0	-2	0	0	0	0	0	0	1	0	0	0	0	0	0	0	0	0	0	2	0	0	0	0	0	0	0	0.333333	0	0	0	0.666667	(+)inf	ZERO	ZERO	(+)inf
Uncharacterized protein OS=Gibberella zeae OX=5518 GN=FUG_LOCUS431841 PE=4 SV=1	A0A4E9EFM9	FUG_LOCUS431841	62 kDa	1	0	0	0	0	0	0	0	0	0	-2	0	0	0	0	0	0	0	1	0	0	0	0	0	0	0	0	0	2	0	0	0	0	0	0	0	0	0.333333	0	0	0	0.666667	(+)inf	ZERO	ZERO	(+)inf
Clustered mitochondria protein homolog OS=Gibberella zeae (strain ATCC MYA-4620 / CBS 123657 / FGSC 9075 / NRRL 31084 / PH-1) OX=229533 GN=FG05387.1 PE=3 SV=1	I1RN26	FG05387	142 kDa	1	0	0	0	0	0	0	0	0	-1	0	0	0	0	0	0	0	0	1	0	0	0	0	0	0	0	0	1	0	0	0	0	0	0	0	0	0	0.333333	0	0	0	0.333333	(+)inf	ZERO	ZERO	(+)inf
serine--tRNA ligase OS=Gibberella zeae (strain ATCC MYA-4620 / CBS 123657 / FGSC 9075 / NRRL 31084 / PH-1) OX=229533 GN=FG04202.1 PE=4 SV=1	I1RK15	FG04202	53 kDa	1	0	1	0	0	0	0	0	0	0	-2	0	0	0	-1	0	0	0	1	0	1	0	0	0	0	0	0	0	2	0	0	0	1	0	0	0	0.333333	0.666667	0	0	0	0.666667	1	(-)inf	ZERO	(+)inf
Molybdopterin synthase sulfur carrier subunit OS=Gibberella zeae OX=5518 GN=cnxG PE=3 SV=1	A0A4E9EMP4	cnxG	67 kDa	1	0	0	0	0	0	0	0	0	-2	0	0	1	0	0	0	0	0	1	0	0	0	0	0	0	0	0	2	0	0	1	0	0	0	0	0	0.333333	0.333333	0	0	0	0.666667	0	(-)inf	ZERO	(+)inf
Chromosome 1, complete genome OS=Gibberella zeae (strain ATCC MYA-4620 / CBS 123657 / FGSC 9075 / NRRL 31084 / PH-1) OX=229533 GN=FG00614.1 PE=4 SV=1	A0A0E0RMV6	FG00614	78 kDa	1	0	0	0	0	0	0	0	0	-2	0	0	-1	0	0	0	0	0	1	0	0	0	0	0	0	0	0	2	0	0	1	0	0	0	0	0	0.333333	0.333333	0	0	0	0.666667	0	(-)inf	ZERO	(+)inf
Chromosome 3, complete genome OS=Gibberella zeae (strain ATCC MYA-4620 / CBS 123657 / FGSC 9075 / NRRL 31084 / PH-1) OX=229533 GN=FG05999.1 PE=3 SV=1	I1RPM4	FG05999	16 kDa	1	0	-1	0	0	0	0	0	0	-2	0	0	-1	0	0	-2	0	0	1	0	1	0	0	0	0	0	0	2	0	0	1	0	0	2	0	0	0.333333	0.666667	0	0.666667	0	0.666667	1	(-)inf	(-)inf	0
Eukaryotic translation initiation factor 3 subunit M OS=Gibberella zeae (strain ATCC MYA-4620 / CBS 123657 / FGSC 9075 / NRRL 31084 / PH-1) OX=229533 GN=FG07122.1 PE=3 SV=1	I1RSK1	FG07122	51 kDa	1	1	1	-4	0	0	0	0	0	-2	0	0	0	0	1	0	0	0	1	1	1	4	0	0	0	0	0	2	0	0	0	0	1	0	0	0	0.333333	1	0	0	1.33333	0.666667	1.58496	(-)inf	(+)inf	(+)inf
40S ribosomal protein S21 OS=Gibberella zeae (strain ATCC MYA-4620 / CBS 123657 / FGSC 9075 / NRRL 31084 / PH-1) OX=229533 GN=FG00798.1 PE=3 SV=1	V6QUW4	FG00798	10 kDa	1	0	0	0	0	0	0	1	0	0	0	0	0	0	0	0	0	0	1	0	0	0	0	0	0	1	0	0	0	0	0	0	0	0	0	0	0	0.333333	0.333333	0	0	0	(+)inf	(+)inf	ZERO	ZERO
T-complex protein 1 subunit delta OS=Gibberella zeae OX=5518 GN=FUG_LOCUS145491 PE=3 SV=1	A0A2H3G4N4	FUG_LOCUS145491	57 kDa	1	0	1	0	0	0	0	0	1	0	0	0	0	0	0	0	0	0	1	0	1	0	0	0	0	0	1	0	0	0	0	0	0	0	0	0	0	0.666667	0.333333	0	0	0	(+)inf	(+)inf	ZERO	ZERO
Chromosome 3, complete genome OS=Gibberella zeae (strain ATCC MYA-4620 / CBS 123657 / FGSC 9075 / NRRL 31084 / PH-1) OX=229533 GN=FG05940.1 PE=4 SV=1	I1RPH1	FG05940	81 kDa	1	0	0	0	0	0	0	-2	0	0	0	0	0	0	0	0	0	0	1	0	0	0	0	0	0	2	0	0	0	0	0	0	0	0	0	0	0	0.333333	0.666667	0	0	0	(+)inf	(+)inf	ZERO	ZERO
Chromosome 1, complete genome OS=Gibberella zeae (strain ATCC MYA-4620 / CBS 123657 / FGSC 9075 / NRRL 31084 / PH-1) OX=229533 GN=FG01968.1 PE=4 SV=1	I1RE87	FG01968	50 kDa	1	2	-1	0	0	0	2	0	-1	0	0	0	-1	0	0	0	0	0	1	2	1	0	0	0	2	0	1	0	0	0	1	0	0	0	0	0	0.333333	1.33333	1	0	0	0	2	1.58496	ZERO	ZERO
3-isopropylmalate dehydrogenase OS=Gibberella zeae (strain ATCC MYA-4620 / CBS 123657 / FGSC 9075 / NRRL 31084 / PH-1) OX=229533 GN=FG06675.1 PE=3 SV=1	I1RRF5	FG06675	39 kDa	1	1	1	0	0	0	1	-1	-1	0	0	0	1	0	0	0	0	0	1	1	1	0	0	0	1	1	1	0	0	0	1	0	0	0	0	0	0.333333	1	1	0	0	0	1.58496	1.58496	ZERO	ZERO
J domain-containing protein OS=Gibberella zeae OX=5518 GN=FUG_LOCUS392105 PE=4 SV=1	A0A2H3GL00	FUG_LOCUS392105	59 kDa	1	-1	0	0	0	0	1	0	-1	0	0	0	0	0	-1	0	0	0	1	1	0	0	0	0	1	0	1	0	0	0	0	0	1	0	0	0	0.333333	0.666667	0.666667	0	0	0	1	1	ZERO	ZERO
Alanine--tRNA ligase OS=Gibberella zeae (strain ATCC MYA-4620 / CBS 123657 / FGSC 9075 / NRRL 31084 / PH-1) OX=229533 GN=FG00906.1 PE=3 SV=1	I1RBI1	FG00906	107 kDa	1	0	2	0	0	0	1	1	2	0	0	0	2	0	0	0	0	0	1	0	2	0	0	0	1	1	2	0	0	0	2	0	0	0	0	0	0.666667	1	1.33333	0	0	0	0.584963	1	ZERO	ZERO
Nucleolar protein 56 OS=Gibberella zeae OX=5518 GN=MDCFG202_LOCUS259920 PE=3 SV=1	A0A9N8RDU1	MDCFG202_LOCUS259920	177 kDa	1	0	0	0	0	0	1	0	1	0	0	0	0	0	1	0	0	0	1	0	0	0	0	0	1	0	1	0	0	0	0	0	1	0	0	0	0.333333	0.333333	0.666667	0	0	0	0	1	ZERO	ZERO
Aminoacylproline aminopeptidase OS=Gibberella zeae OX=5518 GN=FUG_LOCUS428808 PE=3 SV=1	A0A4E9EEC5	FUG_LOCUS428808	174 kDa	1	0	-1	0	0	0	-1	1	-2	0	0	0	0	2	0	0	0	0	1	0	1	0	0	0	1	1	2	0	0	0	0	2	0	0	0	0	0.666667	0.666667	1.33333	0	0	0	0	1	ZERO	ZERO
Amine oxidase domain-containing protein OS=Gibberella zeae OX=5518 GN=FUG_LOCUS355956 PE=4 SV=1	A0A2H3FLX4	FUG_LOCUS355956	58 kDa	1	2	2	0	0	0	1	3	1	0	0	0	0	1	2	0	0	0	1	2	2	0	0	0	1	3	1	0	0	0	0	1	2	0	0	0	1	1.66667	1.66667	0	0	0	0.736966	0.736966	ZERO	ZERO
Uncharacterized protein OS=Gibberella zeae OX=5518 GN=FUG_LOCUS258116 PE=3 SV=1	A0A2H3HC77	FUG_LOCUS258116	15 kDa	1	0	1	0	0	0	1	1	1	0	0	0	1	1	0	0	0	0	1	0	1	0	0	0	1	1	1	0	0	0	1	1	0	0	0	0	0.666667	0.666667	1	0	0	0	0	0.584963	ZERO	ZERO
Nuclear pore complex protein Nup85 OS=Gibberella zeae OX=5518 GN=FUG_LOCUS35099 PE=3 SV=1	A0A4E9DLM9	FUG_LOCUS35099	206 kDa	1	0	0	0	0	0	1	0	-2	0	0	0	-1	0	-1	0	0	0	1	0	0	0	0	0	1	0	2	0	0	0	1	0	1	0	0	0	0.666667	0.333333	1	0	0	0	-1	0.584963	ZERO	ZERO
Zinc finger ZPR1-type domain-containing protein OS=Gibberella zeae OX=5518 GN=MDCFG202_LOCUS242728 PE=3 SV=1	A0A9N8RD34	MDCFG202_LOCUS242728	123 kDa	1	0	0	0	0	0	2	0	-1	0	0	0	-2	0	0	0	0	0	1	0	0	0	0	0	2	0	1	0	0	0	2	0	0	0	0	0	0.666667	0.333333	1	0	0	0	-1	0.584963	ZERO	ZERO
Chromosome 1, complete genome OS=Gibberella zeae (strain ATCC MYA-4620 / CBS 123657 / FGSC 9075 / NRRL 31084 / PH-1) OX=229533 GN=FG00766.1 PE=4 SV=1	I1RB59	FG00766	65 kDa	1	1	2	0	0	0	-2	-1	-1	0	0	0	1	-1	-1	0	0	0	1	1	2	0	0	0	2	1	1	0	0	0	1	1	1	0	0	0	1	1.33333	1.33333	0	0	0	0.415037	0.415037	ZERO	ZERO
Chromosome 4, complete genome OS=Gibberella zeae (strain ATCC MYA-4620 / CBS 123657 / FGSC 9075 / NRRL 31084 / PH-1) OX=229533 GN=FG09552.1 PE=4 SV=1	I1RYU3	FG09552	32 kDa	1	0	1	0	0	0	-2	-1	3	0	0	0	-2	0	3	0	0	0	1	0	1	0	0	0	2	1	3	0	0	0	2	0	3	0	0	0	1.66667	0.666667	2	0	0	0	-1.32193	0.263034	ZERO	ZERO
amidase OS=Gibberella zeae OX=5518 GN=FUG_LOCUS211647 PE=3 SV=1	A0A4U9F814	FUG_LOCUS211647	60 kDa	1	-2	1	0	0	0	-1	0	0	0	0	0	0	0	-1	0	0	0	1	2	1	0	0	0	1	0	0	0	0	0	0	0	1	0	0	0	0.333333	1.33333	0.333333	0	0	0	2	0	ZERO	ZERO
Arginosuccinase OS=Gibberella zeae (strain ATCC MYA-4620 / CBS 123657 / FGSC 9075 / NRRL 31084 / PH-1) OX=229533 GN=FGRAMPH1_01T13481 PE=3 SV=1	A0A1C3YN25	FGRAMPH1_01T13481	51 kDa	1	-3	-1	0	0	0	-2	0	-1	0	0	0	-2	1	0	0	0	0	1	3	1	0	0	0	2	0	1	0	0	0	2	1	0	0	0	0	1	1.66667	1	0	0	0	0.736966	0	ZERO	ZERO
Arginosuccinase OS=Gibberella zeae OX=5518 GN=FUG_LOCUS145239 PE=3 SV=1	A0A4E9E7Y2	FUG_LOCUS145239	53 kDa	1	-3	-1	0	0	0	-2	0	-1	0	0	0	-2	1	0	0	0	0	1	3	1	0	0	0	2	0	1	0	0	0	2	1	0	0	0	0	1	1.66667	1	0	0	0	0.736966	0	ZERO	ZERO
NADH-ubiquinone oxidoreductase 51kDa subunit iron-sulphur binding domain-containing protein OS=Gibberella zeae OX=5518 GN=FUG_LOCUS306153 PE=3 SV=1	A0A4E9DF55	FUG_LOCUS306153	88 kDa	1	-1	1	0	0	0	-1	0	1	0	0	0	-1	0	-1	0	0	0	1	1	1	0	0	0	1	0	1	0	0	0	1	0	1	0	0	0	0.666667	1	0.666667	0	0	0	0.584963	0	ZERO	ZERO
Chromosome 1, complete genome OS=Gibberella zeae (strain ATCC MYA-4620 / CBS 123657 / FGSC 9075 / NRRL 31084 / PH-1) OX=229533 GN=FG01316.1 PE=4 SV=1	I1RCJ9	FG01316	87 kDa	1	4	2	0	0	0	1	2	2	0	0	0	2	2	1	0	0	0	1	4	2	0	0	0	1	2	2	0	0	0	2	2	1	0	0	0	1.66667	2.33333	1.66667	0	0	0	0.485427	0	ZERO	ZERO
isoleucine--tRNA ligase OS=Gibberella zeae (strain ATCC MYA-4620 / CBS 123657 / FGSC 9075 / NRRL 31084 / PH-1) OX=229533 GN=FGRAMPH1_01T20299 PE=3 SV=1	A0A1C3YK68	FGRAMPH1_01T20299	127 kDa	1	3	3	0	0	0	2	2	1	0	0	0	1	1	3	0	0	0	1	3	3	0	0	0	2	2	1	0	0	0	1	1	3	0	0	0	1.66667	2.33333	1.66667	0	0	0	0.485427	0	ZERO	ZERO
Eukaryotic translation initiation factor 6 OS=Gibberella zeae (strain ATCC MYA-4620 / CBS 123657 / FGSC 9075 / NRRL 31084 / PH-1) OX=229533 GN=FG05428.1 PE=3 SV=1	I1RN63	FG05428	27 kDa	1	5	-1	0	0	0	1	3	2	0	0	0	2	2	-2	0	0	0	1	5	1	0	0	0	1	3	2	0	0	0	2	2	2	0	0	0	2	2.33333	2	0	0	0	0.222392	0	ZERO	ZERO
Uncharacterized protein OS=Gibberella zeae OX=5518 GN=FUG_LOCUS179095 PE=3 SV=1	A0A2H3GNQ7	FUG_LOCUS179095	69 kDa	1	1	-4	0	0	0	1	3	-2	0	0	0	2	4	0	0	0	0	1	1	4	0	0	0	1	3	2	0	0	0	2	4	0	0	0	0	2	2	2	0	0	0	0	0	ZERO	ZERO
Uncharacterized protein OS=Gibberella zeae OX=5518 GN=FUG_LOCUS337066 PE=3 SV=1	A0A4E9E3W2	FUG_LOCUS337066	160 kDa	1	0	0	0	0	0	1	0	1	0	0	0	1	1	0	0	0	0	1	0	0	0	0	0	1	0	1	0	0	0	1	1	0	0	0	0	0.666667	0.333333	0.666667	0	0	0	-1	0	ZERO	ZERO
Dipeptidyl peptidase 3 OS=Gibberella zeae (strain ATCC MYA-4620 / CBS 123657 / FGSC 9075 / NRRL 31084 / PH-1) OX=229533 GN=FG01017.1 PE=3 SV=1	I1RBS7	FG01017	79 kDa	1	3	1	0	0	0	4	-2	2	0	0	0	3	5	1	0	0	0	1	3	1	0	0	0	4	2	2	0	0	0	3	5	1	0	0	0	3	1.66667	2.66667	0	0	0	-0.847997	-0.169925	ZERO	ZERO
glutamine--tRNA ligase OS=Gibberella zeae OX=5518 GN=FUG_LOCUS477592 PE=3 SV=1	A0A2H3H353	FUG_LOCUS477592	72 kDa	1	-1	2	0	0	0	3	-2	2	0	0	0	2	3	3	0	0	0	1	1	2	0	0	0	3	2	2	0	0	0	2	3	3	0	0	0	2.66667	1.33333	2.33333	0	0	0	-1	-0.192645	ZERO	ZERO
Eukaryotic translation initiation factor 3 subunit D OS=Gibberella zeae OX=5518 GN=FUG_LOCUS580590 PE=3 SV=1	A0A4E9ERG9	FUG_LOCUS580590	103 kDa	1	2	2	0	0	0	3	0	-3	0	0	0	1	2	4	0	0	0	1	2	2	0	0	0	3	0	3	0	0	0	1	2	4	0	0	0	2.33333	1.66667	2	0	0	0	-0.485427	-0.222392	ZERO	ZERO
Sulfate adenylyltransferase OS=Gibberella zeae (strain ATCC MYA-4620 / CBS 123657 / FGSC 9075 / NRRL 31084 / PH-1) OX=229533 GN=MET3 PE=3 SV=2	Q4I1N3	MET3	64 kDa	1	2	2	0	0	0	-1	-2	-2	0	0	0	3	-2	1	0	0	0	1	2	2	0	0	0	1	2	2	0	0	0	3	2	1	0	0	0	2	1.66667	1.66667	0	0	0	-0.263034	-0.263034	ZERO	ZERO
RRM domain-containing protein OS=Gibberella zeae OX=5518 GN=FUG_LOCUS257876 PE=3 SV=1	A0A4E9DWL7	FUG_LOCUS257876	81 kDa	1	3	-1	0	0	0	-1	-1	2	0	0	0	-2	2	-1	0	0	0	1	3	1	0	0	0	1	1	2	0	0	0	2	2	1	0	0	0	1.66667	1.66667	1.33333	0	0	0	0	-0.321928	ZERO	ZERO
phosphoglucomutase (alpha-D-glucose-1,6-bisphosphate-dependent) OS=Gibberella zeae OX=5518 GN=FUG_LOCUS431757 PE=3 SV=1	A0A4U9FES0	FUG_LOCUS431757	92 kDa	1	1	1	0	0	0	1	2	1	0	0	0	2	1	2	0	0	0	1	1	1	0	0	0	1	2	1	0	0	0	2	1	2	0	0	0	1.66667	1	1.33333	0	0	0	-0.736966	-0.321928	ZERO	ZERO
Chromosome 2, complete genome OS=Gibberella zeae (strain ATCC MYA-4620 / CBS 123657 / FGSC 9075 / NRRL 31084 / PH-1) OX=229533 GN=FG04485.1 PE=3 SV=1	I1RKR9	FG04485	44 kDa	1	-1	-2	0	0	0	0	-2	0	0	0	0	-1	-1	-1	0	0	0	1	1	2	0	0	0	0	2	0	0	0	0	1	1	1	0	0	0	1	1.33333	0.666667	0	0	0	0.415037	-0.584963	ZERO	ZERO
histidine--tRNA ligase OS=Gibberella zeae (strain ATCC MYA-4620 / CBS 123657 / FGSC 9075 / NRRL 31084 / PH-1) OX=229533 GN=FGRAMPH1_01T23401 PE=3 SV=1	A0A1C3YKS6	FGRAMPH1_01T23401	70 kDa	1	-1	-1	0	0	0	-1	0	-1	0	0	0	0	2	-1	0	0	0	1	1	1	0	0	0	1	0	1	0	0	0	0	2	1	0	0	0	1	1	0.666667	0	0	0	0	-0.584963	ZERO	ZERO
Arginine biosynthesis bifunctional protein ArgJ, mitochondrial OS=Gibberella zeae OX=5518 GN=FUG_LOCUS356057 PE=3 SV=1	A0A4E9DVG6	FUG_LOCUS356057	91 kDa	1	1	0	0	0	0	1	0	1	0	0	0	-1	-1	-1	0	0	0	1	1	0	0	0	0	1	0	1	0	0	0	1	1	1	0	0	0	1	0.666667	0.666667	0	0	0	-0.584963	-0.584963	ZERO	ZERO
ATP synthase subunit 4 OS=Gibberella zeae OX=5518 GN=FUG_LOCUS431742 PE=3 SV=1	A0A2H3FDV8	FUG_LOCUS431742	26 kDa	1	0	-2	0	0	0	-1	0	0	0	0	0	0	0	-2	0	0	0	1	0	2	0	0	0	1	0	0	0	0	0	0	0	2	0	0	0	0.666667	1	0.333333	0	0	0	0.584963	-1	ZERO	ZERO
ATP-dependent RNA helicase DHH1 OS=Gibberella zeae (strain ATCC MYA-4620 / CBS 123657 / FGSC 9075 / NRRL 31084 / PH-1) OX=229533 GN=FGRAMPH1_01T20477 PE=3 SV=1	A0A1C3YKL4	FGRAMPH1_01T20477	58 kDa	1	-1	1	0	0	0	-1	-1	0	0	0	0	1	2	-1	0	0	0	1	1	1	0	0	0	1	1	0	0	0	0	1	2	1	0	0	0	1.33333	1	0.666667	0	0	0	-0.415037	-1	ZERO	ZERO
CCT-beta OS=Gibberella zeae OX=5518 GN=FUG_LOCUS18654 PE=3 SV=1	A0A2H3GQ29	FUG_LOCUS18654	57 kDa	1	0	0	0	0	0	1	0	0	0	0	0	1	1	0	0	0	0	1	0	0	0	0	0	1	0	0	0	0	0	1	1	0	0	0	0	0.666667	0.333333	0.333333	0	0	0	-1	-1	ZERO	ZERO
Aldehyde dehydrogenase domain-containing protein OS=Gibberella zeae (strain ATCC MYA-4620 / CBS 123657 / FGSC 9075 / NRRL 31084 / PH-1) OX=229533 GN=FG05831.1 PE=3 SV=1	V6RBR5	FG05831	53 kDa	1	0	0	0	0	0	0	0	1	0	0	0	-1	0	1	0	0	0	1	0	0	0	0	0	0	0	1	0	0	0	1	0	1	0	0	0	0.666667	0.333333	0.333333	0	0	0	-1	-1	ZERO	ZERO
Chromosome 3, complete genome OS=Gibberella zeae (strain ATCC MYA-4620 / CBS 123657 / FGSC 9075 / NRRL 31084 / PH-1) OX=229533 GN=FG06282.1 PE=3 SV=1	I1RQE1	FG06282	34 kDa	1	1	0	0	0	0	1	0	1	0	0	0	2	-1	0	-3	0	-4	1	1	0	0	0	0	1	0	1	0	0	0	2	1	0	3	0	4	1	0.666667	0.666667	2.33333	0	0	-0.584963	-0.584963	(-)inf	(-)inf
phenylalanine--tRNA ligase OS=Gibberella zeae (strain ATCC MYA-4620 / CBS 123657 / FGSC 9075 / NRRL 31084 / PH-1) OX=229533 GN=FG01104.1 PE=3 SV=1	I1RC05	FG01104	58 kDa	1	1	-2	0	0	0	-1	-2	-2	0	0	0	-2	1	0	-1	0	4	1	1	2	0	0	0	1	2	2	0	0	0	2	1	0	1	0	4	1	1.33333	1.66667	1.66667	0	0	0.415037	0.736966	(-)inf	(-)inf
Formate dehydrogenase OS=Gibberella zeae OX=5518 GN=FUG_LOCUS356091 PE=3 SV=1	A0A2H3FX33	FUG_LOCUS356091	40 kDa	1	-2	0	0	0	0	1	-3	0	0	0	0	-2	1	-3	-1	0	0	1	2	0	0	0	0	1	3	0	0	0	0	2	1	3	1	0	0	2	1	1.33333	0.333333	0	0	-1	-0.584963	(-)inf	(-)inf
Eukaryotic translation initiation factor 3 subunit L OS=Gibberella zeae OX=5518 GN=FUG_LOCUS477576 PE=3 SV=1	A0A2H3H2F5	FUG_LOCUS477576	55 kDa	1	0	0	1	0	0	0	1	1	0	0	0	1	-1	0	0	0	0	1	0	0	1	0	0	0	1	1	0	0	0	1	1	0	0	0	0	0.666667	0.333333	0.666667	0	0.333333	0	-1	0	(+)inf	ZERO
Aldehyde dehydrogenase domain-containing protein OS=Gibberella zeae OX=5518 GN=FUG_LOCUS416583 PE=3 SV=1	A0A4E9E3T6	FUG_LOCUS416583	89 kDa	1	0	0	0	1	0	0	0	-1	0	0	0	0	0	1	-2	0	0	1	0	0	0	1	0	0	0	1	0	0	0	0	0	1	2	0	0	0.333333	0.333333	0.333333	0.666667	0.333333	0	0	0	-1	(-)inf
Proteasome subunit alpha type OS=Gibberella zeae OX=5518 GN=FUG_LOCUS145485 PE=3 SV=1	A0A4U9EMS7	FUG_LOCUS145485	32 kDa	1	2	1	0	-2	0	1	1	1	0	0	0	1	2	1	-1	0	0	1	2	1	0	2	0	1	1	1	0	0	0	1	2	1	1	0	0	1.33333	1.33333	1	0.333333	0.666667	0	0	-0.415037	1	(-)inf
Uncharacterized protein OS=Gibberella zeae OX=5518 GN=FUG_LOCUS35022 PE=3 SV=1	A0A4U9EKP3	FUG_LOCUS35022	101 kDa	1	3	-2	0	1	0	5	2	-1	0	0	0	-4	-1	-2	0	-2	0	1	3	2	0	1	0	5	2	1	0	0	0	4	1	2	0	2	0	2.33333	2	2.66667	0.666667	0.333333	0	-0.222392	0.192645	-1	(-)inf
SMP-30/Gluconolactonase/LRE-like region domain-containing protein OS=Gibberella zeae OX=5518 GN=FUG_LOCUS145363 PE=4 SV=1	A0A2H3GCU9	FUG_LOCUS145363	43 kDa	1	-1	-2	144	136	200	-1	-1	-1	80	83	148	-1	2	-3	27	93	58	1	1	2	144	136	200	1	1	1	80	83	148	1	2	3	27	93	58	2	1.33333	1	59.3333	160	103.667	-0.584963	-1	1.43116	0.805037
Chromosome 1, complete genome OS=Gibberella zeae (strain ATCC MYA-4620 / CBS 123657 / FGSC 9075 / NRRL 31084 / PH-1) OX=229533 GN=FGRAMPH1_01T03129 PE=3 SV=1	I1S504	FGRAMPH1_01T03129	8 kDa	1	0	1	0	0	0	0	1	0	-3	0	0	1	2	0	0	0	0	1	0	1	0	0	0	0	1	0	3	0	0	1	2	0	0	0	0	1	0.666667	0.333333	0	0	1	-0.584963	-1.58496	ZERO	(+)inf
40S ribosomal protein S18 OS=Gibberella moniliformis (strain M3125 / FGSC 7600) OX=334819 GN=FVEG_14047 PE=3 SV=1	W7MXV2	FVEG_14047	18 kDa	1	2	2	0	0	5	1	3	2	6	2	5	1	2	2	-2	0	0	1	2	2	0	0	5	1	3	2	6	2	5	1	2	2	2	0	0	1.66667	1.66667	2	0.666667	1.66667	4.33333	0	0.263034	1.32193	2.70044
T-complex protein 1 subunit alpha OS=Gibberella zeae OX=5518 GN=FUG_LOCUS337065 PE=3 SV=1	A0A2H3HD87	FUG_LOCUS337065	62 kDa	1	1	0	0	0	0	1	0	0	0	0	-2	2	0	0	0	0	0	1	1	0	0	0	0	1	0	0	0	0	2	2	0	0	0	0	0	0.666667	0.666667	0.333333	0	0	0.666667	0	-1	ZERO	(+)inf
60S ribosomal protein L33-A OS=Gibberella zeae OX=5518 GN=FUG_LOCUS580553 PE=3 SV=1	A0A2H3FWA8	FUG_LOCUS580553	12 kDa	1	1	-3	0	0	0	1	2	-2	-2	3	4	1	0	3	-2	0	4	1	1	3	0	0	0	1	2	2	2	3	4	1	0	3	2	0	4	1.33333	1.66667	1.66667	2	0	3	0.321928	0.321928	(-)inf	0.584963
Tryptophan synthase OS=Gibberella zeae (strain ATCC MYA-4620 / CBS 123657 / FGSC 9075 / NRRL 31084 / PH-1) OX=229533 GN=FG10743.1 PE=3 SV=1	I1S1W8	FG10743	77 kDa	1	1	0	0	0	0	1	0	1	0	1	2	2	0	2	-2	0	0	1	1	0	0	0	0	1	0	1	0	1	2	2	0	2	2	0	0	1.33333	0.666667	0.666667	0.666667	0	1	-1	-1	(-)inf	0.584963
Uncharacterized protein OS=Gibberella zeae OX=5518 GN=FUG_LOCUS416522 PE=3 SV=1	A0A2H3GMH7	FUG_LOCUS416522	15 kDa	1	4	3	0	0	0	2	3	3	-6	6	0	2	2	1	-1	0	0	1	4	3	0	0	0	2	3	3	6	6	0	2	2	1	1	0	0	1.66667	2.66667	2.66667	0.333333	0	4	0.678072	0.678072	(-)inf	3.58496
Uncharacterized protein OS=Gibberella zeae OX=5518 GN=FUG_LOCUS257805 PE=3 SV=1	A0A2H3G407	FUG_LOCUS257805	20 kDa	1	-2	2	0	0	0	-1	-2	0	0	0	-4	-1	-1	-3	0	0	-3	1	2	2	0	0	0	1	2	0	0	0	4	1	1	3	0	0	3	1.66667	1.66667	1	1	0	1.33333	0	-0.736966	(-)inf	0.415037
Chromosome 1, complete genome OS=Gibberella zeae (strain ATCC MYA-4620 / CBS 123657 / FGSC 9075 / NRRL 31084 / PH-1) OX=229533 GN=FG01605.1 PE=3 SV=1	I1RDB1	FG01605	43 kDa	1	5	3	-3	1	0	2	2	3	3	3	2	2	4	3	0	0	-4	1	5	3	3	1	0	2	2	3	3	3	2	2	4	3	0	0	4	3	3	2.33333	1.33333	1.33333	2.66667	0	-0.36257	0	1
Coatomer subunit delta OS=Gibberella zeae (strain ATCC MYA-4620 / CBS 123657 / FGSC 9075 / NRRL 31084 / PH-1) OX=229533 GN=FGRAMPH1_01T17911 PE=3 SV=1	I1RN70	FGRAMPH1_01T17911	58 kDa	1	1	0	0	0	0	0	0	-1	-1	0	0	-1	0	-1	0	0	0	1	1	0	0	0	0	0	0	1	1	0	0	1	0	1	0	0	0	0.666667	0.666667	0.333333	0	0	0.333333	0	-1	ZERO	(+)inf
Chromosome 1, complete genome OS=Gibberella zeae (strain ATCC MYA-4620 / CBS 123657 / FGSC 9075 / NRRL 31084 / PH-1) OX=229533 GN=FGRAMPH1_01T02503 PE=4 SV=1	A0A0E0RP78	FGRAMPH1_01T02503	51 kDa	1	1	1	0	0	0	1	-1	0	-2	0	0	1	-1	1	-1	0	-3	1	1	1	0	0	0	1	1	0	2	0	0	1	1	1	1	0	3	1	1	0.666667	1.33333	0	0.666667	0	-0.584963	(-)inf	-1
mitochondrial processing peptidase OS=Gibberella zeae (strain ATCC MYA-4620 / CBS 123657 / FGSC 9075 / NRRL 31084 / PH-1) OX=229533 GN=FG00863.1 PE=3 SV=1	I1RBE6	FG00863	53 kDa	1	2	0	0	0	0	0	0	1	0	1	0	2	1	-1	-1	0	0	1	2	0	0	0	0	0	0	1	0	1	0	2	1	1	1	0	0	1.33333	1	0.333333	0.333333	0	0.333333	-0.415037	-2	(-)inf	0
Importin N-terminal domain-containing protein OS=Gibberella zeae OX=5518 GN=FUG_LOCUS511625 PE=4 SV=1	A0A2H3HRP9	FUG_LOCUS511625	121 kDa	1	0	3	-2	0	0	0	0	1	-1	0	0	0	1	1	0	0	0	1	0	3	2	0	0	0	0	1	1	0	0	0	1	1	0	0	0	0.666667	1.33333	0.333333	0	0.666667	0.333333	1	-1	(+)inf	(+)inf
NADH:ubiquinone reductase (non-electrogenic) OS=Gibberella zeae OX=5518 GN=FUG_LOCUS133109 PE=3 SV=1	A0A2H3GJY6	FUG_LOCUS133109	64 kDa	1	1	0	1	1	3	2	2	2	2	1	2	-1	-1	0	-2	-2	0	1	1	0	1	1	3	2	2	2	2	1	2	1	1	0	2	2	0	0.666667	0.666667	2	1.33333	1.66667	1.66667	0	1.58496	0.321928	0.321928
Small ribosomal subunit protein eS1 OS=Gibberella zeae OX=5518 GN=RPS1 PE=3 SV=1	A0A2H3HJP7	RPS1	29 kDa	1	4	2	0	0	0	1	6	3	-2	0	5	2	3	4	0	0	0	1	4	2	0	0	0	1	6	3	2	0	5	2	3	4	0	0	0	3	2.33333	3.33333	0	0	2.33333	-0.36257	0.152003	ZERO	(+)inf
Chromosome 3, complete genome OS=Gibberella zeae (strain ATCC MYA-4620 / CBS 123657 / FGSC 9075 / NRRL 31084 / PH-1) OX=229533 GN=FG05012.1 PE=4 SV=1	I1RM35	FG05012	42 kDa	1	-1	0	0	0	0	-1	-1	-1	2	0	0	0	2	-1	-2	0	0	1	1	0	0	0	0	1	1	1	2	0	0	0	2	1	2	0	0	1	0.666667	1	0.666667	0	0.666667	-0.584963	0	(-)inf	0
Chromosome 4, complete genome OS=Gibberella zeae (strain ATCC MYA-4620 / CBS 123657 / FGSC 9075 / NRRL 31084 / PH-1) OX=229533 GN=FG07169.1 PE=3 SV=1	I1RSP1	FG07169	108 kDa	1	0	0	-2	-4	0	0	1	2	-2	0	0	0	0	1	0	0	0	1	0	0	2	4	0	0	1	2	2	0	0	0	0	1	0	0	0	0.333333	0.333333	1	0	2	0.666667	0	1.58496	(+)inf	(+)inf
Uncharacterized protein OS=Gibberella zeae OX=5518 GN=FUG_LOCUS474705 PE=4 SV=1	A0A2H3HCV7	FUG_LOCUS474705	22 kDa	1	-3	-1	0	-1	-5	-3	-1	-2	0	0	-4	-3	-3	-2	0	0	0	1	3	1	0	1	5	3	1	2	0	0	4	3	3	2	0	0	0	2.66667	1.66667	2	0	2	1.33333	-0.678072	-0.415037	(+)inf	(+)inf
Eukaryotic translation initiation factor 3 subunit I OS=Gibberella zeae OX=5518 GN=TIF34 PE=3 SV=1	A0A2H3FFC3	TIF34	38 kDa	1	2	0	0	0	0	-1	-1	-2	-1	1	0	0	0	-1	0	0	0	1	2	0	0	0	0	1	1	2	1	1	0	0	0	1	0	0	0	0.333333	1	1.33333	0	0	0.666667	1.58496	2	ZERO	(+)inf
isocitrate dehydrogenase (NAD(+)) OS=Gibberella zeae (strain ATCC MYA-4620 / CBS 123657 / FGSC 9075 / NRRL 31084 / PH-1) OX=229533 GN=FG05733.1 PE=3 SV=1	I1RNY6	FG05733	41 kDa	1	0	-1	3	-1	0	2	3	1	-2	-1	0	2	1	0	-2	0	0	1	0	1	3	1	0	2	3	1	2	1	0	2	1	0	2	0	0	1	0.666667	2	0.666667	1.33333	1	-0.584963	1	1	0.584963
ethanolamine-phosphate cytidylyltransferase OS=Gibberella zeae OX=5518 GN=FUG_LOCUS542041 PE=3 SV=1	A0A4E9EMP7	FUG_LOCUS542041	51 kDa	1	-2	-2	0	0	0	0	-3	2	2	0	0	0	2	3	0	0	0	1	2	2	0	0	0	0	3	2	2	0	0	0	2	3	0	0	0	1.66667	1.66667	1.66667	0	0	0.666667	0	0	ZERO	(+)inf
2-oxoglutarate dehydrogenase, mitochondrial OS=Gibberella zeae (strain ATCC MYA-4620 / CBS 123657 / FGSC 9075 / NRRL 31084 / PH-1) OX=229533 GN=FG04309.1 PE=3 SV=1	I1RKB2	FG04309	118 kDa	1	1	3	0	0	0	1	0	4	-1	1	0	3	0	3	-1	0	0	1	1	3	0	0	0	1	0	4	1	1	0	3	0	3	1	0	0	2	1.66667	1.66667	0.333333	0	0.666667	-0.263034	-0.263034	(-)inf	1
Chromosome 3, complete genome OS=Gibberella zeae (strain ATCC MYA-4620 / CBS 123657 / FGSC 9075 / NRRL 31084 / PH-1) OX=229533 GN=FG06270.1 PE=3 SV=1	I1RQC9	FG06270	19 kDa	1	0	0	-2	0	0	1	3	1	-2	0	0	0	1	1	0	0	0	1	0	0	2	0	0	1	3	1	2	0	0	0	1	1	0	0	0	0.666667	0.333333	1.66667	0	0.666667	0.666667	-1	1.32193	(+)inf	(+)inf
40S ribosomal protein S6 OS=Gibberella zeae (strain ATCC MYA-4620 / CBS 123657 / FGSC 9075 / NRRL 31084 / PH-1) OX=229533 GN=FG00634.1 PE=3 SV=1	A0A098D2C3	FG00634	27 kDa	1	1	1	0	0	0	1	1	1	-1	0	0	1	0	1	0	0	0	1	1	1	0	0	0	1	1	1	1	0	0	1	0	1	0	0	0	0.666667	1	1	0	0	0.333333	0.584963	0.584963	ZERO	(+)inf
Probable electron transfer flavoprotein subunit alpha OS=Gibberella zeae (strain ATCC MYA-4620 / CBS 123657 / FGSC 9075 / NRRL 31084 / PH-1) OX=229533 GN=FG01926.1 PE=3 SV=1	I1RE52	FG01926	36 kDa	1	-2	-2	0	0	0	1	-1	1	0	-1	0	-2	1	-1	0	0	0	1	2	2	0	0	0	1	1	1	0	1	0	2	1	1	0	0	0	1.33333	1.66667	1	0	0	0.333333	0.321928	-0.415037	ZERO	(+)inf
Succinate dehydrogenase [ubiquinone] flavoprotein subunit, mitochondrial OS=Gibberella zeae OX=5518 GN=FUG_LOCUS421404 PE=3 SV=1	A0A4U9F4S2	FUG_LOCUS421404	71 kDa	1	1	2	0	0	0	1	1	1	0	1	0	-2	2	1	0	0	0	1	1	2	0	0	0	1	1	1	0	1	0	2	2	1	0	0	0	1.66667	1.33333	1	0	0	0.333333	-0.321928	-0.736966	ZERO	(+)inf
Acetyl-CoA acetyltransferase ERG10, cytosolic OS=Gibberella zeae (strain ATCC MYA-4620 / CBS 123657 / FGSC 9075 / NRRL 31084 / PH-1) OX=229533 GN=ERG10 PE=2 SV=1	I1RY81	ERG10	41 kDa	1	1	1	0	0	0	1	1	1	-1	0	0	2	2	1	-1	0	0	1	1	1	0	0	0	1	1	1	1	0	0	2	2	1	1	0	0	1.66667	1	1	0.333333	0	0.333333	-0.736966	-0.736966	(-)inf	0
Chromosome 1, complete genome OS=Gibberella zeae (strain ATCC MYA-4620 / CBS 123657 / FGSC 9075 / NRRL 31084 / PH-1) OX=229533 GN=FG09974.1 PE=3 SV=1	I1RZW8	FG09974	14 kDa	1	1	1	-2	-4	0	2	3	1	-2	0	0	1	1	1	0	0	0	1	1	1	2	4	0	2	3	1	2	0	0	1	1	1	0	0	0	1	1	2	0	2	0.666667	0	1	(+)inf	(+)inf
peptidylprolyl isomerase OS=Gibberella zeae OX=5518 GN=FUG_LOCUS257827 PE=3 SV=1	A0A4E9DDH5	FUG_LOCUS257827	147 kDa	1	0	1	-2	0	0	1	1	1	-1	0	0	1	0	1	0	0	0	1	0	1	2	0	0	1	1	1	1	0	0	1	0	1	0	0	0	0.666667	0.666667	1	0	0.666667	0.333333	0	0.584963	(+)inf	(+)inf
Chromosome 4, complete genome OS=Gibberella zeae (strain ATCC MYA-4620 / CBS 123657 / FGSC 9075 / NRRL 31084 / PH-1) OX=229533 GN=FG09421.1 PE=3 SV=1	I1RYH0	FG09421	44 kDa	1	1	-2	-3	0	0	-1	-1	-1	-1	0	0	0	0	0	0	0	0	1	1	2	3	0	0	1	1	1	1	0	0	0	0	0	0	0	0	0	1.33333	1	0	1	0.333333	(+)inf	(+)inf	(+)inf	(+)inf
Uncharacterized protein OS=Gibberella zeae OX=5518 GN=FUG_LOCUS35048 PE=3 SV=1	A0A2H3FK89	FUG_LOCUS35048	25 kDa	1	2	3	-1	0	0	4	4	3	3	0	0	2	2	2	-1	0	0	1	2	3	1	0	0	4	4	3	3	0	0	2	2	2	1	0	0	2	2	3.66667	0.333333	0.333333	1	0	0.874469	0	1.58496
arginine--tRNA ligase OS=Gibberella zeae OX=5518 GN=FUG_LOCUS323953 PE=3 SV=1	A0A4E9DTH3	FUG_LOCUS323953	132 kDa	1	0	-1	0	0	0	2	0	2	0	-1	0	1	0	-2	0	0	0	1	0	1	0	0	0	2	0	2	0	1	0	1	0	2	0	0	0	1	0.666667	1.33333	0	0	0.333333	-0.584963	0.415037	ZERO	(+)inf
Uncharacterized protein OS=Gibberella zeae OX=5518 GN=MDCFG202_LOCUS335251 PE=3 SV=1	A0A2H3H9T2	MDCFG202_LOCUS335251	140 kDa	1	0	5	0	0	0	0	4	0	0	-1	0	-1	1	10	0	0	0	1	0	5	0	0	0	0	4	0	0	1	0	1	1	10	0	0	0	4	2	1.33333	0	0	0.333333	-1	-1.58496	ZERO	(+)inf
Chromosome 1, complete genome OS=Gibberella zeae (strain ATCC MYA-4620 / CBS 123657 / FGSC 9075 / NRRL 31084 / PH-1) OX=229533 GN=FG02482.1 PE=3 SV=1	I1RFK3	FG02482	169 kDa	1	0	-2	0	0	0	6	-4	1	-1	0	0	-4	4	0	0	-1	0	1	0	2	0	0	0	6	4	1	1	0	0	4	4	0	0	1	0	2.66667	1	3.66667	0.333333	0	0.333333	-1.41504	0.459432	(-)inf	0
PABS domain-containing protein OS=Gibberella zeae (strain ATCC MYA-4620 / CBS 123657 / FGSC 9075 / NRRL 31084 / PH-1) OX=229533 GN=FG10249.1 PE=3 SV=1	A0A0E0RWK1	FG10249	33 kDa	2	-1	1	0	0	0	2	-3	4	0	0	0	-2	0	-2	0	0	0	2	1	1	0	0	0	2	3	4	0	0	0	2	0	2	0	0	0	1.33333	1.33333	3	0	0	0	0	1.16993	ZERO	ZERO
Ornithine aminotransferase OS=Gibberella zeae (strain ATCC MYA-4620 / CBS 123657 / FGSC 9075 / NRRL 31084 / PH-1) OX=229533 GN=FG05546.1 PE=3 SV=1	I1RNG7	FG05546	48 kDa	2	-1	3	0	0	0	-1	-1	-1	0	0	0	0	-1	1	0	0	0	2	1	3	0	0	0	1	1	1	0	0	0	0	1	1	0	0	0	0.666667	2	1	0	0	0	1.58496	0.584963	ZERO	ZERO
Uncharacterized protein OS=Gibberella zeae OX=5518 GN=MDCFG202_LOCUS434260 PE=3 SV=1	A0A4U9EL66	MDCFG202_LOCUS434260	43 kDa	2	0	-1	0	0	0	2	-2	2	0	0	0	-2	0	-2	0	0	0	2	0	1	0	0	0	2	2	2	0	0	0	2	0	2	0	0	0	1.33333	1	2	0	0	0	-0.415037	0.584963	ZERO	ZERO
peptidylprolyl isomerase OS=Gibberella zeae OX=5518 GN=MDCFG202_LOCUS449305 PE=3 SV=1	A0A4U9FJV2	MDCFG202_LOCUS449305	40 kDa	2	1	0	0	0	0	2	-2	1	0	0	0	2	1	-1	0	0	0	2	1	0	0	0	0	2	2	1	0	0	0	2	1	1	0	0	0	1.33333	1	1.66667	0	0	0	-0.415037	0.321928	ZERO	ZERO
Phosphotransferase OS=Gibberella zeae (strain ATCC MYA-4620 / CBS 123657 / FGSC 9075 / NRRL 31084 / PH-1) OX=229533 GN=FG00500.1 PE=3 SV=1	I1RAH1	FG00500	55 kDa	2	2	2	0	0	0	2	4	4	0	0	0	1	1	6	0	0	0	2	2	2	0	0	0	2	4	4	0	0	0	1	1	6	0	0	0	2.66667	2	3.33333	0	0	0	-0.415037	0.321928	ZERO	ZERO
glutamate--tRNA ligase OS=Gibberella zeae OX=5518 GN=FUG_LOCUS542030 PE=3 SV=1	A0A4U9F0U5	FUG_LOCUS542030	71 kDa	2	3	-2	0	0	0	1	-1	4	0	0	0	1	2	-2	0	0	0	2	3	2	0	0	0	1	1	4	0	0	0	1	2	2	0	0	0	1.66667	2.33333	2	0	0	0	0.485427	0.263034	ZERO	ZERO
40S ribosomal protein S24 OS=Gibberella zeae OX=5518 GN=FUG_LOCUS542138 PE=3 SV=1	A0A2H3GRN3	FUG_LOCUS542138	16 kDa	2	2	1	0	0	0	-2	3	2	0	0	0	3	1	2	0	0	0	2	2	1	0	0	0	2	3	2	0	0	0	3	1	2	0	0	0	2	1.66667	2.33333	0	0	0	-0.263034	0.222392	ZERO	ZERO
Peptidase M24 domain-containing protein OS=Gibberella zeae OX=5518 GN=FUG_LOCUS245033 PE=3 SV=1	A0A2H3FHM6	FUG_LOCUS245033	44 kDa	2	2	2	0	0	0	0	-3	1	0	0	0	-1	0	3	0	0	0	2	2	2	0	0	0	0	3	1	0	0	0	1	0	3	0	0	0	1.33333	2	1.33333	0	0	0	0.584963	0	ZERO	ZERO
Uncharacterized protein OS=Gibberella zeae OX=5518 GN=FUG_LOCUS306232 PE=3 SV=1	A0A4E9DJH2	FUG_LOCUS306232	94 kDa	2	1	1	0	0	0	-1	0	2	0	0	0	0	2	-1	0	0	0	2	1	1	0	0	0	1	0	2	0	0	0	0	2	1	0	0	0	1	1.33333	1	0	0	0	0.415037	0	ZERO	ZERO
Chromosome 1, complete genome OS=Gibberella zeae (strain ATCC MYA-4620 / CBS 123657 / FGSC 9075 / NRRL 31084 / PH-1) OX=229533 GN=FG02493.1 PE=3 SV=1	I1RFL4	FG02493	17 kDa	2	1	2	0	0	0	1	2	1	0	0	0	-1	-1	2	0	0	0	2	1	2	0	0	0	1	2	1	0	0	0	1	1	2	0	0	0	1.33333	1.66667	1.33333	0	0	0	0.321928	0	ZERO	ZERO
Chromosome 1, complete genome OS=Gibberella zeae (strain ATCC MYA-4620 / CBS 123657 / FGSC 9075 / NRRL 31084 / PH-1) OX=229533 GN=FG01974.1 PE=4 SV=1	I1RE92	FG01974	22 kDa	2	-1	-1	0	0	0	-2	-2	-1	0	0	0	-1	-1	-3	0	0	0	2	1	1	0	0	0	2	2	1	0	0	0	1	1	3	0	0	0	1.66667	1.33333	1.66667	0	0	0	-0.321928	0	ZERO	ZERO
Eukaryotic translation initiation factor 5A OS=Gibberella zeae (strain ATCC MYA-4620 / CBS 123657 / FGSC 9075 / NRRL 31084 / PH-1) OX=229533 GN=FG01955.1 PE=3 SV=1	I1RE76	FG01955	18 kDa	2	4	4	0	0	0	1	1	1	0	0	0	2	0	2	0	0	0	2	4	4	0	0	0	1	1	1	0	0	0	2	0	2	0	0	0	1.33333	3.33333	1	0	0	0	1.32193	-0.415037	ZERO	ZERO
Nuclear segregation protein Bfr1 OS=Gibberella zeae OX=5518 GN=FUG_LOCUS462797 PE=4 SV=1	A0A2H3FDB3	FUG_LOCUS462797	53 kDa	2	2	-2	0	0	0	1	1	1	0	0	0	-1	-2	1	0	0	0	2	2	2	0	0	0	1	1	1	0	0	0	1	2	1	0	0	0	1.33333	2	1	0	0	0	0.584963	-0.415037	ZERO	ZERO
Adenylosuccinate lyase OS=Gibberella zeae (strain ATCC MYA-4620 / CBS 123657 / FGSC 9075 / NRRL 31084 / PH-1) OX=229533 GN=FG09185.1 PE=3 SV=1	A0A098DN48	FG09185	54 kDa	2	1	1	0	0	0	-1	0	2	0	0	0	1	2	-1	0	0	0	2	1	1	0	0	0	1	0	2	0	0	0	1	2	1	0	0	0	1.33333	1.33333	1	0	0	0	0	-0.415037	ZERO	ZERO
Chromosome 2, complete genome OS=Gibberella zeae (strain ATCC MYA-4620 / CBS 123657 / FGSC 9075 / NRRL 31084 / PH-1) OX=229533 GN=FG03259.1 PE=4 SV=1	I1RHK2	FG03259	49 kDa	2	0	0	0	0	0	2	1	0	0	0	0	-2	-1	-1	0	0	0	2	0	0	0	0	0	2	1	0	0	0	0	2	1	1	0	0	0	1.33333	0.666667	1	0	0	0	-1	-0.415037	ZERO	ZERO
Uncharacterized protein OS=Gibberella zeae OX=5518 GN=FUG_LOCUS477573 PE=4 SV=1	A0A2H3HGV1	FUG_LOCUS477573	59 kDa	2	-1	1	0	0	0	2	1	2	0	0	0	2	3	-5	0	0	0	2	1	1	0	0	0	2	1	2	0	0	0	2	3	5	0	0	0	3.33333	1.33333	1.66667	0	0	0	-1.32193	-1	ZERO	ZERO
Chromosome 4, complete genome OS=Gibberella zeae (strain ATCC MYA-4620 / CBS 123657 / FGSC 9075 / NRRL 31084 / PH-1) OX=229533 GN=FG07380.1 PE=3 SV=1	I1RT81	FG07380	45 kDa	2	1	-1	0	0	0	0	1	1	0	0	0	0	1	2	-1	0	0	2	1	1	0	0	0	0	1	1	0	0	0	0	1	2	1	0	0	1	1.33333	0.666667	0.333333	0	0	0.415037	-0.584963	(-)inf	(-)inf
Catalase-peroxidase OS=Gibberella zeae (strain ATCC MYA-4620 / CBS 123657 / FGSC 9075 / NRRL 31084 / PH-1) OX=229533 GN=FG02974.1 PE=3 SV=1	I1RGU6	FG02974	89 kDa	2	-1	-2	0	0	0	0	-2	-2	0	0	0	1	-3	1	-1	0	0	2	1	2	0	0	0	0	2	2	0	0	0	1	3	1	1	0	0	1.66667	1.66667	1.33333	0.333333	0	0	0	-0.321928	(-)inf	(-)inf
Chromosome 1, complete genome OS=Gibberella zeae (strain ATCC MYA-4620 / CBS 123657 / FGSC 9075 / NRRL 31084 / PH-1) OX=229533 GN=FGRAMPH1_01T00919 PE=4 SV=1	I1RA28	FGRAMPH1_01T00919	49 kDa	2	5	3	0	0	0	6	-2	-4	0	0	0	4	4	-4	-1	0	0	2	5	3	0	0	0	6	2	4	0	0	0	4	4	4	1	0	0	4	3.33333	4	0.333333	0	0	-0.263034	0	(-)inf	(-)inf
Obg-like ATPase 1 OS=Gibberella zeae (strain ATCC MYA-4620 / CBS 123657 / FGSC 9075 / NRRL 31084 / PH-1) OX=229533 GN=FG02764.1 PE=3 SV=1	I1RGA6	FG02764	44 kDa	2	4	-5	-3	0	0	2	0	3	0	0	0	4	3	-4	0	0	0	2	4	5	3	0	0	2	0	3	0	0	0	4	3	4	0	0	0	3.66667	3.66667	1.66667	0	1	0	0	-1.1375	(+)inf	ZERO
Rieske domain-containing protein OS=Gibberella zeae OX=5518 GN=FUG_LOCUS751 PE=3 SV=1	A0A4E9D0G2	FUG_LOCUS751	120 kDa	2	2	3	0	1	0	3	2	1	0	0	0	3	1	1	-1	0	0	2	2	3	0	1	0	3	2	1	0	0	0	3	1	1	1	0	0	1.66667	2.33333	2	0.333333	0.333333	0	0.485427	0.263034	0	(-)inf
NADH-ubiquinone reductase complex 1 MLRQ subunit OS=Gibberella zeae OX=5518 GN=FUG_LOCUS356257 PE=4 SV=1	A0A2H3FL33	FUG_LOCUS356257	10 kDa	2	-1	0	0	-4	0	1	0	0	0	0	-4	-1	-2	0	0	5	0	2	1	0	0	4	0	1	0	0	0	0	4	1	2	0	0	5	0	1	1	0.333333	1.66667	1.33333	1.33333	0	-1.58496	-0.321928	-0.321928
Chromosome 2, complete genome OS=Gibberella zeae (strain ATCC MYA-4620 / CBS 123657 / FGSC 9075 / NRRL 31084 / PH-1) OX=229533 GN=FG04400.1 PE=4 SV=1	V6R476	FG04400	22 kDa	2	4	1	-2	0	0	2	1	2	-1	-9	-4	-1	2	3	-5	0	0	2	4	1	2	0	0	2	1	2	1	9	4	1	2	3	5	0	0	2	2.33333	1.66667	1.66667	0.666667	4.66667	0.222392	-0.263034	-1.32193	1.48543
4-hydroxyphenylpyruvate dioxygenase OS=Gibberella zeae (strain ATCC MYA-4620 / CBS 123657 / FGSC 9075 / NRRL 31084 / PH-1) OX=229533 GN=FG06001.1 PE=3 SV=1	I1RPM6	FG06001	48 kDa	2	2	1	-1	0	0	1	1	1	1	3	0	-1	2	1	0	0	0	2	2	1	1	0	0	1	1	1	1	3	0	1	2	1	0	0	0	1.33333	1.66667	1	0	0.333333	1.33333	0.321928	-0.415037	(+)inf	(+)inf
40S ribosomal protein S12 OS=Gibberella zeae OX=5518 GN=FUG_LOCUS122069 PE=3 SV=1	A0A2H3HTX7	FUG_LOCUS122069	16 kDa	2	1	1	0	0	0	1	2	1	-2	-3	0	0	1	2	0	0	0	2	1	1	0	0	0	1	2	1	2	3	0	0	1	2	0	0	0	1	1.33333	1.33333	0	0	1.66667	0.415037	0.415037	ZERO	(+)inf
Chromosome 1, complete genome OS=Gibberella zeae (strain ATCC MYA-4620 / CBS 123657 / FGSC 9075 / NRRL 31084 / PH-1) OX=229533 GN=FG02541.1 PE=3 SV=1	V6R042	FG02541	16 kDa	2	1	1	0	0	0	1	2	2	3	3	0	0	2	4	-2	0	0	2	1	1	0	0	0	1	2	2	3	3	0	0	2	4	2	0	0	2	1.33333	1.66667	0.666667	0	2	-0.584963	-0.263034	(-)inf	1.58496
3-hydroxybutyryl-CoA dehydrogenase OS=Gibberella zeae OX=5518 GN=FUG_LOCUS104036 PE=3 SV=1	A0A2H3FLK2	FUG_LOCUS104036	34 kDa	2	0	0	0	0	0	0	0	-1	-1	0	0	0	2	-1	0	0	0	2	0	0	0	0	0	0	0	1	1	0	0	0	2	1	0	0	0	1	0.666667	0.333333	0	0	0.333333	-0.584963	-1.58496	ZERO	(+)inf
asparagine--tRNA ligase OS=Gibberella zeae OX=5518 GN=FUG_LOCUS251734 PE=3 SV=1	A0A4U9EU95	FUG_LOCUS251734	64 kDa	2	0	1	0	0	0	0	1	1	-2	0	0	1	2	0	0	0	-3	2	0	1	0	0	0	0	1	1	2	0	0	1	2	0	0	0	3	1	1	0.666667	1	0	0.666667	0	-0.584963	(-)inf	-0.584963
Chromosome 2, complete genome OS=Gibberella zeae (strain ATCC MYA-4620 / CBS 123657 / FGSC 9075 / NRRL 31084 / PH-1) OX=229533 GN=FG08676.1 PE=3 SV=1	I1RWK3	FG08676	18 kDa	2	2	1	0	0	0	0	0	1	0	-1	0	1	0	1	-1	0	0	2	2	1	0	0	0	0	0	1	0	1	0	1	0	1	1	0	0	0.666667	1.66667	0.333333	0.333333	0	0.333333	1.32193	-1	(-)inf	0
60S ribosomal protein L8 OS=Gibberella zeae OX=5518 GN=FUG_LOCUS660 PE=3 SV=1	A0A2H3FLG9	FUG_LOCUS660	29 kDa	2	1	0	0	0	0	2	3	2	-1	2	-4	2	0	4	-2	0	0	2	1	0	0	0	0	2	3	2	1	2	4	2	0	4	2	0	0	2	1	2.33333	0.666667	0	2.33333	-1	0.222392	(-)inf	1.80735
Chromosome 4, complete genome OS=Gibberella zeae (strain ATCC MYA-4620 / CBS 123657 / FGSC 9075 / NRRL 31084 / PH-1) OX=229533 GN=FGRAMPH1_01T26959 PE=4 SV=1	I1RYN4	FGRAMPH1_01T26959	139 kDa	2	-2	4	6	2	0	3	6	3	5	7	0	2	0	-6	-1	0	2	2	2	4	6	2	0	3	6	3	5	7	0	2	0	6	1	0	2	2.66667	2.66667	4	1	2.66667	4	0	0.584963	1.41504	2
Uncharacterized protein OS=Gibberella zeae OX=5518 GN=FUG_LOCUS356279 PE=3 SV=1	A0A2H3FGC8	FUG_LOCUS356279	44 kDa	2	1	2	0	0	3	-1	4	3	6	0	2	1	0	2	-1	0	0	2	1	2	0	0	3	1	4	3	6	0	2	1	0	2	1	0	0	1	1.66667	2.66667	0.333333	1	2.66667	0.736966	1.41504	1.58496	3
proline--tRNA ligase OS=Gibberella zeae OX=5518 GN=FUG_LOCUS337064 PE=3 SV=1	A0A2H3HAR4	FUG_LOCUS337064	62 kDa	2	1	0	0	1	0	2	0	0	0	-2	0	1	1	1	-2	0	0	2	1	0	0	1	0	2	0	0	0	2	0	1	1	1	2	0	0	1	1	0.666667	0.666667	0.333333	0.666667	0	-0.584963	-1	0
Tubulin alpha chain OS=Gibberella zeae (strain ATCC MYA-4620 / CBS 123657 / FGSC 9075 / NRRL 31084 / PH-1) OX=229533 GN=TUB1 PE=3 SV=2	Q5I2J3	TUB1	50 kDa	2	2	2	1	0	0	2	2	3	2	2	2	1	1	2	1	0	0	2	2	2	1	0	0	2	2	3	2	2	2	1	1	2	1	0	0	1.33333	2	2.33333	0.333333	0.333333	2	0.584963	0.807355	0	2.58496
ATP synthase subunit gamma OS=Gibberella zeae OX=5518 GN=FUG_LOCUS477332 PE=3 SV=1	A0A2H3FVI6	FUG_LOCUS477332	33 kDa	2	2	3	1	0	0	4	4	5	4	-5	-2	2	3	3	4	0	0	2	2	3	1	0	0	4	4	5	4	5	2	2	3	3	4	0	0	2.66667	2.33333	4.33333	1.33333	0.333333	3.66667	-0.192645	0.70044	-2	1.45943
pyridoxal 5'-phosphate synthase (glutamine hydrolyzing) OS=Gibberella zeae OX=5518 GN=FUG_LOCUS89294 PE=3 SV=1	A0A2H3HSR7	FUG_LOCUS89294	33 kDa	2	4	2	0	0	0	-1	1	3	-1	3	0	0	3	2	-2	0	0	2	4	2	0	0	0	1	1	3	1	3	0	0	3	2	2	0	0	1.66667	2.66667	1.66667	0.666667	0	1.33333	0.678072	0	(-)inf	1
Chromosome 1, complete genome OS=Gibberella zeae (strain ATCC MYA-4620 / CBS 123657 / FGSC 9075 / NRRL 31084 / PH-1) OX=229533 GN=FGRAMPH1_01T07633 PE=3 SV=1	I1S0L3	FGRAMPH1_01T07633	12 kDa	2	-2	-3	0	-4	0	-4	-3	-1	-2	0	-4	2	3	4	0	0	-4	2	2	3	0	4	0	4	3	1	2	0	4	2	3	4	0	0	4	3	2.33333	2.66667	1.33333	1.33333	2	-0.36257	-0.169925	0	0.584963
Mitochondrial thiamine pyrophosphate carrier 1 OS=Gibberella zeae OX=5518 GN=FUG_LOCUS179158 PE=3 SV=1	A0A4E9DCS1	FUG_LOCUS179158	59 kDa	2	3	3	0	-1	0	3	3	2	4	-2	0	3	1	-1	-2	0	0	2	3	3	0	1	0	3	3	2	4	2	0	3	1	1	2	0	0	1.66667	2.66667	2.66667	0.666667	0.333333	2	0.678072	0.678072	-1	1.58496
Uncharacterized protein OS=Gibberella zeae OX=5518 GN=FUG_LOCUS122237 PE=3 SV=1	A0A4E9EBQ8	FUG_LOCUS122237	217 kDa	2	1	4	-1	1	0	2	2	3	-2	3	0	1	4	3	-2	-2	0	2	1	4	1	1	0	2	2	3	2	3	0	1	4	3	2	2	0	2.66667	2.33333	2.33333	1.33333	0.666667	1.66667	-0.192645	-0.192645	-1	0.321928
Chromosome 4, complete genome OS=Gibberella zeae (strain ATCC MYA-4620 / CBS 123657 / FGSC 9075 / NRRL 31084 / PH-1) OX=229533 GN=FG07291.1 PE=3 SV=1	I1RT03	FG07291	15 kDa	2	0	-2	0	0	0	1	-1	-1	0	-2	0	1	1	0	0	0	0	2	0	2	0	0	0	1	1	1	0	2	0	1	1	0	0	0	0	0.666667	1.33333	1	0	0	0.666667	1	0.584963	ZERO	(+)inf
Chromosome 3, complete genome OS=Gibberella zeae (strain ATCC MYA-4620 / CBS 123657 / FGSC 9075 / NRRL 31084 / PH-1) OX=229533 GN=FG10779.1 PE=4 SV=1	I1S1Z9	FG10779	38 kDa	2	-2	-2	-1	0	0	-1	-1	-1	-1	-1	0	-1	4	-2	-1	0	0	2	2	2	1	0	0	1	1	1	1	1	0	1	4	2	1	0	0	2.33333	2	1	0.333333	0.333333	0.666667	-0.222392	-1.22239	0	1
Aspartate aminotransferase OS=Gibberella zeae (strain ATCC MYA-4620 / CBS 123657 / FGSC 9075 / NRRL 31084 / PH-1) OX=229533 GN=FG10746.1 PE=3 SV=1	A0A098DV94	FG10746	44 kDa	2	3	2	0	0	0	3	1	1	1	0	2	3	2	2	-4	0	0	2	3	2	0	0	0	3	1	1	1	0	2	3	2	2	4	0	0	2.33333	2.33333	1.66667	1.33333	0	1	0	-0.485427	(-)inf	-0.415037
S5 DRBM domain-containing protein OS=Gibberella zeae OX=5518 GN=FUG_LOCUS289739 PE=3 SV=1	A0A2H3FY04	FUG_LOCUS289739	28 kDa	2	4	6	-2	-6	-8	4	6	5	4	5	0	2	2	3	0	0	0	2	4	6	2	6	8	4	6	5	4	5	0	2	2	3	0	0	0	2.33333	4	5	0	5.33333	3	0.777608	1.09954	(+)inf	(+)inf
glutamine--fructose-6-phosphate transaminase (isomerizing) OS=Gibberella zeae OX=5518 GN=FUG_LOCUS257679 PE=4 SV=1	I7L9F6	FUG_LOCUS257679	78 kDa	2	1	4	-3	0	5	3	-10	2	0	2	-5	2	0	4	-1	0	0	2	1	4	3	0	5	3	10	2	0	2	5	2	0	4	1	0	0	2	2.33333	5	0.333333	2.66667	2.33333	0.222392	1.32193	3	2.80735
Chromosome 2, complete genome OS=Gibberella zeae (strain ATCC MYA-4620 / CBS 123657 / FGSC 9075 / NRRL 31084 / PH-1) OX=229533 GN=FG03295.1 PE=4 SV=1	I1RHN4	FG03295	21 kDa	2	0	-1	2	0	0	-2	-2	-2	-2	0	0	0	-2	0	3	0	4	2	0	1	2	0	0	2	2	2	2	0	0	0	2	0	3	0	4	0.666667	1	2	2.33333	0.666667	0.666667	0.584963	1.58496	-1.80735	-1.80735
40S ribosomal protein S4 OS=Gibberella zeae OX=5518 GN=FUG_LOCUS55317 PE=3 SV=1	A0A4E9D9E9	FUG_LOCUS55317	101 kDa	2	1	2	1	0	0	2	4	4	3	0	0	2	1	3	-1	0	0	2	1	2	1	0	0	2	4	4	3	0	0	2	1	3	1	0	0	2	1.66667	3.33333	0.333333	0.333333	1	-0.263034	0.736966	0	1.58496
Serine hydroxymethyltransferase OS=Gibberella zeae (strain ATCC MYA-4620 / CBS 123657 / FGSC 9075 / NRRL 31084 / PH-1) OX=229533 GN=FG06290.1 PE=3 SV=1	I1RQE8	FG06290	53 kDa	2	9	4	2	2	3	6	4	4	1	1	2	9	3	4	-3	0	0	2	9	4	2	2	3	6	4	4	1	1	2	9	3	4	3	0	0	5.33333	5	4.66667	1	2.33333	1.33333	-0.0931094	-0.192645	1.22239	0.415037
Pyruvate dehydrogenase E1 component subunit alpha OS=Gibberella zeae OX=5518 GN=FUG_LOCUS407464 PE=4 SV=1	A0A2H3HTB8	FUG_LOCUS407464	45 kDa	2	1	2	0	1	0	3	3	1	2	0	0	3	2	2	0	0	0	2	1	2	0	1	0	3	3	1	2	0	0	3	2	2	0	0	0	2.33333	1.66667	2.33333	0	0.333333	0.666667	-0.485427	0	(+)inf	(+)inf
Succinate--CoA ligase [ADP-forming] subunit alpha, mitochondrial OS=Gibberella zeae (strain ATCC MYA-4620 / CBS 123657 / FGSC 9075 / NRRL 31084 / PH-1) OX=229533 GN=FG02030.1 PE=3 SV=1	I1REE2	FG02030	34 kDa	2	-3	2	0	0	0	-2	-1	2	-1	0	0	-2	-3	-2	0	0	0	2	3	2	0	0	0	2	1	2	1	0	0	2	3	2	0	0	0	2.33333	2.33333	1.66667	0	0	0.333333	0	-0.485427	ZERO	(+)inf
Calponin-homology (CH) domain-containing protein OS=Gibberella zeae OX=5518 GN=FUG_LOCUS179162 PE=4 SV=1	A0A4U9EHN7	FUG_LOCUS179162	72 kDa	2	1	-4	0	0	0	2	-1	2	-1	0	0	4	2	2	0	0	0	2	1	4	0	0	0	2	1	2	1	0	0	4	2	2	0	0	0	2.66667	2.33333	1.66667	0	0	0.333333	-0.192645	-0.678072	ZERO	(+)inf
Ubiquitin-like domain-containing protein OS=Gibberella zeae OX=5518 GN=FUG_LOCUS562288 PE=3 SV=1	A0A2H3HJR1	FUG_LOCUS562288	18 kDa	2	-1	1	0	0	0	-1	-2	2	0	-1	0	-1	-1	-3	-1	0	0	2	1	1	0	0	0	1	2	2	0	1	0	1	1	3	1	0	0	1.66667	1.33333	1.66667	0.333333	0	0.333333	-0.321928	0	(-)inf	0
UTP--glucose-1-phosphate uridylyltransferase OS=Gibberella zeae (strain ATCC MYA-4620 / CBS 123657 / FGSC 9075 / NRRL 31084 / PH-1) OX=229533 GN=FG00524.1 PE=3 SV=1	I1RAJ4	FG00524	58 kDa	2	3	2	0	0	0	1	3	-3	-1	0	0	2	1	1	0	0	0	2	3	2	0	0	0	1	3	3	1	0	0	2	1	1	0	0	0	1.33333	2.33333	2.33333	0	0	0.333333	0.807355	0.807355	ZERO	(+)inf
glutamate synthase (NADH) OS=Gibberella zeae (strain ATCC MYA-4620 / CBS 123657 / FGSC 9075 / NRRL 31084 / PH-1) OX=229533 GN=FG01433.1 PE=3 SV=1	I1RCV1	FG01433	234 kDa	2	4	0	0	-1	0	4	9	1	0	0	-2	6	4	-5	-1	2	0	2	4	0	0	1	0	4	9	1	0	0	2	6	4	5	1	2	0	5	2	4.66667	1	0.333333	0.666667	-1.32193	-0.0995357	-1.58496	-0.584963
Chromosome 1, complete genome OS=Gibberella zeae (strain ATCC MYA-4620 / CBS 123657 / FGSC 9075 / NRRL 31084 / PH-1) OX=229533 GN=FGRAMPH1_01T06779 PE=3 SV=1	A0A1C3YIX7	FGRAMPH1_01T06779	59 kDa	2	2	4	0	0	0	3	2	4	-1	0	0	4	4	3	-2	0	0	2	2	4	0	0	0	3	2	4	1	0	0	4	4	3	2	0	0	3.66667	2.66667	3	0.666667	0	0.333333	-0.459432	-0.289507	(-)inf	-1
UDP-N-acetylglucosamine diphosphorylase OS=Gibberella zeae (strain ATCC MYA-4620 / CBS 123657 / FGSC 9075 / NRRL 31084 / PH-1) OX=229533 GN=FG00872.1 PE=4 SV=1	I1RBF4	FG00872	54 kDa	3	7	-3	0	0	0	-2	-4	-3	0	0	0	1	5	2	0	0	0	3	7	3	0	0	0	2	4	3	0	0	0	1	5	2	0	0	0	2.66667	4.33333	3	0	0	0	0.70044	0.169925	ZERO	ZERO
Lysine--tRNA ligase OS=Gibberella zeae (strain ATCC MYA-4620 / CBS 123657 / FGSC 9075 / NRRL 31084 / PH-1) OX=229533 GN=FGRAMPH1_01T10757 PE=3 SV=1	V6RRH2	FGRAMPH1_01T10757	70 kDa	3	2	2	0	0	0	-2	0	1	0	0	0	2	1	0	0	0	0	3	2	2	0	0	0	2	0	1	0	0	0	2	1	0	0	0	0	1	2.33333	1	0	0	0	1.22239	0	ZERO	ZERO
Flavodoxin-like domain-containing protein OS=Gibberella zeae (strain ATCC MYA-4620 / CBS 123657 / FGSC 9075 / NRRL 31084 / PH-1) OX=229533 GN=FG01403.1 PE=3 SV=1	A0A098D3H0	FG01403	27 kDa	3	1	-1	0	0	0	-2	-5	-3	0	0	0	-4	3	-3	0	0	0	3	1	1	0	0	0	2	5	3	0	0	0	4	3	3	0	0	0	3.33333	1.66667	3.33333	0	0	0	-1	0	ZERO	ZERO
Dihydrolipoyl dehydrogenase OS=Gibberella zeae (strain ATCC MYA-4620 / CBS 123657 / FGSC 9075 / NRRL 31084 / PH-1) OX=229533 GN=FG09844.1 PE=3 SV=1	I1RZJ7	FG09844	54 kDa	3	3	3	0	0	0	2	1	1	0	0	0	1	1	3	0	0	0	3	3	3	0	0	0	2	1	1	0	0	0	1	1	3	0	0	0	1.66667	3	1.33333	0	0	0	0.847997	-0.321928	ZERO	ZERO
Malate dehydrogenase OS=Gibberella zeae OX=5518 GN=FUG_LOCUS477641 PE=3 SV=1	A0A2H3HF96	FUG_LOCUS477641	34 kDa	3	3	5	0	0	0	2	10	2	0	0	0	8	4	11	0	0	0	3	3	5	0	0	0	2	10	2	0	0	0	8	4	11	0	0	0	7.66667	3.66667	4.66667	0	0	0	-1.06413	-0.716207	ZERO	ZERO
Isocitrate dehydrogenase [NADP] OS=Gibberella zeae (strain ATCC MYA-4620 / CBS 123657 / FGSC 9075 / NRRL 31084 / PH-1) OX=229533 GN=FG10347.1 PE=3 SV=1	I1S0V7	FG10347	52 kDa	3	1	0	0	0	0	1	2	1	0	0	0	3	1	3	0	0	0	3	1	0	0	0	0	1	2	1	0	0	0	3	1	3	0	0	0	2.33333	1.33333	1.33333	0	0	0	-0.807355	-0.807355	ZERO	ZERO
PCI domain-containing protein (Fragment) OS=Gibberella zeae OX=5518 GN=FUG_LOCUS477602 PE=3 SV=1	A0A4U9EN50	FUG_LOCUS477602	100 kDa	3	1	0	0	0	0	0	0	2	0	0	0	2	0	3	0	0	0	3	1	0	0	0	0	0	0	2	0	0	0	2	0	3	0	0	0	1.66667	1.33333	0.666667	0	0	0	-0.321928	-1.32193	ZERO	ZERO
Hyaluronan/mRNA-binding protein domain-containing protein OS=Gibberella zeae (strain ATCC MYA-4620 / CBS 123657 / FGSC 9075 / NRRL 31084 / PH-1) OX=229533 GN=FG06668.1 PE=4 SV=1	I1RRE8	FG06668	33 kDa	3	1	3	0	0	0	1	0	-1	0	0	0	1	2	1	-1	0	0	3	1	3	0	0	0	1	0	1	0	0	0	1	2	1	1	0	0	1.33333	2.33333	0.666667	0.333333	0	0	0.807355	-1	(-)inf	(-)inf
isocitrate dehydrogenase (NAD(+)) OS=Gibberella zeae OX=5518 GN=FUG_LOCUS187906 PE=3 SV=1	A0A2H3FRB4	FUG_LOCUS187906	41 kDa	3	3	3	-1	0	0	5	2	4	0	0	0	4	2	3	0	0	0	3	3	3	1	0	0	5	2	4	0	0	0	4	2	3	0	0	0	3	3	3.66667	0	0.333333	0	0	0.289507	(+)inf	ZERO
Chromosome 1, complete genome OS=Gibberella zeae (strain ATCC MYA-4620 / CBS 123657 / FGSC 9075 / NRRL 31084 / PH-1) OX=229533 GN=FG00491.1 PE=3 SV=1	V6QUV7	FG00491	62 kDa	3	4	-3	9	12	14	-2	-1	-3	23	15	13	-1	5	1	-22	13	19	3	4	3	9	12	14	2	1	3	23	15	13	1	5	1	22	13	19	2.33333	3.33333	2	18	11.6667	17	0.514573	-0.222392	-0.625604	-0.0824622
Clathrin heavy chain OS=Gibberella zeae OX=5518 GN=FUG_LOCUS472475 PE=3 SV=1	A0A2H3H3B1	FUG_LOCUS472475	190 kDa	3	1	1	-3	0	0	-1	1	1	-2	-2	0	2	1	1	0	0	0	3	1	1	3	0	0	1	1	1	2	2	0	2	1	1	0	0	0	1.33333	1.66667	1	0	1	1.33333	0.321928	-0.415037	(+)inf	(+)inf
ADP/ATP translocase OS=Gibberella zeae (strain ATCC MYA-4620 / CBS 123657 / FGSC 9075 / NRRL 31084 / PH-1) OX=229533 GN=FG06021.1 PE=3 SV=1	I1RPP5	FG06021	34 kDa	3	10	12	13	9	3	14	10	14	12	19	9	10	11	10	9	13	13	3	10	12	13	9	3	14	10	14	12	19	9	10	11	10	9	13	13	10.3333	8.33333	12.6667	11.6667	8.33333	13.3333	-0.31034	0.293731	-0.485427	0.192645
40S ribosomal protein S8 OS=Gibberella zeae (strain ATCC MYA-4620 / CBS 123657 / FGSC 9075 / NRRL 31084 / PH-1) OX=229533 GN=FG00631.1 PE=3 SV=1	I1RAU5	FG00631	23 kDa	3	1	2	0	0	0	0	1	2	2	1	0	2	0	3	0	0	0	3	1	2	0	0	0	0	1	2	2	1	0	2	0	3	0	0	0	1.66667	2	1	0	0	1	0.263034	-0.736966	ZERO	(+)inf
Chromosome 3, complete genome OS=Gibberella zeae (strain ATCC MYA-4620 / CBS 123657 / FGSC 9075 / NRRL 31084 / PH-1) OX=229533 GN=FG06019.1 PE=3 SV=1	I1RPP3	FG06019	24 kDa	3	2	7	5	0	3	4	6	4	9	2	-2	4	1	1	-2	0	0	3	2	7	5	0	3	4	6	4	9	2	2	4	1	1	2	0	0	2	4	4.66667	0.666667	2.66667	4.33333	1	1.22239	2	2.70044
Large ribosomal subunit protein eL28 OS=Gibberella zeae OX=5518 GN=FUG_LOCUS477642 PE=3 SV=1	A0A2H3HIY4	FUG_LOCUS477642	17 kDa	3	7	3	1	3	-3	4	2	3	-3	2	-3	3	2	3	5	-4	3	3	7	3	1	3	3	4	2	3	3	2	3	3	2	3	5	4	3	2.66667	4.33333	3	4	2.33333	2.66667	0.70044	0.169925	-0.777608	-0.584963
60S ribosomal protein L17 OS=Gibberella zeae OX=5518 GN=FUG_LOCUS512012 PE=3 SV=1	A0A4U9EVP8	FUG_LOCUS512012	23 kDa	3	7	5	-4	1	0	3	2	7	3	-3	-4	3	4	3	-1	0	4	3	7	5	4	1	0	3	2	7	3	3	4	3	4	3	1	0	4	3.33333	5	4	1.66667	1.66667	3.33333	0.584963	0.263034	0	1
Chromosome 2, complete genome OS=Gibberella zeae (strain ATCC MYA-4620 / CBS 123657 / FGSC 9075 / NRRL 31084 / PH-1) OX=229533 GN=FG08561.1 PE=3 SV=1	I1RW99	FG08561	17 kDa	3	-2	-1	-2	-4	0	-1	-3	-3	-2	-3	0	-1	-2	-1	-2	0	-4	3	2	1	2	4	0	1	3	3	2	3	0	1	2	1	2	0	4	1.33333	2	2.33333	2	2	1.66667	0.584963	0.807355	0	-0.263034
Chromosome 2, complete genome OS=Gibberella zeae (strain ATCC MYA-4620 / CBS 123657 / FGSC 9075 / NRRL 31084 / PH-1) OX=229533 GN=FG04136.1 PE=3 SV=1	I1RJV3	FG04136	16 kDa	3	5	5	0	-1	0	3	5	5	-3	2	4	3	4	3	-1	0	0	3	5	5	0	1	0	3	5	5	3	2	4	3	4	3	1	0	0	3.33333	4.33333	4.33333	0.333333	0.333333	3	0.378512	0.378512	0	3.16993
Chromosome 1, complete genome OS=Gibberella zeae (strain ATCC MYA-4620 / CBS 123657 / FGSC 9075 / NRRL 31084 / PH-1) OX=229533 GN=FG02588.1 PE=3 SV=1	I1RFU8	FG02588	17 kDa	3	-2	-5	0	0	0	-2	-3	-1	-2	-2	0	-2	-4	-4	0	0	0	3	2	5	0	0	0	2	3	1	2	2	0	2	4	4	0	0	0	3.33333	3.33333	2	0	0	1.33333	0	-0.736966	ZERO	(+)inf
Large ribosomal subunit protein uL18 C-terminal eukaryotes domain-containing protein OS=Gibberella zeae (strain ATCC MYA-4620 / CBS 123657 / FGSC 9075 / NRRL 31084 / PH-1) OX=229533 GN=FG10010.1 PE=3 SV=1	A0A098DA35	FG10010	34 kDa	3	3	4	-1	1	0	8	4	10	7	5	-2	6	2	8	-1	0	15	3	3	4	1	1	0	8	4	10	7	5	2	6	2	8	1	0	15	5.33333	3.33333	7.33333	5.33333	0.666667	4.66667	-0.678072	0.459432	-3	-0.192645
Chromosome 4, complete genome OS=Gibberella zeae (strain ATCC MYA-4620 / CBS 123657 / FGSC 9075 / NRRL 31084 / PH-1) OX=229533 GN=FG09535.1 PE=3 SV=1	I1RYS6	FG09535	36 kDa	3	0	-1	0	-2	0	3	1	1	-2	-1	0	2	1	-1	-3	0	0	3	0	1	0	2	0	3	1	1	2	1	0	2	1	1	3	0	0	1.33333	1.33333	1.66667	1	0.666667	1	0	0.321928	-0.584963	0
Uncharacterized protein OS=Gibberella zeae OX=5518 GN=FUG_LOCUS407378 PE=4 SV=1	A0A2H3HB55	FUG_LOCUS407378	90 kDa	3	4	6	-1	1	0	4	1	5	2	0	4	3	5	4	0	0	3	3	4	6	1	1	0	4	1	5	2	0	4	3	5	4	0	0	3	4	4.33333	3.33333	1	0.666667	2	0.115477	-0.263034	-0.584963	1
HECT-type E3 ubiquitin transferase OS=Gibberella zeae OX=5518 GN=MDCFG202_LOCUS496206 PE=3 SV=1	A0A9N8WYB5	MDCFG202_LOCUS496206	445 kDa	3	3	2	0	1	0	1	2	2	0	1	-2	2	2	4	0	0	0	3	3	2	0	1	0	1	2	2	0	1	2	2	2	4	0	0	0	2.66667	2.66667	1.66667	0	0.333333	1	0	-0.678072	(+)inf	(+)inf
Chromosome 3, complete genome OS=Gibberella zeae (strain ATCC MYA-4620 / CBS 123657 / FGSC 9075 / NRRL 31084 / PH-1) OX=229533 GN=FGRAMPH1_01T21141 PE=4 SV=1	A0A1C3YKF1	FGRAMPH1_01T21141	16 kDa	3	-1	-2	-2	-1	-3	-2	-3	3	-2	-1	0	0	-1	-2	-1	-2	-3	3	1	2	2	1	3	2	3	3	2	1	0	0	1	2	1	2	3	1	2	2.66667	2	2	1	1	1.41504	0	-1
Rab GDP dissociation inhibitor OS=Gibberella zeae OX=5518 GN=FUG_LOCUS356141 PE=3 SV=1	A0A2H3FGT7	FUG_LOCUS356141	51 kDa	3	2	2	4	0	0	2	2	3	2	0	0	3	1	3	0	0	0	3	2	2	4	0	0	2	2	3	2	0	0	3	1	3	0	0	0	2.33333	2.33333	2.33333	0	1.33333	0.666667	0	0	(+)inf	(+)inf
quinol--cytochrome-c reductase OS=Gibberella zeae OX=5518 GN=FUG_LOCUS145488 PE=4 SV=1	A0A4E9DXK9	FUG_LOCUS145488	40 kDa	3	3	4	2	0	0	1	2	4	0	2	0	1	5	2	-2	0	-3	3	3	4	2	0	0	1	2	4	0	2	0	1	5	2	2	0	3	2.66667	3.33333	2.33333	1.66667	0.666667	0.666667	0.321928	-0.192645	-1.32193	-1.32193
MGS-like domain-containing protein OS=Gibberella zeae (strain ATCC MYA-4620 / CBS 123657 / FGSC 9075 / NRRL 31084 / PH-1) OX=229533 GN=FG00969.1 PE=3 SV=1	I1RBN8	FG00969	65 kDa	3	3	3	1	0	0	7	2	3	1	2	0	2	1	1	0	-2	0	3	3	3	1	0	0	7	2	3	1	2	0	2	1	1	0	2	0	1.33333	3	4	0.666667	0.333333	1	1.16993	1.58496	-1	0.584963
Ketol-acid reductoisomerase, mitochondrial OS=Gibberella zeae (strain ATCC MYA-4620 / CBS 123657 / FGSC 9075 / NRRL 31084 / PH-1) OX=229533 GN=FG10118.1 PE=3 SV=1	I1S099	FG10118	45 kDa	3	5	4	1	0	0	3	5	5	0	1	0	5	6	5	-1	0	0	3	5	4	1	0	0	3	5	5	0	1	0	5	6	5	1	0	0	5.33333	4	4.33333	0.333333	0.333333	0.333333	-0.415037	-0.29956	0	0
Large ribosomal subunit protein uL2 C-terminal domain-containing protein OS=Gibberella zeae OX=5518 GN=FUG_LOCUS245058 PE=3 SV=1	A0A679NLN3	FUG_LOCUS245058	28 kDa	4	5	2	0	0	0	3	4	9	0	0	0	4	2	4	0	0	0	4	5	2	0	0	0	3	4	9	0	0	0	4	2	4	0	0	0	3.33333	3.66667	5.33333	0	0	0	0.137504	0.678072	ZERO	ZERO
Flavodoxin-like domain-containing protein OS=Gibberella zeae OX=5518 GN=FUG_LOCUS580681 PE=3 SV=1	A0A4U9F3S7	FUG_LOCUS580681	22 kDa	4	1	-1	0	0	0	-3	-5	-3	0	0	0	-5	3	-3	0	0	0	4	1	1	0	0	0	3	5	3	0	0	0	5	3	3	0	0	0	3.66667	2	3.66667	0	0	0	-0.874469	0	ZERO	ZERO
Ribosome-associated complex subunit SSZ1 OS=Gibberella zeae OX=5518 GN=FUG_LOCUS55239 PE=4 SV=1	A0A2H3FXT0	FUG_LOCUS55239	60 kDa	4	-2	4	0	0	0	-4	-5	-1	0	0	0	-4	3	4	0	0	0	4	2	4	0	0	0	4	5	1	0	0	0	4	3	4	0	0	0	3.66667	3.33333	3.33333	0	0	0	-0.137504	-0.137504	ZERO	ZERO
Glutamine synthetase OS=Gibberella zeae (strain ATCC MYA-4620 / CBS 123657 / FGSC 9075 / NRRL 31084 / PH-1) OX=229533 GN=FGRAMPH1_01T07679 PE=3 SV=1	V6RY56	FGRAMPH1_01T07679	40 kDa	4	3	2	0	0	0	2	3	2	0	0	0	1	4	3	0	0	0	4	3	2	0	0	0	2	3	2	0	0	0	1	4	3	0	0	0	2.66667	3	2.33333	0	0	0	0.169925	-0.192645	ZERO	ZERO
phosphoglycerate dehydrogenase OS=Gibberella zeae OX=5518 GN=FUG_LOCUS343220 PE=3 SV=1	A0A2H3HEG3	FUG_LOCUS343220	51 kDa	4	2	2	0	0	0	3	1	5	0	0	0	4	1	6	0	0	0	4	2	2	0	0	0	3	1	5	0	0	0	4	1	6	0	0	0	3.66667	2.66667	3	0	0	0	-0.459432	-0.289507	ZERO	ZERO
Branched-chain-amino-acid aminotransferase OS=Gibberella zeae (strain ATCC MYA-4620 / CBS 123657 / FGSC 9075 / NRRL 31084 / PH-1) OX=229533 GN=FG09512.1 PE=3 SV=1	I1RYQ4	FG09512	45 kDa	4	-2	0	0	0	0	-1	-1	-1	0	0	0	3	0	-2	-2	0	0	4	2	0	0	0	0	1	1	1	0	0	0	3	0	2	2	0	0	1.66667	2	1	0.666667	0	0	0.263034	-0.736966	(-)inf	(-)inf
Tubulin beta chain OS=Gibberella zeae OX=5518 GN=FUG_LOCUS103793 PE=3 SV=1	G8XUQ1	FUG_LOCUS103793	50 kDa	4	1	3	0	0	0	0	5	4	3	8	2	2	4	4	-2	0	-3	4	1	3	0	0	0	0	5	4	3	8	2	2	4	4	2	0	3	3.33333	2.66667	3	1.66667	0	4.33333	-0.321928	-0.152003	(-)inf	1.37851
60S ribosomal protein L7 OS=Gibberella zeae OX=5518 GN=FUG_LOCUS477604 PE=3 SV=1	A0A4E9EIP7	FUG_LOCUS477604	33 kDa	4	2	4	-3	-9	-5	3	3	5	4	4	-7	5	2	4	-1	0	4	4	2	4	3	9	5	3	3	5	4	4	7	5	2	4	1	0	4	3.66667	3.33333	3.66667	1.66667	5.66667	5	-0.137504	0	1.76553	1.58496
Translation initiation factor 5A-like N-terminal domain-containing protein OS=Gibberella zeae OX=5518 GN=MDCFG202_LOCUS142489 PE=4 SV=1	A0A9N8NG09	MDCFG202_LOCUS142489	67 kDa	4	2	3	-2	0	0	4	2	2	1	9	0	7	5	8	-3	0	0	4	2	3	2	0	0	4	2	2	1	9	0	7	5	8	3	0	0	6.66667	3	2.66667	1	0.666667	3.33333	-1.152	-1.32193	-0.584963	1.73697
Thioredoxin domain-containing protein OS=Gibberella zeae (strain ATCC MYA-4620 / CBS 123657 / FGSC 9075 / NRRL 31084 / PH-1) OX=229533 GN=FG07536.1 PE=3 SV=1	A0A098DT48	FG07536	30 kDa	4	6	4	7	9	5	4	5	5	6	5	4	6	8	6	-2	0	0	4	6	4	7	9	5	4	5	5	6	5	4	6	8	6	2	0	0	6.66667	4.66667	4.66667	0.666667	7	5	-0.514573	-0.514573	3.39232	2.90689
Ribosomal protein L19 OS=Gibberella zeae OX=5518 GN=FUG_LOCUS179150 PE=3 SV=1	A0A4V6J709	FUG_LOCUS179150	312 kDa	4	2	1	0	0	0	3	2	2	3	3	0	2	1	4	-2	0	0	4	2	1	0	0	0	3	2	2	3	3	0	2	1	4	2	0	0	2.33333	2.33333	2.33333	0.666667	0	2	0	0	(-)inf	1.58496
pyruvate carboxylase OS=Gibberella zeae (strain ATCC MYA-4620 / CBS 123657 / FGSC 9075 / NRRL 31084 / PH-1) OX=229533 PE=4 SV=1	A0A098DUI8		182 kDa	4	4	0	0	0	0	2	1	1	0	1	2	4	0	1	-1	0	3	4	4	0	0	0	0	2	1	1	0	1	2	4	0	1	1	0	3	1.66667	2.66667	1.33333	1.33333	0	1	0.678072	-0.321928	(-)inf	-0.415037
Pyruvate carboxylase OS=Gibberella zeae OX=5518 GN=FUG_LOCUS426006 PE=4 SV=1	A0A4U9FCY8	FUG_LOCUS426006	132 kDa	4	4	0	0	0	0	2	1	1	0	1	2	4	0	1	-1	0	3	4	4	0	0	0	0	2	1	1	0	1	2	4	0	1	1	0	3	1.66667	2.66667	1.33333	1.33333	0	1	0.678072	-0.321928	(-)inf	-0.415037
Amine oxidase OS=Gibberella zeae OX=5518 GN=MDCFG202_LOCUS307215 PE=3 SV=1	A0A4U9EJR0	MDCFG202_LOCUS307215	75 kDa	4	3	-3	0	-1	0	1	2	-1	-2	0	0	-4	0	3	0	-4	-3	4	3	3	0	1	0	1	2	1	2	0	0	4	0	3	0	4	3	2.33333	3.33333	1.33333	2.33333	0.333333	0.666667	0.514573	-0.807355	-2.80735	-1.80735
Uncharacterized protein (Fragment) OS=Gibberella zeae OX=5518 GN=MDCFG202_LOCUS108276 PE=4 SV=1	A0A9N8NG76	MDCFG202_LOCUS108276	31 kDa	4	4	2	-1	0	0	6	3	3	-1	2	-2	5	3	4	0	0	0	4	4	2	1	0	0	6	3	3	1	2	2	5	3	4	0	0	0	4	3.33333	4	0	0.333333	1.66667	-0.263034	0	(+)inf	(+)inf
Large ribosomal subunit protein uL4 C-terminal domain-containing protein OS=Gibberella zeae OX=5518 GN=FUG_LOCUS122187 PE=3 SV=1	A0A4E9EBP8	FUG_LOCUS122187	162 kDa	4	7	7	0	0	0	8	6	8	5	3	0	8	8	9	-3	0	0	4	7	7	0	0	0	8	6	8	5	3	0	8	8	9	3	0	0	8.33333	6	7.33333	1	0	2.66667	-0.473931	-0.184425	(-)inf	1.41504
leucine--tRNA ligase OS=Gibberella zeae OX=5518 GN=FUG_LOCUS355971 PE=4 SV=1	A0A4U9FHQ7	FUG_LOCUS355971	126 kDa	4	4	3	0	0	0	5	6	3	-2	-3	0	3	4	4	0	0	3	4	4	3	0	0	0	5	6	3	2	3	0	3	4	4	0	0	3	3.66667	3.66667	4.66667	1	0	1.66667	0	0.347923	(-)inf	0.736966
60S ribosomal protein L13 OS=Gibberella zeae OX=5518 GN=FUG_LOCUS832 PE=3 SV=1	A0A2H3FQL3	FUG_LOCUS832	24 kDa	4	3	1	0	0	0	1	4	4	-2	0	0	4	1	2	0	0	0	4	3	1	0	0	0	1	4	4	2	0	0	4	1	2	0	0	0	2.33333	2.66667	3	0	0	0.666667	0.192645	0.36257	ZERO	(+)inf
Small ribosomal subunit protein uS15 N-terminal domain-containing protein OS=Gibberella zeae OX=5518 GN=FUG_LOCUS244932 PE=3 SV=1	A0A2H3G2C9	FUG_LOCUS244932	17 kDa	4	4	5	0	0	0	3	5	4	0	-2	0	3	7	4	0	0	0	4	4	5	0	0	0	3	5	4	0	2	0	3	7	4	0	0	0	4.66667	4.33333	4	0	0	0.666667	-0.106915	-0.222392	ZERO	(+)inf
Eukaryotic translation initiation factor 3 subunit B OS=Gibberella zeae OX=5518 GN=PRT1 PE=3 SV=1	A0A2H3H3N2	PRT1	85 kDa	4	4	3	0	0	0	1	3	-6	-1	0	0	-2	4	-1	0	0	0	4	4	3	0	0	0	1	3	6	1	0	0	2	4	1	0	0	0	2.33333	3.66667	3.33333	0	0	0.333333	0.652077	0.514573	ZERO	(+)inf
Chromosome 1, complete genome OS=Gibberella zeae (strain ATCC MYA-4620 / CBS 123657 / FGSC 9075 / NRRL 31084 / PH-1) OX=229533 GN=FG01950.1 PE=4 SV=1	A0A098D873	FG01950	86 kDa	4	9	11	0	0	0	8	-6	-13	2	0	0	-5	9	11	0	0	0	4	9	11	0	0	0	8	6	13	2	0	0	5	9	11	0	0	0	8.33333	8	9	0	0	0.666667	-0.0588937	0.111031	ZERO	(+)inf
Polyadenylate-binding protein OS=Gibberella zeae (strain ATCC MYA-4620 / CBS 123657 / FGSC 9075 / NRRL 31084 / PH-1) OX=229533 GN=FGRAMPH1_01T09919 PE=3 SV=1	A0A098DE95	FGRAMPH1_01T09919	81 kDa	4	6	5	-1	0	0	-5	-5	-6	0	1	0	-6	-6	-5	0	2	0	4	6	5	1	0	0	5	5	6	0	1	0	6	6	5	0	2	0	5.66667	5	5.33333	0.666667	0.333333	0.333333	-0.180572	-0.0874628	-1	-1
Uncharacterized protein OS=Gibberella zeae (strain ATCC MYA-4620 / CBS 123657 / FGSC 9075 / NRRL 31084 / PH-1) OX=229533 GN=FG07907.1 PE=4 SV=1	I1RUK9	FG07907	52 kDa	5	1	1	0	0	0	3	1	2	0	0	0	2	3	1	0	0	0	5	1	1	0	0	0	3	1	2	0	0	0	2	3	1	0	0	0	2	2.33333	2	0	0	0	0.222392	0	ZERO	ZERO
Chromosome 4, complete genome OS=Gibberella zeae (strain ATCC MYA-4620 / CBS 123657 / FGSC 9075 / NRRL 31084 / PH-1) OX=229533 GN=FGRAMPH1_01T25953 PE=4 SV=1	A0A1C3YLC3	FGRAMPH1_01T25953	54 kDa	5	1	1	0	0	0	3	1	2	0	0	0	2	3	1	0	0	0	5	1	1	0	0	0	3	1	2	0	0	0	2	3	1	0	0	0	2	2.33333	2	0	0	0	0.222392	0	ZERO	ZERO
60S ribosomal protein L6 OS=Gibberella zeae (strain ATCC MYA-4620 / CBS 123657 / FGSC 9075 / NRRL 31084 / PH-1) OX=229533 GN=FG01016.1 PE=3 SV=1	I1RBS6	FG01016	22 kDa	5	6	8	0	-4	0	2	3	8	11	3	-7	4	6	5	0	0	0	5	6	8	0	4	0	2	3	8	11	3	7	4	6	5	0	0	0	5	6.33333	4.33333	0	1.33333	7	0.341037	-0.206451	(+)inf	(+)inf
Elongation factor Tu OS=Gibberella zeae (strain ATCC MYA-4620 / CBS 123657 / FGSC 9075 / NRRL 31084 / PH-1) OX=229533 GN=FG07182.1 PE=3 SV=1	I1RSQ4	FG07182	49 kDa	5	6	7	1	-4	3	5	3	3	5	5	7	7	2	6	-3	-2	5	5	6	7	1	4	3	5	3	3	5	5	7	7	2	6	3	2	5	5	6	3.66667	3.33333	2.66667	5.66667	0.263034	-0.447459	-0.321928	0.765535
Protein transport protein SEC23 OS=Gibberella zeae OX=5518 GN=FUG_LOCUS511966 PE=3 SV=1	A0A4U9F280	FUG_LOCUS511966	110 kDa	5	4	3	6	-9	0	5	7	6	4	6	-4	7	5	5	-3	2	-3	5	4	3	6	9	0	5	7	6	4	6	4	7	5	5	3	2	3	5.66667	4	6	2.66667	5	4.66667	-0.5025	0.0824622	0.906891	0.807355
Probable endonuclease LCL3 OS=Gibberella zeae OX=5518 GN=FUG_LOCUS55325 PE=4 SV=1	A0A2H3G8M2	FUG_LOCUS55325	98 kDa	5	-3	6	0	0	0	-1	-2	-3	3	1	0	-3	-4	-1	0	0	0	5	3	6	0	0	0	1	2	3	3	1	0	3	4	1	0	0	0	2.66667	4.66667	2	0	0	1.33333	0.807355	-0.415037	ZERO	(+)inf
40S ribosomal protein S7 OS=Gibberella zeae (strain ATCC MYA-4620 / CBS 123657 / FGSC 9075 / NRRL 31084 / PH-1) OX=229533 GN=FG06587.1 PE=3 SV=1	I1RR73	FG06587	23 kDa	5	13	17	5	13	-5	13	20	17	8	-8	-11	13	15	16	-3	-11	-8	5	13	17	5	13	5	13	20	17	8	8	11	13	15	16	3	11	8	14.6667	11.6667	16.6667	7.33333	7.66667	9	-0.330149	0.184425	0.0641303	0.295456
Peptidyl-prolyl cis-trans isomerase OS=Gibberella zeae (strain ATCC MYA-4620 / CBS 123657 / FGSC 9075 / NRRL 31084 / PH-1) OX=229533 GN=FGRAMPH1_01T01953 PE=3 SV=1	A0A1C3YIE7	FGRAMPH1_01T01953	24 kDa	5	-7	-5	4	4	0	-2	-6	-4	4	2	0	-5	-6	-4	-4	0	0	5	7	5	4	4	0	2	6	4	4	2	0	5	6	4	4	0	0	5	5.66667	4	1.33333	2.66667	2	0.180572	-0.321928	1	0.584963
S-adenosylmethionine synthase OS=Gibberella zeae (strain ATCC MYA-4620 / CBS 123657 / FGSC 9075 / NRRL 31084 / PH-1) OX=229533 GN=FG00421.1 PE=3 SV=1	I1RA94	FG00421	44 kDa	5	14	9	0	8	12	11	15	9	5	5	3	11	12	6	-5	4	9	5	14	9	0	8	12	11	15	9	5	5	3	11	12	6	5	4	9	9.66667	9.33333	11.6667	6	6.66667	4.33333	-0.0506261	0.271302	0.152003	-0.469485
Small ribosomal subunit protein uS2 OS=Gibberella zeae (strain ATCC MYA-4620 / CBS 123657 / FGSC 9075 / NRRL 31084 / PH-1) OX=229533 GN=FG10905.1 PE=3 SV=1	V6RTJ8	FG10905	32 kDa	5	6	7	1	2	0	7	5	7	2	1	4	6	8	6	0	0	0	5	6	7	1	2	0	7	5	7	2	1	4	6	8	6	0	0	0	6.66667	6	6.33333	0	1	2.33333	-0.152003	-0.0740006	(+)inf	(+)inf
Transketolase OS=Gibberella zeae (strain ATCC MYA-4620 / CBS 123657 / FGSC 9075 / NRRL 31084 / PH-1) OX=229533 GN=FG09998.1 PE=3 SV=1	I1RZY8	FG09998	75 kDa	5	3	6	1	8	3	5	6	6	2	2	2	8	4	7	-2	2	5	5	3	6	1	8	3	5	6	6	2	2	2	8	4	7	2	2	5	6.33333	4.66667	5.66667	3	4	2	-0.440573	-0.160465	0.415037	-0.584963
Glucose-6-phosphate isomerase OS=Gibberella zeae (strain ATCC MYA-4620 / CBS 123657 / FGSC 9075 / NRRL 31084 / PH-1) OX=229533 GN=FG05843.1 PE=3 SV=1	I1RP86	FG05843	61 kDa	5	-2	-2	0	0	0	-5	-2	-4	-3	0	0	-3	3	3	0	0	-1	5	2	2	0	0	0	5	2	4	3	0	0	3	3	3	0	0	1	3	3	3.66667	0.333333	0	1	0	0.289507	(-)inf	1.58496
Fatty acid synthase subunit alpha OS=Gibberella zeae (strain ATCC MYA-4620 / CBS 123657 / FGSC 9075 / NRRL 31084 / PH-1) OX=229533 GN=FG05321.1 PE=3 SV=1	I1RMW8	FG05321	204 kDa	5	7	11	-1	2	0	12	13	6	4	-1	0	10	9	6	10	0	3	5	7	11	1	2	0	12	13	6	4	1	0	10	9	6	10	0	3	8.33333	7.66667	10.3333	4.33333	1	1.66667	-0.120294	0.31034	-2.11548	-1.37851
NTF2 domain-containing protein OS=Gibberella zeae OX=5518 GN=FUG_LOCUS103908 PE=4 SV=1	A0A4E9DQS3	FUG_LOCUS103908	54 kDa	5	4	4	0	0	0	5	-4	4	-2	0	0	-3	5	6	-2	0	0	5	4	4	0	0	0	5	4	4	2	0	0	3	5	6	2	0	0	4.66667	4.33333	4.33333	0.666667	0	0.666667	-0.106915	-0.106915	(-)inf	0
fumarate hydratase OS=Gibberella zeae (strain ATCC MYA-4620 / CBS 123657 / FGSC 9075 / NRRL 31084 / PH-1) OX=229533 GN=FG08712.1 PE=3 SV=1	V6RRM0	FG08712	57 kDa	5	-5	-5	0	0	0	7	-6	6	-2	0	0	-6	7	-4	2	0	0	5	5	5	0	0	0	7	6	6	2	0	0	6	7	4	2	0	0	5.66667	5	6.33333	0.666667	0	0.666667	-0.180572	0.160465	(-)inf	0
MIF4G domain-containing protein OS=Gibberella zeae OX=5518 GN=FUG_LOCUS465464 PE=3 SV=1	A0A4E9EH03	FUG_LOCUS465464	165 kDa	5	4	-4	0	0	0	4	4	-4	-1	0	0	3	4	2	0	0	0	5	4	4	0	0	0	4	4	4	1	0	0	3	4	2	0	0	0	3	4.33333	4	0	0	0.333333	0.530515	0.415037	ZERO	(+)inf
Nascent polypeptide-associated complex subunit alpha OS=Gibberella zeae OX=5518 GN=MDCFG202_LOCUS142690 PE=3 SV=1	A0A9N8R926	MDCFG202_LOCUS142690	55 kDa	5	3	8	0	-2	0	6	4	2	-1	0	0	4	6	5	-1	0	0	5	3	8	0	2	0	6	4	2	1	0	0	4	6	5	1	0	0	5	5.33333	4	0.333333	0.666667	0.333333	0.0931094	-0.321928	1	0
Glycine cleavage system P protein OS=Gibberella zeae OX=5518 GN=FUG_LOCUS812 PE=3 SV=1	A0A4E9DQZ4	FUG_LOCUS812	115 kDa	6	-1	4	0	0	0	3	-2	-2	0	0	0	-3	-1	3	0	0	0	6	1	4	0	0	0	3	2	2	0	0	0	3	1	3	0	0	0	2.33333	3.66667	2.33333	0	0	0	0.652077	0	ZERO	ZERO
Chromosome 1, complete genome OS=Gibberella zeae (strain ATCC MYA-4620 / CBS 123657 / FGSC 9075 / NRRL 31084 / PH-1) OX=229533 GN=FG09870.1 PE=3 SV=1	I1RZM1	FG09870	35 kDa	6	5	4	3	1	8	5	8	8	8	1	7	6	5	5	-3	2	7	6	5	4	3	1	8	5	8	8	8	1	7	6	5	5	3	2	7	5.33333	5	7	4	4	5.33333	-0.0931094	0.392317	0	0.415037
Large ribosomal subunit protein uL30m OS=Gibberella zeae (strain ATCC MYA-4620 / CBS 123657 / FGSC 9075 / NRRL 31084 / PH-1) OX=229533 GN=FGRAMPH1_01T19345 PE=3 SV=1	A0A098E0Z2	FGRAMPH1_01T19345	84 kDa	6	11	9	11	6	8	13	8	9	10	5	0	15	8	9	9	2	0	6	11	9	11	6	8	13	8	9	10	5	0	15	8	9	9	2	0	10.6667	8.66667	10	3.66667	8.33333	5	-0.29956	-0.0931094	1.18442	0.447459
GTP-binding nuclear protein OS=Gibberella zeae OX=5518 GN=MDCFG202_LOCUS88790 PE=3 SV=1	A0A2H3FVY2	MDCFG202_LOCUS88790	24 kDa	6	4	9	-3	-1	5	10	8	9	-7	3	0	11	9	7	-2	0	0	6	4	9	3	1	5	10	8	9	7	3	0	11	9	7	2	0	0	9	6.33333	9	0.666667	3	3.33333	-0.50696	0	2.16993	2.32193
Cytochrome b-c1 complex subunit 2, mitochondrial OS=Gibberella zeae (strain ATCC MYA-4620 / CBS 123657 / FGSC 9075 / NRRL 31084 / PH-1) OX=229533 GN=FG00644.1 PE=3 SV=1	I1RAV5	FG00644	48 kDa	6	5	6	-2	0	0	4	6	7	2	4	0	5	2	4	-1	2	0	6	5	6	2	0	0	4	6	7	2	4	0	5	2	4	1	2	0	3.66667	5.66667	5.66667	1	0.666667	2	0.628031	0.628031	-0.584963	1
Chromosome 4, complete genome OS=Gibberella zeae (strain ATCC MYA-4620 / CBS 123657 / FGSC 9075 / NRRL 31084 / PH-1) OX=229533 GN=FG07467.1 PE=3 SV=1	I1RTG3	FG07467	46 kDa	6	-4	-5	0	0	0	-2	-2	-2	-2	0	0	3	7	-4	0	0	0	6	4	5	0	0	0	2	2	2	2	0	0	3	7	4	0	0	0	4.66667	5	2	0	0	0.666667	0.0995357	-1.22239	ZERO	(+)inf
40S ribosomal protein S25 OS=Gibberella zeae (strain ATCC MYA-4620 / CBS 123657 / FGSC 9075 / NRRL 31084 / PH-1) OX=229533 GN=FG06020.1 PE=3 SV=1	I1RPP4	FG06020	10 kDa	6	5	5	0	-1	0	7	6	2	2	-1	0	7	7	3	-2	-8	0	6	5	5	0	1	0	7	6	2	2	1	0	7	7	3	2	8	0	5.66667	5.33333	5	3.33333	0.333333	1	-0.0874628	-0.180572	-3.32193	-1.73697
Citrate synthase OS=Gibberella zeae (strain ATCC MYA-4620 / CBS 123657 / FGSC 9075 / NRRL 31084 / PH-1) OX=229533 GN=FG01422.1 PE=3 SV=1	I1RCU2	FG01422	52 kDa	6	4	-4	0	0	0	-5	-5	-6	-1	0	0	-5	7	4	-3	0	0	6	4	4	0	0	0	5	5	6	1	0	0	5	7	4	3	0	0	5.33333	4.66667	5.33333	1	0	0.333333	-0.192645	0	(-)inf	-1.58496
phosphoglycerate mutase (2,3-diphosphoglycerate-independent) OS=Gibberella zeae OX=5518 GN=FUG_LOCUS356017 PE=3 SV=1	A0A4E9DVD8	FUG_LOCUS356017	104 kDa	7	4	7	0	0	0	3	1	4	2	0	0	2	5	7	-1	0	0	7	4	7	0	0	0	3	1	4	2	0	0	2	5	7	1	0	0	4.66667	6	2.66667	0.333333	0	0.666667	0.36257	-0.807355	(-)inf	1
Uncharacterized protein OS=Gibberella zeae OX=5518 GN=FUG_LOCUS540531 PE=3 SV=1	A0A4U9F3K9	FUG_LOCUS540531	185 kDa	7	8	7	0	0	0	8	6	7	-1	0	0	5	6	4	0	0	0	7	8	7	0	0	0	8	6	7	1	0	0	5	6	4	0	0	0	5	7.33333	7	0	0	0.333333	0.552541	0.485427	ZERO	(+)inf
Mitochondrial phosphate carrier protein OS=Gibberella zeae OX=5518 GN=FUG_LOCUS55219 PE=3 SV=1	A0A4U9EVN5	FUG_LOCUS55219	39 kDa	8	12	18	25	15	20	16	18	14	17	17	24	13	11	10	-12	6	13	8	12	18	25	15	20	16	18	14	17	17	24	13	11	10	12	6	13	11.3333	12.6667	16	10.3333	20	19.3333	0.160465	0.4975	0.952694	0.903785
Large ribosomal subunit protein uL6 alpha-beta domain-containing protein OS=Gibberella zeae OX=5518 GN=FUG_LOCUS257726 PE=3 SV=1	A0A2H3FXB5	FUG_LOCUS257726	28 kDa	8	13	14	5	13	10	7	8	8	8	-6	5	5	12	13	0	0	4	8	13	14	5	13	10	7	8	8	8	6	5	5	12	13	0	0	4	10	11.6667	7.66667	1.33333	9.33333	6.33333	0.222392	-0.383329	2.80735	2.24793
Uncharacterized protein OS=Gibberella zeae OX=5518 GN=FUG_LOCUS18811 PE=3 SV=1	A0A2H3H3C5	FUG_LOCUS18811	17 kDa	8	9	11	0	0	0	5	13	8	3	0	0	8	9	6	0	0	0	8	9	11	0	0	0	5	13	8	3	0	0	8	9	6	0	0	0	7.66667	9.33333	8.66667	0	0	1	0.283793	0.176878	ZERO	(+)inf
Inorganic pyrophosphatase OS=Gibberella zeae (strain ATCC MYA-4620 / CBS 123657 / FGSC 9075 / NRRL 31084 / PH-1) OX=229533 GN=FGRAMPH1_01T01267 PE=3 SV=1	A0A1C3YI53	FGRAMPH1_01T01267	44 kDa	8	10	8	0	-2	0	10	-5	6	-1	-1	0	-6	6	4	-2	0	-2	8	10	8	0	2	0	10	5	6	1	1	0	6	6	4	2	0	2	5.33333	8.66667	7	1.33333	0.666667	0.666667	0.70044	0.392317	-1	-1
Adenosylhomocysteinase OS=Gibberella zeae OX=5518 GN=FUG_LOCUS472479 PE=3 SV=1	A0A2H3H1L6	FUG_LOCUS472479	49 kDa	8	8	10	0	-4	0	15	-14	-10	0	0	-2	7	8	10	-1	0	0	8	8	10	0	4	0	15	14	10	0	0	2	7	8	10	1	0	0	8.33333	8.66667	13	0.333333	1.33333	0.666667	0.0565835	0.641546	2	1
Chromosome 1, complete genome OS=Gibberella zeae (strain ATCC MYA-4620 / CBS 123657 / FGSC 9075 / NRRL 31084 / PH-1) OX=229533 GN=FG00395.1 PE=3 SV=1	I1RA70	FG00395	17 kDa	9	11	13	0	0	-10	7	12	11	8	-6	0	8	13	11	0	-2	0	9	11	13	0	0	10	7	12	11	8	6	0	8	13	11	0	2	0	10.6667	11	10	0.666667	3.33333	4.66667	0.0443941	-0.0931094	2.32193	2.80735
ATP citrate synthase OS=Gibberella zeae OX=5518 GN=FUG_LOCUS356001 PE=4 SV=1	A0A2H3FH63	FUG_LOCUS356001	53 kDa	9	15	9	12	18	4	13	17	13	8	6	2	13	12	10	18	0	14	9	15	9	12	18	4	13	17	13	8	6	2	13	12	10	18	0	14	11.6667	11	14.3333	10.6667	11.3333	5.33333	-0.0848889	0.296982	0.0874628	-1
PCI domain-containing protein (Fragment) OS=Gibberella zeae OX=5518 GN=FUG_LOCUS122129 PE=3 SV=1	A0A4E9E7E2	FUG_LOCUS122129	121 kDa	9	11	11	-7	1	0	11	9	10	5	5	0	7	10	13	-1	8	0	9	11	11	7	1	0	11	9	10	5	5	0	7	10	13	1	8	0	10	10.3333	10	3	2.66667	3.33333	0.0473057	0	-0.169925	0.152003
Heat shock protein 60 OS=Gibberella zeae OX=5518 GN=FUG_LOCUS356236 PE=3 SV=1	A0A4U9FH96	FUG_LOCUS356236	61 kDa	9	14	13	-2	-1	0	13	9	10	-3	-1	0	11	9	-14	-4	0	0	9	14	13	2	1	0	13	9	10	3	1	0	11	9	14	4	0	0	11.3333	12	10.6667	1.33333	1	1.33333	0.0824622	-0.0874628	-0.415037	0
Chromosome 3, complete genome OS=Gibberella zeae (strain ATCC MYA-4620 / CBS 123657 / FGSC 9075 / NRRL 31084 / PH-1) OX=229533 GN=FG04826.1 PE=3 SV=1	I1RLM0	FG04826	28 kDa	9	7	6	-2	-1	0	11	6	11	-3	0	0	8	7	9	-13	0	4	9	7	6	2	1	0	11	6	11	3	0	0	8	7	9	13	0	4	8	7.33333	9.33333	5.66667	1	1	-0.125531	0.222392	-2.5025	-2.5025
SH3 domain-containing protein OS=Gibberella zeae OX=5518 GN=FUG_LOCUS251754 PE=3 SV=1	A0A4E9DXY8	FUG_LOCUS251754	119 kDa	10	14	12	0	0	0	9	9	-8	0	0	0	8	14	11	0	0	0	10	14	12	0	0	0	9	9	8	0	0	0	8	14	11	0	0	0	11	12	8.66667	0	0	0	0.125531	-0.343954	ZERO	ZERO
60S acidic ribosomal protein P0 OS=Gibberella zeae OX=5518 GN=FUG_LOCUS477282 PE=3 SV=1	A0A4U9EUQ8	FUG_LOCUS477282	33 kDa	10	9	12	-2	-13	0	6	9	10	-10	-5	-4	8	9	7	-3	-5	-12	10	9	12	2	13	0	6	9	10	10	5	4	8	9	7	3	5	12	8	10.3333	8.33333	6.66667	5	6.33333	0.369234	0.0588937	-0.415037	-0.0740006
UDP-glucose 6-dehydrogenase OS=Gibberella zeae OX=5518 GN=FUG_LOCUS72710 PE=3 SV=1	A0A2H3GBE5	FUG_LOCUS72710	66 kDa	10	10	8	5	4	-3	8	13	8	6	5	3	8	10	11	-3	0	0	10	10	8	5	4	3	8	13	8	6	5	3	8	10	11	3	0	0	9.66667	9.33333	9.66667	1	4	4.66667	-0.0506261	0	2	2.22239
Chromosome 4, complete genome OS=Gibberella zeae (strain ATCC MYA-4620 / CBS 123657 / FGSC 9075 / NRRL 31084 / PH-1) OX=229533 GN=FG06847.1 PE=3 SV=1	V6REE9	FG06847	30 kDa	10	12	10	1	-2	-2	7	7	10	6	0	0	10	11	6	-4	0	-2	10	12	10	1	2	2	7	7	10	6	0	0	10	11	6	4	0	2	9	10.6667	8	2	1.66667	2	0.245112	-0.169925	-0.263034	0
aspartate--tRNA ligase OS=Gibberella zeae OX=5518 GN=FUG_LOCUS542058 PE=3 SV=1	A0A2H3GC59	FUG_LOCUS542058	63 kDa	10	9	6	3	1	0	19	4	11	5	2	0	14	9	10	-4	2	8	10	9	6	3	1	0	19	4	11	5	2	0	14	9	10	4	2	8	11	8.33333	11.3333	4.66667	1.33333	2.33333	-0.400538	0.0430687	-1.80735	-1
Chromosome 3, complete genome OS=Gibberella zeae (strain ATCC MYA-4620 / CBS 123657 / FGSC 9075 / NRRL 31084 / PH-1) OX=229533 GN=FG06154.1 PE=3 SV=1	I1RQ21	FG06154	73 kDa	10	10	12	2	0	0	8	8	12	0	0	5	8	17	9	0	0	0	10	10	12	2	0	0	8	8	12	0	0	5	8	17	9	0	0	0	11.3333	10.6667	9.33333	0	0.666667	1.66667	-0.0874628	-0.280108	(+)inf	(+)inf
Glutamate dehydrogenase OS=Gibberella zeae (strain ATCC MYA-4620 / CBS 123657 / FGSC 9075 / NRRL 31084 / PH-1) OX=229533 GN=FG07174.1 PE=3 SV=1	I1RSP6	FG07174	49 kDa	10	-11	-10	0	0	0	-5	-9	-4	-2	0	0	8	9	-7	0	0	-1	10	11	10	0	0	0	5	9	4	2	0	0	8	9	7	0	0	1	8	10.3333	6	0.333333	0	0.666667	0.369234	-0.415037	(-)inf	1
Endoplasmic reticulum chaperone BiP OS=Gibberella zeae OX=5518 GN=FUG_LOCUS188013 PE=3 SV=1	A0A2H3FCH4	FUG_LOCUS188013	73 kDa	11	16	13	7	20	5	8	19	9	19	9	1	9	16	12	4	0	4	11	16	13	7	20	5	8	19	9	19	9	1	9	16	12	4	0	4	12.3333	13.3333	12	2.66667	10.6667	9.66667	0.112475	-0.0395284	2	1.85798
Chromosome 2, complete genome OS=Gibberella zeae (strain ATCC MYA-4620 / CBS 123657 / FGSC 9075 / NRRL 31084 / PH-1) OX=229533 GN=FG08851.1 PE=3 SV=1	I1RX10	FG08851	61 kDa	12	16	13	0	0	0	10	10	-10	0	0	0	8	15	12	0	0	0	12	16	13	0	0	0	10	10	10	0	0	0	8	15	12	0	0	0	11.6667	13.6667	10	0	0	0	0.228269	-0.222392	ZERO	ZERO
Acetyltransferase component of pyruvate dehydrogenase complex OS=Gibberella zeae (strain ATCC MYA-4620 / CBS 123657 / FGSC 9075 / NRRL 31084 / PH-1) OX=229533 GN=FG04171.1 PE=3 SV=1	I1RJY7	FG04171	48 kDa	12	10	9	4	10	1	7	10	-6	7	3	3	9	13	7	3	1	7	12	10	9	4	10	1	7	10	6	7	3	3	9	13	7	3	1	7	9.66667	10.3333	7.66667	3.66667	5	4.33333	0.0962153	-0.334419	0.447459	0.241008
ATP-dependent RNA helicase eIF4A OS=Gibberella zeae (strain ATCC MYA-4620 / CBS 123657 / FGSC 9075 / NRRL 31084 / PH-1) OX=229533 GN=FGRAMPH1_01T23309 PE=3 SV=1	I1RRU9	FGRAMPH1_01T23309	45 kDa	12	19	13	-12	1	8	15	15	16	17	6	0	8	10	11	-11	-8	0	12	19	13	12	1	8	15	15	16	17	6	0	8	10	11	11	8	0	9.66667	14.6667	15.3333	6.33333	7	7.66667	0.601451	0.665581	0.14439	0.275634
Transaldolase OS=Gibberella zeae (strain ATCC MYA-4620 / CBS 123657 / FGSC 9075 / NRRL 31084 / PH-1) OX=229533 GN=FG08723.1 PE=3 SV=1	A0A098DDY0	FG08723	44 kDa	12	8	8	0	0	0	9	10	8	-7	2	0	8	10	8	0	0	0	12	8	8	0	0	0	9	10	8	7	2	0	8	10	8	0	0	0	8.66667	9.33333	9	0	0	3	0.106915	0.0544478	ZERO	(+)inf
Malonyl-CoA:ACP transacylase (MAT) domain-containing protein OS=Gibberella zeae OX=5518 GN=FUG_LOCUS541758 PE=3 SV=1	A0A4U9ESD6	FUG_LOCUS541758	233 kDa	12	16	16	-6	-5	-3	14	21	13	-6	-4	3	13	9	19	13	7	8	12	16	16	6	5	3	14	21	13	6	4	3	13	9	19	13	7	8	13.6667	14.6667	16	9.33333	4.66667	4.33333	0.10188	0.22741	-1	-1.10692
Aldehyde dehydrogenase domain-containing protein OS=Gibberella zeae (strain ATCC MYA-4620 / CBS 123657 / FGSC 9075 / NRRL 31084 / PH-1) OX=229533 GN=FG02273.1 PE=3 SV=1	V6R0F7	FG02273	54 kDa	12	10	6	6	4	13	19	14	13	1	3	8	14	11	10	9	2	13	12	10	6	6	4	13	19	14	13	1	3	8	14	11	10	9	2	13	11.6667	9.33333	15.3333	8	7.66667	4	-0.321928	0.394279	-0.0614005	-1
Mitochondrial outer membrane protein porin OS=Gibberella zeae (strain ATCC MYA-4620 / CBS 123657 / FGSC 9075 / NRRL 31084 / PH-1) OX=229533 PE=3 SV=1	I1RZS9		30 kDa	12	-7	-6	0	-1	-2	-6	-6	-8	-3	0	0	-8	-4	-11	-8	0	-2	12	7	6	0	1	2	6	6	8	3	0	0	8	4	11	8	0	2	7.66667	8.33333	6.66667	3.33333	1	1	0.120294	-0.201634	-1.73697	-1.73697
6-phosphogluconate dehydrogenase, decarboxylating OS=Gibberella zeae (strain ATCC MYA-4620 / CBS 123657 / FGSC 9075 / NRRL 31084 / PH-1) OX=229533 GN=FGRAMPH1_01T02771 PE=3 SV=1	I1RC11	FGRAMPH1_01T02771	54 kDa	12	9	9	0	0	0	9	13	12	0	3	0	10	11	9	0	0	0	12	9	9	0	0	0	9	13	12	0	3	0	10	11	9	0	0	0	10	10	11.3333	0	0	1	0	0.180572	ZERO	(+)inf
Protein disulfide-isomerase OS=Gibberella zeae (strain ATCC MYA-4620 / CBS 123657 / FGSC 9075 / NRRL 31084 / PH-1) OX=229533 GN=FG01246.1 PE=3 SV=1	I1S4Z7	FG01246	56 kDa	13	8	12	13	16	7	8	7	8	37	31	28	8	14	15	63	138	100	13	8	12	13	16	7	8	7	8	37	31	28	8	14	15	63	138	100	12.3333	11	7.66667	100.333	12	32	-0.165059	-0.685891	-3.06369	-1.64866
Chromosome 4, complete genome OS=Gibberella zeae (strain ATCC MYA-4620 / CBS 123657 / FGSC 9075 / NRRL 31084 / PH-1) OX=229533 GN=FG07401.1 PE=3 SV=1	I1RTA0	FG07401	48 kDa	13	15	11	-10	-8	5	12	13	8	12	12	9	12	16	10	-11	-2	-6	13	15	11	10	8	5	12	13	8	12	12	9	12	16	10	11	2	6	12.6667	13	11	6.33333	7.66667	11	0.0374747	-0.203533	0.275634	0.796467
Aminopeptidase OS=Gibberella zeae (strain ATCC MYA-4620 / CBS 123657 / FGSC 9075 / NRRL 31084 / PH-1) OX=229533 GN=FGRAMPH1_01T03919 PE=3 SV=1	A0A1C3YIG2	FGRAMPH1_01T03919	110 kDa	13	6	9	0	0	0	-10	-6	8	2	0	0	6	9	9	-1	0	0	13	6	9	0	0	0	10	6	8	2	0	0	6	9	9	1	0	0	8	9.33333	8	0.333333	0	0.666667	0.222392	0	(-)inf	1
Chromosome 1, complete genome OS=Gibberella zeae (strain ATCC MYA-4620 / CBS 123657 / FGSC 9075 / NRRL 31084 / PH-1) OX=229533 GN=FG01008.1 PE=3 SV=1	I1RBS0	FG01008	25 kDa	13	-13	-8	-3	-7	0	-11	-9	-5	-2	0	0	-6	-9	-11	-3	0	0	13	13	8	3	7	0	11	9	5	2	0	0	6	9	11	3	0	0	8.66667	11.3333	8.33333	1	3.33333	0.666667	0.387023	-0.0565835	1.73697	-0.584963
P-type H(+)-exporting transporter OS=Gibberella zeae OX=5518 GN=FUG_LOCUS580709 PE=3 SV=1	A0A4E9ERX9	FUG_LOCUS580709	156 kDa	14	22	19	24	-9	31	18	21	17	31	30	48	15	13	21	28	21	36	14	22	19	24	9	31	18	21	17	31	30	48	15	13	21	28	21	36	16.3333	18.3333	18.6667	28.3333	21.3333	36.3333	0.16665	0.192645	-0.409391	0.358793
Pyruvate kinase OS=Gibberella zeae OX=5518 GN=FUG_LOCUS343281 PE=3 SV=1	A0A2H3HCS9	FUG_LOCUS343281	59 kDa	14	12	10	1	2	0	11	9	15	11	3	0	10	12	18	2	0	0	14	12	10	1	2	0	11	9	15	11	3	0	10	12	18	2	0	0	13.3333	12	11.6667	0.666667	1	4.66667	-0.152003	-0.192645	0.584963	2.80735
Chromosome 1, complete genome OS=Gibberella zeae (strain ATCC MYA-4620 / CBS 123657 / FGSC 9075 / NRRL 31084 / PH-1) OX=229533 GN=FG00857.1 PE=4 SV=1	I1RBE0	FG00857	60 kDa	15	11	-16	0	0	0	-11	-13	-9	0	0	0	-11	14	15	0	0	0	15	11	16	0	0	0	11	13	9	0	0	0	11	14	15	0	0	0	13.3333	14	11	0	0	0	0.0703893	-0.277534	ZERO	ZERO
Aconitate hydratase, mitochondrial OS=Gibberella zeae OX=5518 GN=MDCFG202_LOCUS185288 PE=3 SV=1	A0A2H3GZP2	MDCFG202_LOCUS185288	86 kDa	15	14	12	0	0	0	9	8	12	0	0	0	12	14	12	0	0	0	15	14	12	0	0	0	9	8	12	0	0	0	12	14	12	0	0	0	12.6667	13.6667	9.66667	0	0	0	0.109624	-0.389947	ZERO	ZERO
Uncharacterized protein OS=Gibberella zeae OX=5518 GN=FUG_LOCUS421443 PE=3 SV=1	A0A2H3HM62	FUG_LOCUS421443	42 kDa	15	14	15	18	7	13	13	13	14	9	17	14	15	16	11	14	2	7	15	14	15	18	7	13	13	13	14	9	17	14	15	16	11	14	2	7	14	14.6667	13.3333	7.66667	12.6667	13.3333	0.0671142	-0.0703893	0.724366	0.798366
Malate dehydrogenase OS=Gibberella zeae OX=5518 GN=FUG_LOCUS477691 PE=3 SV=1	A0A2H3HBP4	FUG_LOCUS477691	35 kDa	15	11	14	0	-10	0	13	-10	7	-6	1	0	-10	16	10	-9	0	-2	15	11	14	0	10	0	13	10	7	6	1	0	10	16	10	9	0	2	12	13.3333	10	3.66667	3.33333	2.33333	0.152003	-0.263034	-0.137504	-0.652077
Phosphoglycerate kinase OS=Gibberella zeae (strain ATCC MYA-4620 / CBS 123657 / FGSC 9075 / NRRL 31084 / PH-1) OX=229533 GN=FGRAMPH1_01T14205 PE=3 SV=1	A0A1C3YN26	FGRAMPH1_01T14205	58 kDa	18	12	16	10	1	1	23	17	23	15	8	4	20	9	24	10	4	4	18	12	16	10	1	1	23	17	23	15	8	4	20	9	24	10	4	4	17.6667	15.3333	21	6	4	9	-0.204358	0.249359	-0.584963	0.584963
ATP synthase subunit alpha OS=Gibberella zeae (strain ATCC MYA-4620 / CBS 123657 / FGSC 9075 / NRRL 31084 / PH-1) OX=229533 GN=FGRAMPH1_01T02695 PE=3 SV=1	A0A1C3YI20	FGRAMPH1_01T02695	60 kDa	19	15	16	13	6	8	12	17	12	16	25	17	13	16	10	-17	8	17	19	15	16	13	6	8	12	17	12	16	25	17	13	16	10	17	8	17	13	16.6667	13.6667	14	9	19.3333	0.358454	0.0721498	-0.63743	0.465664
Fructose-bisphosphate aldolase OS=Gibberella zeae OX=5518 GN=FUG_LOCUS55383 PE=3 SV=1	A0A2H3FZY5	FUG_LOCUS55383	40 kDa	21	13	12	0	-2	0	11	9	12	-4	0	0	15	15	12	7	0	0	21	13	12	0	2	0	11	9	12	4	0	0	15	15	12	7	0	0	14	15.3333	10.6667	2.33333	0.666667	1.33333	0.131245	-0.392317	-1.80735	-0.807355
40S ribosomal protein S3 OS=Gibberella zeae OX=5518 GN=FUG_LOCUS465452 PE=3 SV=1	A0A2H3HTA7	FUG_LOCUS465452	29 kDa	22	23	20	18	24	11	23	20	20	24	16	21	16	22	22	-10	21	10	22	23	20	18	24	11	23	20	20	24	16	21	16	22	22	10	21	10	20	21.6667	21	13.6667	17.6667	20.3333	0.115477	0.0703893	0.370368	0.573185
14-3-3 domain-containing protein OS=Gibberella zeae OX=5518 GN=FUG_LOCUS257635 PE=3 SV=1	A0A4E9ECY4	FUG_LOCUS257635	32 kDa	24	20	15	3	16	13	18	10	18	18	10	14	13	21	13	6	19	9	24	20	15	3	16	13	18	10	18	18	10	14	13	21	13	6	19	9	15.6667	19.6667	15.3333	11.3333	10.6667	14	0.328054	-0.0310269	-0.0874628	0.304855
Chromosome 2, complete genome OS=Gibberella zeae (strain ATCC MYA-4620 / CBS 123657 / FGSC 9075 / NRRL 31084 / PH-1) OX=229533 GN=FG04181.1 PE=3 SV=1	I1RJZ7	FG04181	117 kDa	24	34	32	21	5	10	20	36	29	21	16	9	22	22	31	15	6	9	24	34	32	21	5	10	20	36	29	21	16	9	22	22	31	15	6	9	25	30	28.3333	10	12	15.3333	0.263034	0.180572	0.263034	0.616671
Histidine kinase/HSP90-like ATPase domain-containing protein OS=Gibberella zeae OX=5518 GN=FUG_LOCUS511860 PE=3 SV=1	A0A2H3H888	FUG_LOCUS511860	79 kDa	26	38	35	36	22	38	30	28	32	42	26	20	35	41	40	15	30	38	26	38	35	36	22	38	30	28	32	42	26	20	35	41	40	15	30	38	38.6667	33	30	27.6667	32	29.3333	-0.228624	-0.366128	0.209923	0.0843922
ATP synthase subunit beta OS=Gibberella zeae (strain ATCC MYA-4620 / CBS 123657 / FGSC 9075 / NRRL 31084 / PH-1) OX=229533 GN=FG04312.1 PE=3 SV=1	A0A098DK15	FG04312	55 kDa	26	24	21	12	3	2	17	17	19	15	9	4	22	23	23	7	0	0	26	24	21	12	3	2	17	17	19	15	9	4	22	23	23	7	0	0	22.6667	23.6667	17.6667	2.33333	5.66667	9.33333	0.0622843	-0.359542	1.28011	2
nitric oxide dioxygenase OS=Gibberella zeae OX=5518 GN=FUG_LOCUS72955 PE=3 SV=1	A0A2H3GE14	FUG_LOCUS72955	46 kDa	26	14	19	0	1	-3	21	20	15	4	0	0	18	24	20	-3	2	5	26	14	19	0	1	3	21	20	15	4	0	0	18	24	20	3	2	5	20.6667	19.6667	18.6667	3.33333	1.33333	1.33333	-0.0715533	-0.146841	-1.32193	-1.32193
5-methyltetrahydropteroyltriglutamate--homocysteine S-methyltransferase OS=Gibberella zeae (strain ATCC MYA-4620 / CBS 123657 / FGSC 9075 / NRRL 31084 / PH-1) OX=229533 GN=FG10825.1 PE=3 SV=1	I1S241	FG10825	87 kDa	32	31	27	8	9	8	18	39	24	3	3	4	39	34	29	8	7	3	32	31	27	8	9	8	18	39	24	3	3	4	39	34	29	8	7	3	34	30	27	6	8.33333	3.33333	-0.180572	-0.332575	0.473931	-0.847997
alcohol dehydrogenase OS=Gibberella zeae (strain ATCC MYA-4620 / CBS 123657 / FGSC 9075 / NRRL 31084 / PH-1) OX=229533 GN=FG10855.1 PE=3 SV=1	I1S269	FG10855	37 kDa	33	15	22	28	18	27	31	21	26	26	28	52	23	24	31	14	32	18	33	15	22	28	18	27	31	21	26	26	28	52	23	24	31	14	32	18	26	23.3333	26	21.3333	24.3333	35.3333	-0.156119	0	0.189825	0.72792
non-chaperonin molecular chaperone ATPase OS=Gibberella zeae OX=5518 GN=FUG_LOCUS257980 PE=3 SV=1	A0A2H3GBU1	FUG_LOCUS257980	67 kDa	33	33	31	23	17	16	30	33	30	19	33	14	24	39	30	-11	15	13	33	33	31	23	17	16	30	33	30	19	33	14	24	39	30	11	15	13	31	32.3333	31	13	18.6667	22	0.060754	0	0.521953	0.758992
Uncharacterized protein OS=Gibberella zeae OX=5518 GN=FUG_LOCUS258077 PE=3 SV=1	A0A2H3HNI4	FUG_LOCUS258077	71 kDa	33	24	31	5	7	8	20	30	19	10	13	2	26	25	23	-7	5	11	33	24	31	5	7	8	20	30	19	10	13	2	26	25	23	7	5	11	24.6667	29.3333	23	7.66667	6.66667	8.33333	0.249978	-0.100929	-0.201634	0.120294
Glyceraldehyde-3-phosphate dehydrogenase OS=Gibberella zeae OX=5518 GN=FUG_LOCUS356247 PE=3 SV=1	A0A2H3FL45	FUG_LOCUS356247	36 kDa	34	18	31	24	27	20	33	27	33	30	30	33	30	31	30	32	22	26	34	18	31	24	27	20	33	27	33	30	30	33	30	31	30	32	22	26	30.3333	27.6667	31	26.6667	23.6667	31	-0.132755	0.0313642	-0.172181	0.217231
Elongation factor 2 OS=Gibberella zeae OX=5518 GN=FUG_LOCUS187912 PE=4 SV=1	A0A2H3G3C5	FUG_LOCUS187912	93 kDa	35	35	41	29	17	19	40	52	31	37	32	15	39	30	39	27	20	16	35	35	41	29	17	19	40	52	31	37	32	15	39	30	39	27	20	16	36	37	41	21	21.6667	28	0.0395284	0.187627	0.0450879	0.415037
Elongation factor 1-alpha OS=Gibberella zeae (strain ATCC MYA-4620 / CBS 123657 / FGSC 9075 / NRRL 31084 / PH-1) OX=229533 GN=FG08811.1 PE=3 SV=1	I1RWX5	FG08811	50 kDa	37	39	41	45	35	61	46	36	30	52	41	53	38	33	31	42	33	63	37	39	41	45	35	61	46	36	30	52	41	53	38	33	31	42	33	63	34	39	37.3333	46	47	48.6667	0.197939	0.13493	0.0310269	0.0813001
Pyruvate decarboxylase OS=Gibberella zeae (strain ATCC MYA-4620 / CBS 123657 / FGSC 9075 / NRRL 31084 / PH-1) OX=229533 GN=FG09834.1 PE=3 SV=1	V6RPS5	FG09834	63 kDa	58	30	34	8	12	3	50	22	37	34	20	16	36	40	39	17	12	11	58	30	34	8	12	3	50	22	37	34	20	16	36	40	39	17	12	11	38.3333	40.6667	36.3333	13.3333	7.66667	23.3333	0.0852473	-0.0773057	-0.798366	0.807355
Enolase OS=Gibberella zeae (strain ATCC MYA-4620 / CBS 123657 / FGSC 9075 / NRRL 31084 / PH-1) OX=229533 GN=FG01346.1 PE=3 SV=1	I1RCM5	FG01346	47 kDa	64	73	57	4	49	7	59	63	54	28	5	0	56	78	68	-7	4	3	64	73	57	4	49	7	59	63	54	28	5	0	56	78	68	7	4	3	67.3333	64.6667	58.6667	4.66667	20	11	-0.0582986	-0.19878	2.09954	1.23704
[truncated: 3 more columns]

## Sheet: Decreased total protein
Bio View:Identified Proteins (1216)<BR>Including 9 Decoys	Accession Number	Alternate ID	Molecular Weight	ABSOLUT																		AVERAGE						Log2 Fold Change WCE ( Fg03053,Fg26583 vs WT)		Log2 Fold Change Elution ( Fg03053,Fg26583 vs WT)		Log2 Fold Change ( Norm vs E)
				Fg03053-1	Fg03053-2	Fg03053-3	Fg03053-1-E	Fg03053-2-E	Fg03053-3-E	Fg26583-1	Fg26583-2	Fg26583-3	Fg26583-1-E	Fg26583-2-E	Fg26583-3-E	WT-1	WT-2	WT-3	WT-1-E	WT-2-E	WT-3-E	WT	Fg03053	Fg26583	E-WT	E-Fg03053	E-Fg26583	Fg03053/WT	Fg26583/WT	E-Fg03053/E-WT	E-Fg26583/E-WT	E-WT/WT	E-Fg03053/Fg03053	E-Fg26583/Fg26583
PPM-type phosphatase domain-containing protein OS=Gibberella zeae OX=5518 GN=FUG_LOCUS35054 PE=3 SV=1	A0A2H3FTD4	FUG_LOCUS35054	47 kDa	0	0	0	0	0	0	0	0	0	0	0	0	0	0	1	0	0	0	0.333333	0	0	0	0	0	(-)inf	(-)inf	ZERO	ZERO	(-)inf	ZERO	ZERO
Serine/threonine-protein phosphatase 2A 56 kDa regulatory subunit OS=Gibberella zeae OX=5518 GN=FUG_LOCUS18528 PE=3 SV=1	A0A2H3GQB2	FUG_LOCUS18528	74 kDa	0	1	1	0	0	0	0	0	1	0	0	0	1	1	2	0	0	0	1.33333	0.666667	0.333333	0	0	0	-1	-2	ZERO	ZERO	(-)inf	(-)inf	(-)inf
Inositol-1-monophosphatase OS=Gibberella zeae OX=5518 GN=FUG_LOCUS511910 PE=3 SV=1	A0A2H3HP69	FUG_LOCUS511910	32 kDa	0	0	0	0	0	0	0	0	0	0	0	0	0	0	1	0	0	0	0.333333	0	0	0	0	0	(-)inf	(-)inf	ZERO	ZERO	(-)inf	ZERO	ZERO
cAMP-dependent protein kinase regulatory subunit OS=Gibberella zeae (strain ATCC MYA-4620 / CBS 123657 / FGSC 9075 / NRRL 31084 / PH-1) OX=229533 GN=FG09908.1 PE=3 SV=1	I1RZQ6	FG09908	43 kDa	0	0	0	0	0	0	0	0	0	0	0	0	0	0	1	0	0	0	0.333333	0	0	0	0	0	(-)inf	(-)inf	ZERO	ZERO	(-)inf	ZERO	ZERO
Protein kinase domain-containing protein OS=Gibberella zeae OX=5518 GN=FUG_LOCUS541953 PE=3 SV=1	A0A4E9EKC2	FUG_LOCUS541953	40 kDa	0	0	0	0	0	0	0	0	0	0	0	0	0	1	0	0	0	0	0.333333	0	0	0	0	0	(-)inf	(-)inf	ZERO	ZERO	(-)inf	ZERO	ZERO
ethanolamine kinase OS=Gibberella zeae OX=5518 GN=FUG_LOCUS580582 PE=3 SV=1	A0A2H3GAL5	FUG_LOCUS580582	48 kDa	0	0	0	0	0	0	0	0	0	0	0	0	1	0	0	0	0	0	0.333333	0	0	0	0	0	(-)inf	(-)inf	ZERO	ZERO	(-)inf	ZERO	ZERO
protein kinase C OS=Gibberella zeae (strain ATCC MYA-4620 / CBS 123657 / FGSC 9075 / NRRL 31084 / PH-1) OX=229533 GN=FG09660.1 PE=3 SV=1	I1RZ37	FG09660	129 kDa	0	0	0	0	0	0	0	0	0	0	0	0	1	0	0	0	0	0	0.333333	0	0	0	0	0	(-)inf	(-)inf	ZERO	ZERO	(-)inf	ZERO	ZERO
Hsp90 chaperone protein kinase-targeting subunit OS=Gibberella zeae OX=5518 GN=FUG_LOCUS103934 PE=3 SV=1	A0A2H3Fg265833	FUG_LOCUS103934	54 kDa	0	0	0	0	0	0	0	0	0	1	0	0	1	0	0	0	0	0	0.333333	0	0	0	0	0.333333	(-)inf	(-)inf	ZERO	(+)inf	(-)inf	ZERO	(+)inf
Hexokinase (Fragment) OS=Gibberella zeae OX=5518 GN=FUG_LOCUS18818 PE=3 SV=1	A0A4E9D209	FUG_LOCUS18818	82 kDa	1	0	0	0	0	0	1	0	0	0	0	0	1	1	1	0	0	0	1	0.333333	0.333333	0	0	0	-1.58496	-1.58496	ZERO	ZERO	(-)inf	(-)inf	(-)inf
Adenylosuccinate synthetase OS=Gibberella zeae OX=5518 GN=FUG_LOCUS336997 PE=3 SV=1	A0A4U9F034	FUG_LOCUS336997	50 kDa	0	0	0	0	0	0	0	1	0	0	0	0	2	0	0	0	0	0	0.666667	0	0.333333	0	0	0	(-)inf	-1	ZERO	ZERO	(-)inf	ZERO	(-)inf
Phospho-2-dehydro-3-deoxyheptonate aldolase OS=Gibberella zeae OX=5518 GN=FUG_LOCUS829 PE=3 SV=1	A0A4E9D1C3	FUG_LOCUS829	38 kDa	0	0	0	0	0	0	0	1	0	0	0	0	1	0	1	0	0	0	0.666667	0	0.333333	0	0	0	(-)inf	-1	ZERO	ZERO	(-)inf	ZERO	(-)inf
Pyrroline-5-carboxylate reductase OS=Gibberella zeae (strain ATCC MYA-4620 / CBS 123657 / FGSC 9075 / NRRL 31084 / PH-1) OX=229533 GN=FG03917.1 PE=3 SV=1	I1RJA8	FG03917	29 kDa	0	0	0	0	0	0	1	0	0	0	0	0	0	2	0	0	0	0	0.666667	0	0.333333	0	0	0	(-)inf	-1	ZERO	ZERO	(-)inf	ZERO	(-)inf
Chromosome 3, complete genome OS=Gibberella zeae (strain ATCC MYA-4620 / CBS 123657 / FGSC 9075 / NRRL 31084 / PH-1) OX=229533 GN=FG05014.1 PE=4 SV=1	V6RG79	FG05014	43 kDa	0	0	0	0	0	0	0	0	1	0	0	0	0	1	1	0	0	0	0.666667	0	0.333333	0	0	0	(-)inf	-1	ZERO	ZERO	(-)inf	ZERO	(-)inf
Chromosome 1, complete genome OS=Gibberella zeae (strain ATCC MYA-4620 / CBS 123657 / FGSC 9075 / NRRL 31084 / PH-1) OX=229533 GN=FGRAMPH1_01T05043 PE=4 SV=1	I1REK3	FGRAMPH1_01T05043	30 kDa	0	0	0	0	0	0	0	1	0	0	0	0	0	1	1	0	0	0	0.666667	0	0.333333	0	0	0	(-)inf	-1	ZERO	ZERO	(-)inf	ZERO	(-)inf
Chromosome 1, complete genome OS=Gibberella zeae (strain ATCC MYA-4620 / CBS 123657 / FGSC 9075 / NRRL 31084 / PH-1) OX=229533 GN=FG00190.1 PE=4 SV=1	I1R9N8	FG00190	9 kDa	0	0	0	0	0	0	0	0	1	0	0	0	1	1	0	0	0	0	0.666667	0	0.333333	0	0	0	(-)inf	-1	ZERO	ZERO	(-)inf	ZERO	(-)inf
J domain-containing protein OS=Gibberella zeae OX=5518 GN=FUG_LOCUS89396 PE=4 SV=1	A0A2H3HA84	FUG_LOCUS89396	40 kDa	0	0	0	0	0	0	0	0	1	0	0	0	1	1	0	0	0	0	0.666667	0	0.333333	0	0	0	(-)inf	-1	ZERO	ZERO	(-)inf	ZERO	(-)inf
Coatomer subunit alpha OS=Gibberella zeae OX=5518 GN=FUG_LOCUS562621 PE=4 SV=1	A0A4U9ET50	FUG_LOCUS562621	136 kDa	0	0	0	0	0	0	0	1	0	0	0	0	2	0	0	0	0	0	0.666667	0	0.333333	0	0	0	(-)inf	-1	ZERO	ZERO	(-)inf	ZERO	(-)inf
Isocitrate lyase OS=Gibberella zeae OX=5518 GN=FUG_LOCUS431519 PE=3 SV=1	A0A4E9EFC4	FUG_LOCUS431519	66 kDa	0	0	0	0	0	0	1	0	0	0	0	0	2	0	0	0	0	0	0.666667	0	0.333333	0	0	0	(-)inf	-1	ZERO	ZERO	(-)inf	ZERO	(-)inf
Chromosome 1, complete genome OS=Gibberella zeae (strain ATCC MYA-4620 / CBS 123657 / FGSC 9075 / NRRL 31084 / PH-1) OX=229533 GN=FG10369.1 PE=4 SV=1	I1S0X7	FG10369	35 kDa	0	0	0	0	0	0	1	1	0	0	0	0	1	3	1	0	0	0	1.66667	0	0.666667	0	0	0	(-)inf	-1.32193	ZERO	ZERO	(-)inf	ZERO	(-)inf
Chromosome 3, complete genome OS=Gibberella zeae (strain ATCC MYA-4620 / CBS 123657 / FGSC 9075 / NRRL 31084 / PH-1) OX=229533 GN=FG06406.1 PE=3 SV=1	I1RQQ8	FG06406	29 kDa	0	0	0	0	0	0	0	0	1	0	0	0	0	2	1	0	0	0	1	0	0.333333	0	0	0	(-)inf	-1.58496	ZERO	ZERO	(-)inf	ZERO	(-)inf
Uncharacterized protein OS=Gibberella zeae (strain ATCC MYA-4620 / CBS 123657 / FGSC 9075 / NRRL 31084 / PH-1) OX=229533 GN=FG08275.1 PE=4 SV=1	A0A098DF44	FG08275	30 kDa	0	0	0	0	0	0	0	1	0	0	0	0	1	1	1	0	0	0	1	0	0.333333	0	0	0	(-)inf	-1.58496	ZERO	ZERO	(-)inf	ZERO	(-)inf
Chromosome 2, complete genome OS=Gibberella zeae (strain ATCC MYA-4620 / CBS 123657 / FGSC 9075 / NRRL 31084 / PH-1) OX=229533 GN=FGRAMPH1_01T15573 PE=4 SV=1	A0A1C3YNA2	FGRAMPH1_01T15573	38 kDa	0	0	0	0	0	0	1	0	0	0	0	0	1	1	1	0	0	0	1	0	0.333333	0	0	0	(-)inf	-1.58496	ZERO	ZERO	(-)inf	ZERO	(-)inf
Uncharacterized protein OS=Gibberella zeae OX=5518 GN=FUG_LOCUS170477 PE=4 SV=1	A0A679P0I6	FUG_LOCUS170477	15 kDa	0	0	0	0	0	0	1	0	0	0	0	0	2	0	1	0	0	0	1	0	0.333333	0	0	0	(-)inf	-1.58496	ZERO	ZERO	(-)inf	ZERO	(-)inf
Carboxypeptidase OS=Gibberella zeae (strain ATCC MYA-4620 / CBS 123657 / FGSC 9075 / NRRL 31084 / PH-1) OX=229533 GN=FGRAMPH1_01T15555 PE=3 SV=1	A0A1C3YNA9	FGRAMPH1_01T15555	58 kDa	0	0	0	26	63	37	0	1	0	37	33	66	0	1	2	16	35	13	1	0	0.333333	21.3333	42	45.3333	(-)inf	-1.58496	0.97728	1.08746	4.41504	(+)inf	7.08746
Carboxypeptidase OS=Gibberella zeae OX=5518 GN=MDCFG202_LOCUS518690 PE=3 SV=1	A0A2H3GF89	MDCFG202_LOCUS518690	58 kDa	0	0	0	28	62	37	0	1	0	36	32	65	0	1	1	21	36	12	0.666667	0	0.333333	23	42.3333	44.3333	(-)inf	-1	0.88016	0.946758	5.10852	(+)inf	7.05528
Presequence protease, mitochondrial OS=Gibberella zeae OX=5518 GN=FUG_LOCUS18519 PE=3 SV=1	A0A4E9DIH7	FUG_LOCUS18519	233 kDa	0	0	0	0	0	0	1	0	0	1	0	0	0	1	1	0	0	0	0.666667	0	0.333333	0	0	0.333333	(-)inf	-1	ZERO	(+)inf	(-)inf	ZERO	0
1,4-alpha-glucan-branching enzyme OS=Gibberella zeae (strain ATCC MYA-4620 / CBS 123657 / FGSC 9075 / NRRL 31084 / PH-1) OX=229533 GN=FG04313.1 PE=3 SV=1	I1RKB5	FG04313	80 kDa	0	0	0	0	0	0	0	0	0	0	0	0	1	0	0	0	0	0	0.333333	0	0	0	0	0	(-)inf	(-)inf	ZERO	ZERO	(-)inf	ZERO	ZERO
DNA-directed RNA polymerase subunit beta OS=Gibberella zeae (strain ATCC MYA-4620 / CBS 123657 / FGSC 9075 / NRRL 31084 / PH-1) OX=229533 GN=FG02659.1 PE=3 SV=1	I1RG11	FG02659	144 kDa	0	0	0	0	0	0	0	0	0	0	0	0	1	0	0	0	0	0	0.333333	0	0	0	0	0	(-)inf	(-)inf	ZERO	ZERO	(-)inf	ZERO	ZERO
Uncharacterized protein OS=Gibberella zeae OX=5518 GN=FUG_LOCUS145448 PE=4 SV=1	A0A4U9EMT4	FUG_LOCUS145448	45 kDa	0	0	0	0	0	0	0	0	0	0	0	0	1	0	0	0	0	0	0.333333	0	0	0	0	0	(-)inf	(-)inf	ZERO	ZERO	(-)inf	ZERO	ZERO
Nucleoprotein TPR/MLP1 domain-containing protein OS=Gibberella zeae OX=5518 GN=FUG_LOCUS541775 PE=4 SV=1	A0A4E9EKA7	FUG_LOCUS541775	318 kDa	0	0	0	0	0	0	0	0	0	0	0	0	1	0	0	0	0	0	0.333333	0	0	0	0	0	(-)inf	(-)inf	ZERO	ZERO	(-)inf	ZERO	ZERO
Phenol 2-monooxygenase OS=Gibberella zeae OX=5518 GN=FUG_LOCUS145563 PE=3 SV=1	A0A2H3FE51	FUG_LOCUS145563	74 kDa	0	0	0	0	0	0	0	0	0	0	0	0	0	0	1	0	0	0	0.333333	0	0	0	0	0	(-)inf	(-)inf	ZERO	ZERO	(-)inf	ZERO	ZERO
AAA+ ATPase domain-containing protein OS=Gibberella zeae OX=5518 GN=FUG_LOCUS257680 PE=3 SV=1	A0A2H3GAD3	FUG_LOCUS257680	44 kDa	0	0	0	0	0	0	0	0	0	0	0	0	0	1	0	0	0	0	0.333333	0	0	0	0	0	(-)inf	(-)inf	ZERO	ZERO	(-)inf	ZERO	ZERO
Chromosome 1, complete genome OS=Gibberella zeae (strain ATCC MYA-4620 / CBS 123657 / FGSC 9075 / NRRL 31084 / PH-1) OX=229533 GN=FGRAMPH1_01T04685 PE=4 SV=1	A0A1C3YIQ4	FGRAMPH1_01T04685	36 kDa	0	0	0	0	0	0	0	0	0	0	0	0	0	0	1	0	0	0	0.333333	0	0	0	0	0	(-)inf	(-)inf	ZERO	ZERO	(-)inf	ZERO	ZERO
Chromosome 3, complete genome OS=Gibberella zeae (strain ATCC MYA-4620 / CBS 123657 / FGSC 9075 / NRRL 31084 / PH-1) OX=229533 GN=FG05003.1 PE=3 SV=1	I1RM26	FG05003	42 kDa	0	0	0	0	0	0	0	0	0	0	0	0	0	1	0	0	0	0	0.333333	0	0	0	0	0	(-)inf	(-)inf	ZERO	ZERO	(-)inf	ZERO	ZERO
Obg-like ATPase 1 OS=Gibberella zeae (strain ATCC MYA-4620 / CBS 123657 / FGSC 9075 / NRRL 31084 / PH-1) OX=229533 GN=FG11469.1 PE=3 SV=1	I1S3S3	FG11469	45 kDa	0	0	0	0	0	0	0	0	0	0	0	0	0	0	1	0	0	0	0.333333	0	0	0	0	0	(-)inf	(-)inf	ZERO	ZERO	(-)inf	ZERO	ZERO
Uncharacterized protein OS=Gibberella zeae OX=5518 GN=FUG_LOCUS18743 PE=3 SV=1	A0A4U9EYJ6	FUG_LOCUS18743	146 kDa	0	0	0	0	0	0	0	0	0	0	0	0	0	0	1	0	0	0	0.333333	0	0	0	0	0	(-)inf	(-)inf	ZERO	ZERO	(-)inf	ZERO	ZERO
Porphobilinogen deaminase OS=Gibberella zeae OX=5518 GN=FUG_LOCUS237164 PE=3 SV=1	A0A2H3H303	FUG_LOCUS237164	37 kDa	0	0	0	0	0	0	0	0	0	0	0	0	0	0	1	0	0	0	0.333333	0	0	0	0	0	(-)inf	(-)inf	ZERO	ZERO	(-)inf	ZERO	ZERO
Kynurenine formamidase OS=Gibberella zeae OX=5518 GN=FUG_LOCUS122243 PE=3 SV=1	A0A2H3HJ53	FUG_LOCUS122243	31 kDa	0	0	0	0	0	0	0	0	0	0	0	0	0	0	1	0	0	0	0.333333	0	0	0	0	0	(-)inf	(-)inf	ZERO	ZERO	(-)inf	ZERO	ZERO
Chromosome 2, complete genome OS=Gibberella zeae (strain ATCC MYA-4620 / CBS 123657 / FGSC 9075 / NRRL 31084 / PH-1) OX=229533 GN=FG08449.1 PE=4 SV=1	I1RVZ7	FG08449	52 kDa	0	0	0	0	0	0	0	0	0	0	0	0	0	1	0	0	0	0	0.333333	0	0	0	0	0	(-)inf	(-)inf	ZERO	ZERO	(-)inf	ZERO	ZERO
Acyl-protein thioesterase 1 OS=Gibberella zeae OX=5518 GN=FUG_LOCUS72983 PE=3 SV=1	A0A2H3FZQ2	FUG_LOCUS72983	32 kDa	0	0	0	0	0	0	0	0	0	0	0	0	0	0	1	0	0	0	0.333333	0	0	0	0	0	(-)inf	(-)inf	ZERO	ZERO	(-)inf	ZERO	ZERO
Uroporphyrinogen decarboxylase OS=Gibberella zeae OX=5518 GN=FUG_LOCUS580641 PE=3 SV=1	A0A2H3FUA0	FUG_LOCUS580641	41 kDa	0	0	0	0	0	0	0	0	0	0	0	0	0	0	1	0	0	0	0.333333	0	0	0	0	0	(-)inf	(-)inf	ZERO	ZERO	(-)inf	ZERO	ZERO
Chromosome 2, complete genome OS=Gibberella zeae (strain ATCC MYA-4620 / CBS 123657 / FGSC 9075 / NRRL 31084 / PH-1) OX=229533 GN=FG08336.1 PE=4 SV=1	I1RVQ1	FG08336	31 kDa	0	0	0	0	0	0	0	0	0	0	0	0	0	0	1	0	0	0	0.333333	0	0	0	0	0	(-)inf	(-)inf	ZERO	ZERO	(-)inf	ZERO	ZERO
Mannitol-1-phosphate 5-dehydrogenase OS=Gibberella zeae (strain ATCC MYA-4620 / CBS 123657 / FGSC 9075 / NRRL 31084 / PH-1) OX=229533 GN=FGRAMPH1_01T18897 PE=3 SV=1	A0A0E0SI42	FGRAMPH1_01T18897	44 kDa	0	0	0	0	0	0	0	0	0	0	0	0	0	0	1	0	0	0	0.333333	0	0	0	0	0	(-)inf	(-)inf	ZERO	ZERO	(-)inf	ZERO	ZERO
NADP-dependent oxidoreductase domain-containing protein OS=Gibberella zeae OX=5518 GN=FUG_LOCUS356229 PE=4 SV=1	A0A4E9E2L3	FUG_LOCUS356229	34 kDa	0	0	0	0	0	0	0	0	0	0	0	0	0	0	1	0	0	0	0.333333	0	0	0	0	0	(-)inf	(-)inf	ZERO	ZERO	(-)inf	ZERO	ZERO
Transcription initiation factor IIA subunit 2 OS=Gibberella zeae (strain ATCC MYA-4620 / CBS 123657 / FGSC 9075 / NRRL 31084 / PH-1) OX=229533 GN=FG05301.1 PE=3 SV=1	I1RMV1	FG05301	13 kDa	0	0	0	0	0	0	0	0	0	0	0	0	0	0	1	0	0	0	0.333333	0	0	0	0	0	(-)inf	(-)inf	ZERO	ZERO	(-)inf	ZERO	ZERO
Uncharacterized protein OS=Gibberella zeae OX=5518 GN=MDCFG202_LOCUS232210 PE=4 SV=1	A0A8H3JLP6	MDCFG202_LOCUS232210	21 kDa	0	0	0	0	0	0	0	0	0	0	0	0	0	1	0	0	0	0	0.333333	0	0	0	0	0	(-)inf	(-)inf	ZERO	ZERO	(-)inf	ZERO	ZERO
Uncharacterized protein OS=Gibberella zeae OX=5518 GN=FUG_LOCUS89227 PE=4 SV=1	A0A2H3HSP1	FUG_LOCUS89227	42 kDa	0	0	0	0	0	0	0	0	0	0	0	0	0	0	1	0	0	0	0.333333	0	0	0	0	0	(-)inf	(-)inf	ZERO	ZERO	(-)inf	ZERO	ZERO
MSP domain-containing protein OS=Gibberella zeae OX=5518 GN=FUG_LOCUS34911 PE=3 SV=1	A0A4E9EAA2	FUG_LOCUS34911	32 kDa	0	0	0	0	0	0	0	0	0	0	0	0	0	0	1	0	0	0	0.333333	0	0	0	0	0	(-)inf	(-)inf	ZERO	ZERO	(-)inf	ZERO	ZERO
Chromosome 2, complete genome OS=Gibberella zeae (strain ATCC MYA-4620 / CBS 123657 / FGSC 9075 / NRRL 31084 / PH-1) OX=229533 GN=FG03430.1 PE=3 SV=1	V6RD34	FG03430	33 kDa	0	0	0	0	0	0	0	0	0	0	0	0	0	0	1	0	0	0	0.333333	0	0	0	0	0	(-)inf	(-)inf	ZERO	ZERO	(-)inf	ZERO	ZERO
Histone chaperone domain-containing protein OS=Gibberella zeae OX=5518 GN=FUG_LOCUS580723 PE=3 SV=1	A0A4U9EW65	FUG_LOCUS580723	13 kDa	0	0	0	0	0	0	0	0	0	0	0	0	0	1	0	0	0	0	0.333333	0	0	0	0	0	(-)inf	(-)inf	ZERO	ZERO	(-)inf	ZERO	ZERO
Chromosome 3, complete genome OS=Gibberella zeae (strain ATCC MYA-4620 / CBS 123657 / FGSC 9075 / NRRL 31084 / PH-1) OX=229533 GN=FG05508.1 PE=3 SV=1	I1RND5	FG05508	27 kDa	0	0	0	0	0	0	0	0	0	0	0	0	0	0	1	0	0	0	0.333333	0	0	0	0	0	(-)inf	(-)inf	ZERO	ZERO	(-)inf	ZERO	ZERO
Eukaryotic peptide chain release factor GTP-binding subunit OS=Gibberella zeae (strain ATCC MYA-4620 / CBS 123657 / FGSC 9075 / NRRL 31084 / PH-1) OX=229533 GN=FG08603.1 PE=3 SV=1	I1RWD7	FG08603	77 kDa	0	0	0	0	0	0	0	0	0	0	0	0	1	0	0	0	0	0	0.333333	0	0	0	0	0	(-)inf	(-)inf	ZERO	ZERO	(-)inf	ZERO	ZERO
P-type Na(+) transporter OS=Gibberella zeae OX=5518 GN=FUG_LOCUS72725 PE=3 SV=1	A0A2H3GEN6	FUG_LOCUS72725	124 kDa	0	0	0	0	0	0	0	0	0	0	0	0	1	0	0	0	0	0	0.333333	0	0	0	0	0	(-)inf	(-)inf	ZERO	ZERO	(-)inf	ZERO	ZERO
Chromosome 3, complete genome OS=Gibberella zeae (strain ATCC MYA-4620 / CBS 123657 / FGSC 9075 / NRRL 31084 / PH-1) OX=229533 GN=FGRAMPH1_01T20731 PE=4 SV=1	A0A0E0SJU2	FGRAMPH1_01T20731	63 kDa	0	0	0	0	0	0	0	0	0	0	0	0	1	0	0	0	0	0	0.333333	0	0	0	0	0	(-)inf	(-)inf	ZERO	ZERO	(-)inf	ZERO	ZERO
Ceramide-binding protein SVF1 OS=Gibberella zeae (strain ATCC MYA-4620 / CBS 123657 / FGSC 9075 / NRRL 31084 / PH-1) OX=229533 GN=SVF1 PE=3 SV=1	Q4ICI6	SVF1	41 kDa	0	0	0	0	0	0	0	0	0	0	0	0	1	0	0	0	0	0	0.333333	0	0	0	0	0	(-)inf	(-)inf	ZERO	ZERO	(-)inf	ZERO	ZERO
NADH-cytochrome b5 reductase OS=Gibberella zeae OX=5518 GN=FUG_LOCUS257972 PE=3 SV=1	A0A2H3FT63	FUG_LOCUS257972	36 kDa	0	0	0	0	0	0	0	0	0	0	0	0	1	0	0	0	0	0	0.333333	0	0	0	0	0	(-)inf	(-)inf	ZERO	ZERO	(-)inf	ZERO	ZERO
RRM domain-containing protein OS=Gibberella zeae OX=5518 GN=FUG_LOCUS465470 PE=4 SV=1	A0A4E9EH41	FUG_LOCUS465470	52 kDa	0	0	0	0	0	0	0	0	0	0	0	0	1	0	0	0	0	0	0.333333	0	0	0	0	0	(-)inf	(-)inf	ZERO	ZERO	(-)inf	ZERO	ZERO
Aromatic amino acid beta-eliminating lyase/threonine aldolase domain-containing protein OS=Gibberella zeae (strain ATCC MYA-4620 / CBS 123657 / FGSC 9075 / NRRL 31084 / PH-1) OX=229533 GN=FG05623.1 PE=3 SV=1	A0A098E4W1	FG05623	47 kDa	0	0	0	0	0	0	0	0	0	0	0	0	1	0	0	0	0	0	0.333333	0	0	0	0	0	(-)inf	(-)inf	ZERO	ZERO	(-)inf	ZERO	ZERO
Sorting nexin-3 OS=Gibberella zeae (strain ATCC MYA-4620 / CBS 123657 / FGSC 9075 / NRRL 31084 / PH-1) OX=229533 GN=SNX3 PE=3 SV=2	Q4I1H6	SNX3	19 kDa	0	0	0	0	0	0	0	0	0	0	0	0	1	0	0	0	0	0	0.333333	0	0	0	0	0	(-)inf	(-)inf	ZERO	ZERO	(-)inf	ZERO	ZERO
F-actin-capping protein subunit beta OS=Gibberella zeae OX=5518 GN=FUG_LOCUS257650 PE=3 SV=1	A0A2H3G6W1	FUG_LOCUS257650	31 kDa	0	0	0	0	0	0	0	0	0	0	0	0	1	0	0	0	0	0	0.333333	0	0	0	0	0	(-)inf	(-)inf	ZERO	ZERO	(-)inf	ZERO	ZERO
CAP-Gly domain-containing protein OS=Gibberella zeae OX=5518 GN=FUG_LOCUS431802 PE=4 SV=1	A0A4E9EG02-DECOY			0	0	0	0	0	0	0	0	0	0	0	0	1	0	0	0	0	0	0.333333	0	0	0	0	0	(-)inf	(-)inf	ZERO	ZERO	(-)inf	ZERO	ZERO
Chromosome 4, complete genome OS=Gibberella zeae (strain ATCC MYA-4620 / CBS 123657 / FGSC 9075 / NRRL 31084 / PH-1) OX=229533 GN=FG09719.1 PE=4 SV=1	I1RZ89	FG09719	12 kDa	0	0	0	0	0	0	0	0	0	0	0	0	1	0	0	0	0	0	0.333333	0	0	0	0	0	(-)inf	(-)inf	ZERO	ZERO	(-)inf	ZERO	ZERO
Uncharacterized protein OS=Gibberella zeae OX=5518 GN=FUG_LOCUS145386 PE=3 SV=1	A0A2H3GAL8	FUG_LOCUS145386	30 kDa	0	0	0	0	0	0	0	0	0	0	0	0	1	0	0	0	0	0	0.333333	0	0	0	0	0	(-)inf	(-)inf	ZERO	ZERO	(-)inf	ZERO	ZERO
Chromosome 1, complete genome OS=Gibberella zeae (strain ATCC MYA-4620 / CBS 123657 / FGSC 9075 / NRRL 31084 / PH-1) OX=229533 GN=FG01358.1 PE=4 SV=1	I1RCN6	FG01358	45 kDa	0	0	0	0	0	0	0	0	0	0	0	0	1	0	0	0	0	0	0.333333	0	0	0	0	0	(-)inf	(-)inf	ZERO	ZERO	(-)inf	ZERO	ZERO
Chromosome 3, complete genome OS=Gibberella zeae (strain ATCC MYA-4620 / CBS 123657 / FGSC 9075 / NRRL 31084 / PH-1) OX=229533 GN=FG05153.1 PE=4 SV=1	I1RMG3	FG05153	29 kDa	0	0	0	0	0	0	0	0	0	0	0	0	1	0	0	0	0	0	0.333333	0	0	0	0	0	(-)inf	(-)inf	ZERO	ZERO	(-)inf	ZERO	ZERO
rRNA-processing protein EBP2 OS=Gibberella zeae OX=5518 GN=MDCFG202_LOCUS342085 PE=3 SV=1	A0A9N8RGZ1	MDCFG202_LOCUS342085	47 kDa	0	0	0	0	0	0	0	0	0	0	0	0	1	0	0	0	0	0	0.333333	0	0	0	0	0	(-)inf	(-)inf	ZERO	ZERO	(-)inf	ZERO	ZERO
Chromosome 2, complete genome OS=Gibberella zeae (strain ATCC MYA-4620 / CBS 123657 / FGSC 9075 / NRRL 31084 / PH-1) OX=229533 GN=FG08417.1 PE=3 SV=1	I1RVX0	FG08417	39 kDa	0	0	0	0	0	0	0	0	0	0	0	0	1	0	0	0	0	0	0.333333	0	0	0	0	0	(-)inf	(-)inf	ZERO	ZERO	(-)inf	ZERO	ZERO
Amidohydrolase-related domain-containing protein OS=Gibberella zeae OX=5518 GN=MDCFG202_LOCUS259924 PE=4 SV=1	A0A9N8RDQ3	MDCFG202_LOCUS259924	57 kDa	0	0	0	0	0	0	0	0	0	0	0	0	1	0	0	0	0	0	0.333333	0	0	0	0	0	(-)inf	(-)inf	ZERO	ZERO	(-)inf	ZERO	ZERO
Transcription elongation factor OS=Gibberella zeae OX=5518 GN=FUG_LOCUS258000 PE=3 SV=1	A0A2H3FT26	FUG_LOCUS258000	34 kDa	0	0	0	0	0	0	0	0	0	0	0	0	1	0	0	0	0	0	0.333333	0	0	0	0	0	(-)inf	(-)inf	ZERO	ZERO	(-)inf	ZERO	ZERO
Mitochondrial potassium channel ATP-binding subunit OS=Gibberella zeae OX=5518 GN=FUG_LOCUS55118 PE=4 SV=1	A0A4E9D2G4	FUG_LOCUS55118	313 kDa	0	0	0	0	0	0	0	0	0	0	0	0	1	0	0	0	0	0	0.333333	0	0	0	0	0	(-)inf	(-)inf	ZERO	ZERO	(-)inf	ZERO	ZERO
IST1 OS=Gibberella zeae OX=5518 GN=FUG_LOCUS89359 PE=3 SV=1	A0A2H3HAJ7	FUG_LOCUS89359	32 kDa	0	0	0	0	0	0	0	0	0	0	0	0	1	0	0	0	0	0	0.333333	0	0	0	0	0	(-)inf	(-)inf	ZERO	ZERO	(-)inf	ZERO	ZERO
RRM domain-containing protein OS=Gibberella zeae OX=5518 GN=FUG_LOCUS35145 PE=4 SV=1	A0A4E9E5X6	FUG_LOCUS35145	72 kDa	0	0	0	0	0	0	0	0	0	0	0	0	1	0	0	0	0	0	0.333333	0	0	0	0	0	(-)inf	(-)inf	ZERO	ZERO	(-)inf	ZERO	ZERO
RING-A protein OS=Gibberella zeae OX=5518 PE=2 SV=1	Q000R4		13 kDa	0	0	0	0	0	0	0	0	0	0	0	0	1	0	0	0	0	0	0.333333	0	0	0	0	0	(-)inf	(-)inf	ZERO	ZERO	(-)inf	ZERO	ZERO
Chromosome 4, complete genome OS=Gibberella zeae (strain ATCC MYA-4620 / CBS 123657 / FGSC 9075 / NRRL 31084 / PH-1) OX=229533 GN=FG06749.1 PE=4 SV=1	I1RRL9	FG06749	48 kDa	0	0	0	0	0	0	0	0	0	0	0	0	0	1	1	0	0	0	0.666667	0	0	0	0	0	(-)inf	(-)inf	ZERO	ZERO	(-)inf	ZERO	ZERO
Uncharacterized protein OS=Gibberella zeae OX=5518 GN=MDCFG202_LOCUS232244 PE=4 SV=1	A0A8H3JN69	MDCFG202_LOCUS232244	47 kDa	0	0	0	0	0	0	0	0	0	0	0	0	0	1	1	0	0	0	0.666667	0	0	0	0	0	(-)inf	(-)inf	ZERO	ZERO	(-)inf	ZERO	ZERO
TFIIS N-terminal domain-containing protein OS=Gibberella zeae OX=5518 GN=FUG_LOCUS220973 PE=3 SV=1	A0A2H3FG16	FUG_LOCUS220973	49 kDa	0	0	0	0	0	0	0	0	0	0	0	0	0	2	0	0	0	0	0.666667	0	0	0	0	0	(-)inf	(-)inf	ZERO	ZERO	(-)inf	ZERO	ZERO
ATP synthase mitochondrial F1 complex assembly factor 2 OS=Gibberella zeae OX=5518 GN=FUG_LOCUS251763 PE=3 SV=1	A0A2H3H1P3	FUG_LOCUS251763	40 kDa	0	0	0	0	0	0	0	0	0	0	0	0	0	1	1	0	0	0	0.666667	0	0	0	0	0	(-)inf	(-)inf	ZERO	ZERO	(-)inf	ZERO	ZERO
Acetyl-coenzyme A synthetase OS=Gibberella zeae (strain ATCC MYA-4620 / CBS 123657 / FGSC 9075 / NRRL 31084 / PH-1) OX=229533 GN=FG00330.1 PE=3 SV=1	I1RA13	FG00330	80 kDa	0	0	0	0	0	0	0	0	0	0	0	0	1	1	0	0	0	0	0.666667	0	0	0	0	0	(-)inf	(-)inf	ZERO	ZERO	(-)inf	ZERO	ZERO
Uncharacterized protein OS=Gibberella zeae OX=5518 GN=MDCFG202_LOCUS242660 PE=3 SV=1	A0A2H3G4X2	MDCFG202_LOCUS242660	36 kDa	0	0	0	0	0	0	0	0	0	0	0	0	1	0	1	0	0	0	0.666667	0	0	0	0	0	(-)inf	(-)inf	ZERO	ZERO	(-)inf	ZERO	ZERO
Chromosome 3, complete genome OS=Gibberella zeae (strain ATCC MYA-4620 / CBS 123657 / FGSC 9075 / NRRL 31084 / PH-1) OX=229533 GN=FG06273.1 PE=4 SV=1	I1RQD2	FG06273	23 kDa	0	0	0	0	0	0	0	0	0	0	0	0	1	1	0	0	0	0	0.666667	0	0	0	0	0	(-)inf	(-)inf	ZERO	ZERO	(-)inf	ZERO	ZERO
Chromosome 4, complete genome OS=Gibberella zeae (strain ATCC MYA-4620 / CBS 123657 / FGSC 9075 / NRRL 31084 / PH-1) OX=229533 GN=FGRAMPH1_01T23521 PE=4 SV=1	I1RS22	FGRAMPH1_01T23521	18 kDa	0	0	0	0	0	0	0	0	0	0	0	0	1	1	0	0	0	0	0.666667	0	0	0	0	0	(-)inf	(-)inf	ZERO	ZERO	(-)inf	ZERO	ZERO
Phosphoribosylaminoimidazole-succinocarboxamide synthase OS=Gibberella zeae (strain ATCC MYA-4620 / CBS 123657 / FGSC 9075 / NRRL 31084 / PH-1) OX=229533 GN=FG09453.1 PE=3 SV=1	I1RYJ7	FG09453	34 kDa	0	0	0	0	0	0	0	0	0	0	0	0	2	0	1	0	0	0	1	0	0	0	0	0	(-)inf	(-)inf	ZERO	ZERO	(-)inf	ZERO	ZERO
Uncharacterized protein OS=Gibberella zeae OX=5518 GN=FUG_LOCUS477693 PE=3 SV=1	A0A2H3H9E9	FUG_LOCUS477693	147 kDa	0	0	0	0	0	0	0	0	0	0	0	0	1	0	0	2	2	3	0.333333	0	0	2.33333	0	0	(-)inf	(-)inf	(-)inf	(-)inf	2.80735	ZERO	ZERO
Chromosome 1, complete genome OS=Gibberella zeae (strain ATCC MYA-4620 / CBS 123657 / FGSC 9075 / NRRL 31084 / PH-1) OX=229533 GN=FG01392.1 PE=3 SV=1	I1RCR6	FG01392	38 kDa	0	0	0	0	0	0	0	0	0	0	0	0	0	0	1	2	0	0	0.333333	0	0	0.666667	0	0	(-)inf	(-)inf	(-)inf	(-)inf	1	ZERO	ZERO
Hydroxymethylglutaryl-CoA synthase ERG13 OS=Gibberella zeae (strain ATCC MYA-4620 / CBS 123657 / FGSC 9075 / NRRL 31084 / PH-1) OX=229533 GN=RGE13 PE=2 SV=1	I1RY35	RGE13	50 kDa	0	0	0	0	0	0	0	0	0	0	0	0	0	0	1	1	0	0	0.333333	0	0	0.333333	0	0	(-)inf	(-)inf	(-)inf	(-)inf	0	ZERO	ZERO
tyrosinase OS=Gibberella zeae OX=5518 GN=FUG_LOCUS187963 PE=3 SV=1	A0A2H3FCN1	FUG_LOCUS187963	62 kDa	0	0	0	0	0	0	0	0	0	0	0	0	0	0	1	1	0	0	0.333333	0	0	0.333333	0	0	(-)inf	(-)inf	(-)inf	(-)inf	0	ZERO	ZERO
Acetyl-coenzyme A synthetase OS=Gibberella zeae OX=5518 GN=MDCFG202_LOCUS63752 PE=3 SV=1	A0A8H3JUK5	MDCFG202_LOCUS63752	73 kDa	0	0	0	0	0	0	0	0	0	0	0	0	1	0	0	1	0	0	0.333333	0	0	0.333333	0	0	(-)inf	(-)inf	(-)inf	(-)inf	0	ZERO	ZERO
Chromosome 4, complete genome OS=Gibberella zeae (strain ATCC MYA-4620 / CBS 123657 / FGSC 9075 / NRRL 31084 / PH-1) OX=229533 GN=FG09012.1 PE=4 SV=1	I1RXE6	FG09012	20 kDa	0	0	0	0	0	0	0	0	0	0	0	0	1	0	0	1	0	0	0.333333	0	0	0.333333	0	0	(-)inf	(-)inf	(-)inf	(-)inf	0	ZERO	ZERO
V-type proton ATPase catalytic subunit A OS=Gibberella zeae OX=5518 GN=MDCFG202_LOCUS457128 PE=3 SV=1	A0A9N8RL27	MDCFG202_LOCUS457128	120 kDa	0	0	0	0	0	0	0	0	0	0	1	0	1	0	0	0	0	0	0.333333	0	0	0	0	0.333333	(-)inf	(-)inf	ZERO	(+)inf	(-)inf	ZERO	(+)inf
acetyl-CoA C-acyltransferase OS=Gibberella zeae (strain ATCC MYA-4620 / CBS 123657 / FGSC 9075 / NRRL 31084 / PH-1) OX=229533 GN=FG04243.1 PE=3 SV=1	I1RK55	FG04243	44 kDa	0	0	0	0	0	0	0	0	0	1	0	0	0	1	0	0	0	0	0.333333	0	0	0	0	0.333333	(-)inf	(-)inf	ZERO	(+)inf	(-)inf	ZERO	(+)inf
Chromosome 2, complete genome OS=Gibberella zeae (strain ATCC MYA-4620 / CBS 123657 / FGSC 9075 / NRRL 31084 / PH-1) OX=229533 GN=FG04357.1 PE=4 SV=1	I1RKF5	FG04357	75 kDa	0	0	0	9	6	19	0	0	0	3	7	14	0	1	0	20	21	31	0.333333	0	0	24	11.3333	8	(-)inf	(-)inf	-1.08246	-1.58496	6.16993	(+)inf	(+)inf
Chromosome 3, complete genome OS=Gibberella zeae (strain ATCC MYA-4620 / CBS 123657 / FGSC 9075 / NRRL 31084 / PH-1) OX=229533 GN=FG11472.1 PE=3 SV=1	I1S3S6	FG11472	92 kDa	0	0	0	26	38	37	0	0	0	10	14	31	0	1	0	9	26	17	0.333333	0	0	17.3333	33.6667	18.3333	(-)inf	(-)inf	0.957772	0.08092	5.70044	(+)inf	(+)inf
Chromosome 1, complete genome OS=Gibberella zeae (strain ATCC MYA-4620 / CBS 123657 / FGSC 9075 / NRRL 31084 / PH-1) OX=229533 GN=FG01179.1 PE=4 SV=1	I1RC76	FG01179	21 kDa	0	0	0	6	4	10	0	0	0	2	5	2	1	0	0	5	9	13	0.333333	0	0	9	6.66667	3	(-)inf	(-)inf	-0.432959	-1.58496	4.75489	(+)inf	(+)inf
Mannan endo-1,6-alpha-mannosidase OS=Gibberella zeae (strain ATCC MYA-4620 / CBS 123657 / FGSC 9075 / NRRL 31084 / PH-1) OX=229533 GN=FG10387.1 PE=3 SV=1	I1S0Z5	FG10387	50 kDa	0	0	0	1	3	5	0	0	0	2	5	0	0	0	1	1	0	0	0.333333	0	0	0.333333	3	2.33333	(-)inf	(-)inf	3.16993	2.80735	0	(+)inf	(+)inf
adenine phosphoribosyltransferase OS=Gibberella zeae OX=5518 GN=MDCFG202_LOCUS496301 PE=3 SV=1	A0A2H3HC00	MDCFG202_LOCUS496301	23 kDa	1	0	0	0	0	0	0	0	0	0	0	0	0	1	1	0	0	0	0.666667	0.333333	0	0	0	0	-1	(-)inf	ZERO	ZERO	(-)inf	(-)inf	ZERO
Chromosome 3, complete genome OS=Gibberella zeae (strain ATCC MYA-4620 / CBS 123657 / FGSC 9075 / NRRL 31084 / PH-1) OX=229533 GN=FG05182.1 PE=4 SV=1	A0A098DYT7	FG05182	132 kDa	1	0	0	0	0	0	0	0	1	0	0	0	1	0	1	0	0	0	0.666667	0.333333	0.333333	0	0	0	-1	-1	ZERO	ZERO	(-)inf	(-)inf	(-)inf
End binding 1 protein OS=Gibberella zeae OX=5518 GN=FUG_LOCUS103818 PE=3 SV=1	A0A1B0P444	FUG_LOCUS103818	27 kDa	1	0	0	0	0	0	1	0	0	0	0	0	2	0	0	0	0	0	0.666667	0.333333	0.333333	0	0	0	-1	-1	ZERO	ZERO	(-)inf	(-)inf	(-)inf
N-acetyltransferase domain-containing protein OS=Gibberella zeae OX=5518 GN=FUG_LOCUS806 PE=4 SV=1	A0A2H3FPF0	FUG_LOCUS806	27 kDa	1	1	0	0	0	0	2	0	0	0	0	0	2	2	0	0	0	0	1.33333	0.666667	0.666667	0	0	0	-1	-1	ZERO	ZERO	(-)inf	(-)inf	(-)inf
Multiprotein-bridging factor 1 OS=Gibberella zeae (strain ATCC MYA-4620 / CBS 123657 / FGSC 9075 / NRRL 31084 / PH-1) OX=229533 GN=FG10179.1 PE=3 SV=1	I1S0F5	FG10179	16 kDa	1	1	0	0	0	0	0	0	1	0	0	0	1	2	1	0	0	0	1.33333	0.666667	0.333333	0	0	0	-1	-2	ZERO	ZERO	(-)inf	(-)inf	(-)inf
Uncharacterized protein OS=Gibberella zeae OX=5518 GN=FUG_LOCUS323902 PE=3 SV=1	A0A2H3G7E3	FUG_LOCUS323902	55 kDa	1	0	0	5	6	4	0	0	1	6	8	9	1	0	1	12	11	4	0.666667	0.333333	0.333333	9	5	7.66667	-1	-1	-0.847997	-0.231326	3.75489	3.90689	4.52356
S5 DRBM domain-containing protein OS=Gibberella zeae OX=5518 GN=FUG_LOCUS541978 PE=3 SV=1	A0A4E9EL53	FUG_LOCUS541978	66 kDa	0	1	0	0	0	0	0	0	1	0	0	0	0	1	1	0	0	0	0.666667	0.333333	0.333333	0	0	0	-1	-1	ZERO	ZERO	(-)inf	(-)inf	(-)inf
Chromosome 4, complete genome OS=Gibberella zeae (strain ATCC MYA-4620 / CBS 123657 / FGSC 9075 / NRRL 31084 / PH-1) OX=229533 GN=FG09744.1 PE=3 SV=1	A0A0E0SGM4	FG09744	95 kDa	0	0	1	0	0	0	0	0	1	0	0	0	1	1	0	0	0	0	0.666667	0.333333	0.333333	0	0	0	-1	-1	ZERO	ZERO	(-)inf	(-)inf	(-)inf
Chromosome 4, complete genome OS=Gibberella zeae (strain ATCC MYA-4620 / CBS 123657 / FGSC 9075 / NRRL 31084 / PH-1) OX=229533 GN=FG07009.1 PE=4 SV=1	A0A098DPR9	FG07009	150 kDa	0	1	1	0	0	0	0	0	1	0	0	0	2	1	1	0	0	0	1.33333	0.666667	0.333333	0	0	0	-1	-2	ZERO	ZERO	(-)inf	(-)inf	(-)inf
Chromosome 1, complete genome OS=Gibberella zeae (strain ATCC MYA-4620 / CBS 123657 / FGSC 9075 / NRRL 31084 / PH-1) OX=229533 GN=FG01941.1 PE=3 SV=1	I1RE65	FG01941	27 kDa	0	2	0	0	0	0	0	0	1	0	0	0	2	1	1	0	0	0	1.33333	0.666667	0.333333	0	0	0	-1	-2	ZERO	ZERO	(-)inf	(-)inf	(-)inf
Cytochrome b-c1 complex subunit 7 OS=Gibberella zeae (strain ATCC MYA-4620 / CBS 123657 / FGSC 9075 / NRRL 31084 / PH-1) OX=229533 GN=FG10293.1 PE=3 SV=1	I1S0Q7	FG10293	15 kDa	0	0	1	2	0	0	1	0	0	0	0	0	1	1	0	0	0	0	0.666667	0.333333	0.333333	0	0.666667	0	-1	-1	(+)inf	ZERO	(-)inf	1	(-)inf
Cystathionine beta-synthase OS=Gibberella zeae OX=5518 GN=FUG_LOCUS323920 PE=3 SV=1	A0A4E9E9I7	FUG_LOCUS323920	56 kDa	0	0	1	0	0	0	0	0	1	1	0	0	0	1	1	0	0	0	0.666667	0.333333	0.333333	0	0	0.333333	-1	-1	ZERO	(+)inf	(-)inf	(-)inf	0
CCT-beta OS=Gibberella zeae OX=5518 GN=FUG_LOCUS18654 PE=3 SV=1	A0A2H3GQ29	FUG_LOCUS18654	57 kDa	1	0	0	0	0	0	1	0	0	0	0	0	1	1	0	0	0	0	0.666667	0.333333	0.333333	0	0	0	-1	-1	ZERO	ZERO	(-)inf	(-)inf	(-)inf
Aldehyde dehydrogenase domain-containing protein OS=Gibberella zeae (strain ATCC MYA-4620 / CBS 123657 / FGSC 9075 / NRRL 31084 / PH-1) OX=229533 GN=FG05831.1 PE=3 SV=1	V6RBR5	FG05831	53 kDa	1	0	0	0	0	0	0	0	1	0	0	0	1	0	1	0	0	0	0.666667	0.333333	0.333333	0	0	0	-1	-1	ZERO	ZERO	(-)inf	(-)inf	(-)inf
Tryptophan synthase OS=Gibberella zeae (strain ATCC MYA-4620 / CBS 123657 / FGSC 9075 / NRRL 31084 / PH-1) OX=229533 GN=FG10743.1 PE=3 SV=1	I1S1W8	FG10743	77 kDa	1	1	0	0	0	0	1	0	1	0	1	2	2	0	2	2	0	0	1.33333	0.666667	0.666667	0.666667	0	1	-1	-1	(-)inf	0.584963	-1	(-)inf	0.584963
Uncharacterized protein OS=Gibberella zeae OX=5518 GN=MDCFG202_LOCUS335251 PE=3 SV=1	A0A2H3H9T2	MDCFG202_LOCUS335251	140 kDa	1	0	5	0	0	0	0	4	0	0	1	0	1	1	10	0	0	0	4	2	1.33333	0	0	0.333333	-1	-1.58496	ZERO	(+)inf	(-)inf	(-)inf	-2
Translation initiation factor 5A-like N-terminal domain-containing protein OS=Gibberella zeae OX=5518 GN=MDCFG202_LOCUS142489 PE=4 SV=1	A0A9N8NG09	MDCFG202_LOCUS142489	67 kDa	4	2	3	2	0	0	4	2	2	1	9	0	7	5	8	3	0	0	6.66667	3	2.66667	1	0.666667	3.33333	-1.152	-1.32193	-0.584963	1.73697	-2.73697	-2.16993	0.321928
PCI domain-containing protein OS=Gibberella zeae OX=5518 GN=FUG_LOCUS562642 PE=3 SV=1	A0A2H3GXR5	FUG_LOCUS562642	44 kDa	0	1	1	0	0	0	1	0	1	0	0	0	1	2	2	0	0	0	1.66667	0.666667	0.666667	0	0	0	-1.32193	-1.32193	ZERO	ZERO	(-)inf	(-)inf	(-)inf
Coatomer subunit epsilon OS=Gibberella zeae (strain ATCC MYA-4620 / CBS 123657 / FGSC 9075 / NRRL 31084 / PH-1) OX=229533 GN=FG10180.1 PE=3 SV=1	V6RXW9	FG10180	32 kDa	0	0	2	0	0	0	1	1	0	0	0	0	2	2	1	1	0	0	1.66667	0.666667	0.666667	0.333333	0	0	-1.32193	-1.32193	(-)inf	(-)inf	-2.32193	(-)inf	(-)inf
Uncharacterized protein OS=Gibberella zeae OX=5518 GN=FUG_LOCUS477573 PE=4 SV=1	A0A2H3HGV1	FUG_LOCUS477573	59 kDa	2	1	1	0	0	0	2	1	2	0	0	0	2	3	5	0	0	0	3.33333	1.33333	1.66667	0	0	0	-1.32193	-1	ZERO	ZERO	(-)inf	(-)inf	(-)inf
Chromosome 2, complete genome OS=Gibberella zeae (strain ATCC MYA-4620 / CBS 123657 / FGSC 9075 / NRRL 31084 / PH-1) OX=229533 GN=FG04121.1 PE=3 SV=1	I1RJT9	FG04121	48 kDa	0	0	1	0	0	0	0	0	0	0	0	0	0	2	1	0	0	0	1	0.333333	0	0	0	0	-1.58496	(-)inf	ZERO	ZERO	(-)inf	(-)inf	ZERO
Chromosome 3, complete genome OS=Gibberella zeae (strain ATCC MYA-4620 / CBS 123657 / FGSC 9075 / NRRL 31084 / PH-1) OX=229533 GN=FG06035.1 PE=3 SV=1	I1RPQ7	FG06035	39 kDa	0	1	0	0	0	0	0	0	0	0	0	0	1	1	1	0	0	0	1	0.333333	0	0	0	0	-1.58496	(-)inf	ZERO	ZERO	(-)inf	(-)inf	ZERO
Oxysterol-binding protein OS=Gibberella zeae OX=5518 GN=FUG_LOCUS55384 PE=3 SV=1	A0A2H3FNJ2	FUG_LOCUS55384	45 kDa	0	0	1	0	0	0	0	0	1	0	0	0	1	1	1	0	0	0	1	0.333333	0.333333	0	0	0	-1.58496	-1.58496	ZERO	ZERO	(-)inf	(-)inf	(-)inf
Chromosome 4, complete genome OS=Gibberella zeae (strain ATCC MYA-4620 / CBS 123657 / FGSC 9075 / NRRL 31084 / PH-1) OX=229533 GN=FG06744.1 PE=4 SV=1	I1RRL5	FG06744	38 kDa	0	0	1	0	0	0	0	1	0	0	0	0	1	1	1	0	0	0	1	0.333333	0.333333	0	0	0	-1.58496	-1.58496	ZERO	ZERO	(-)inf	(-)inf	(-)inf
Ribosome biogenesis protein YTM1 OS=Gibberella zeae OX=5518 GN=YTM1 PE=3 SV=1	A0A2H3G4V6	YTM1	51 kDa	0	1	0	0	0	0	1	0	0	0	0	0	1	2	1	0	0	0	1.33333	0.333333	0.333333	0	0	0	-2	-2	ZERO	ZERO	(-)inf	(-)inf	(-)inf
Protein kinase domain-containing protein OS=Gibberella zeae OX=5518 GN=FUG_LOCUS477335 PE=3 SV=1	A0A4E9EI19	FUG_LOCUS477335	42 kDa	1	0	1	0	4	0	0	0	1	0	0	0	1	0	1	2	0	0	0.666667	0.666667	0.333333	0.666667	1.33333	0	0	-1	1	(-)inf	0	1	(-)inf
non-specific serine/threonine protein kinase OS=Gibberella zeae OX=5518 GN=FUG_LOCUS337119 PE=4 SV=1	A0A4E9DY97	FUG_LOCUS337119	198 kDa	1	1	0	0	0	0	0	0	0	0	0	0	1	0	0	0	0	0	0.333333	0.666667	0	0	0	0	1	(-)inf	ZERO	ZERO	(-)inf	(-)inf	ZERO
Uridylate kinase OS=Gibberella zeae OX=5518 GN=FUG_LOCUS425948 PE=3 SV=1	A0A679NCY0	FUG_LOCUS425948	29 kDa	1	0	1	0	0	0	0	0	0	0	0	0	1	0	0	0	0	0	0.333333	0.666667	0	0	0	0	1	(-)inf	ZERO	ZERO	(-)inf	(-)inf	ZERO
Adenylyl-sulfate kinase OS=Gibberella zeae (strain ATCC MYA-4620 / CBS 123657 / FGSC 9075 / NRRL 31084 / PH-1) OX=229533 GN=FGRAMPH1_01T03283 PE=3 SV=1	I1RCL0	FGRAMPH1_01T03283	23 kDa	0	2	0	0	0	0	0	1	0	0	0	0	2	0	1	0	0	0	1	0.666667	0.333333	0	0	0	-0.584963	-1.58496	ZERO	ZERO	(-)inf	(-)inf	(-)inf
Tryptophan synthase beta chain-like PALP domain-containing protein OS=Gibberella zeae OX=5518 GN=FUG_LOCUS122076 PE=4 SV=1	A0A4U9F8A5	FUG_LOCUS122076	40 kDa	2	1	1	0	0	0	0	0	0	0	0	0	0	1	0	0	0	0	0.333333	1.33333	0	0	0	0	2	(-)inf	ZERO	ZERO	(-)inf	(-)inf	ZERO
Chromosome 4, complete genome OS=Gibberella zeae (strain ATCC MYA-4620 / CBS 123657 / FGSC 9075 / NRRL 31084 / PH-1) OX=229533 GN=FG06825.1 PE=3 SV=1	I1RRT6	FG06825	46 kDa	2	0	1	0	0	0	0	0	0	0	0	0	0	0	1	2	0	0	0.333333	1	0	0.666667	0	0	1.58496	(-)inf	(-)inf	(-)inf	1	(-)inf	ZERO
Uncharacterized protein OS=Gibberella zeae OX=5518 GN=FUG_LOCUS431643 PE=3 SV=1	A0A2H3FS21	FUG_LOCUS431643	29 kDa	1	1	1	0	0	0	0	0	0	0	0	0	0	1	0	0	0	0	0.333333	1	0	0	0	0	1.58496	(-)inf	ZERO	ZERO	(-)inf	(-)inf	ZERO
Eukaryotic translation initiation factor 3 subunit M OS=Gibberella zeae (strain ATCC MYA-4620 / CBS 123657 / FGSC 9075 / NRRL 31084 / PH-1) OX=229533 GN=FG07122.1 PE=3 SV=1	I1RSK1	FG07122	51 kDa	1	1	1	4	0	0	0	0	0	2	0	0	0	0	1	0	0	0	0.333333	1	0	0	1.33333	0.666667	1.58496	(-)inf	(+)inf	(+)inf	(-)inf	0.415037	(+)inf
Chromosome 2, complete genome OS=Gibberella zeae (strain ATCC MYA-4620 / CBS 123657 / FGSC 9075 / NRRL 31084 / PH-1) OX=229533 GN=FG08676.1 PE=3 SV=1	I1RWK3	FG08676	18 kDa	2	2	1	0	0	0	0	0	1	0	1	0	1	0	1	1	0	0	0.666667	1.66667	0.333333	0.333333	0	0.333333	1.32193	-1	(-)inf	0	-1	(-)inf	0
Chromosome 1, complete genome OS=Gibberella zeae (strain ATCC MYA-4620 / CBS 123657 / FGSC 9075 / NRRL 31084 / PH-1) OX=229533 GN=FGRAMPH1_01T06765 PE=4 SV=1	A0A1C3YJC0	FGRAMPH1_01T06765	91 kDa	7	1	1	0	0	0	1	0	1	0	0	0	3	1	0	1	0	0	1.33333	3	0.666667	0.333333	0	0	1.16993	-1	(-)inf	(-)inf	-2	(-)inf	(-)inf
ATPase inhibitor, mitochondrial OS=Gibberella zeae (strain ATCC MYA-4620 / CBS 123657 / FGSC 9075 / NRRL 31084 / PH-1) OX=229533 GN=FG06846.1 PE=3 SV=1	I1RRV3	FG06846	11 kDa	1	1	0	0	0	0	0	0	0	0	0	0	1	0	0	0	0	0	0.333333	0.666667	0	0	0	0	1	(-)inf	ZERO	ZERO	(-)inf	(-)inf	ZERO
Glycosidase OS=Gibberella zeae OX=5518 GN=FUG_LOCUS397591 PE=3 SV=1	A0A2H3GWB2	FUG_LOCUS397591	42 kDa	1	0	1	8	6	9	0	0	0	7	13	3	0	0	1	0	3	0	0.333333	0.666667	0	1	7.66667	7.66667	1	(-)inf	2.9386	2.9386	1.58496	3.52356	(+)inf
Chromosome 4, complete genome OS=Gibberella zeae (strain ATCC MYA-4620 / CBS 123657 / FGSC 9075 / NRRL 31084 / PH-1) OX=229533 GN=FGRAMPH1_01T23851 PE=3 SV=1	A0A1C3YKW8	FGRAMPH1_01T23851	26 kDa	0	1	1	0	0	0	0	0	0	0	0	0	0	1	0	0	0	0	0.333333	0.666667	0	0	0	0	1	(-)inf	ZERO	ZERO	(-)inf	(-)inf	ZERO
Chromosome 4, complete genome OS=Gibberella zeae (strain ATCC MYA-4620 / CBS 123657 / FGSC 9075 / NRRL 31084 / PH-1) OX=229533 GN=FG07949.1 PE=4 SV=1	I1RUP9	FG07949	15 kDa	0	1	1	0	0	0	0	0	0	0	0	0	0	0	1	0	0	0	0.333333	0.666667	0	0	0	0	1	(-)inf	ZERO	ZERO	(-)inf	(-)inf	ZERO
serine--tRNA ligase OS=Gibberella zeae (strain ATCC MYA-4620 / CBS 123657 / FGSC 9075 / NRRL 31084 / PH-1) OX=229533 GN=FG04202.1 PE=4 SV=1	I1RK15	FG04202	53 kDa	1	0	1	0	0	0	0	0	0	0	2	0	0	0	1	0	0	0	0.333333	0.666667	0	0	0	0.666667	1	(-)inf	ZERO	(+)inf	(-)inf	(-)inf	(+)inf
Chromosome 3, complete genome OS=Gibberella zeae (strain ATCC MYA-4620 / CBS 123657 / FGSC 9075 / NRRL 31084 / PH-1) OX=229533 GN=FG05999.1 PE=3 SV=1	I1RPM4	FG05999	16 kDa	1	0	1	0	0	0	0	0	0	2	0	0	1	0	0	2	0	0	0.333333	0.666667	0	0.666667	0	0.666667	1	(-)inf	(-)inf	0	1	(-)inf	(+)inf
Importin N-terminal domain-containing protein OS=Gibberella zeae OX=5518 GN=FUG_LOCUS511625 PE=4 SV=1	A0A2H3HRP9	FUG_LOCUS511625	121 kDa	1	0	3	2	0	0	0	0	1	1	0	0	0	1	1	0	0	0	0.666667	1.33333	0.333333	0	0.666667	0.333333	1	-1	(+)inf	(+)inf	(-)inf	-1	0
Hyaluronan/mRNA-binding protein domain-containing protein OS=Gibberella zeae (strain ATCC MYA-4620 / CBS 123657 / FGSC 9075 / NRRL 31084 / PH-1) OX=229533 GN=FG06668.1 PE=4 SV=1	I1RRE8	FG06668	33 kDa	3	1	3	0	0	0	1	0	1	0	0	0	1	2	1	1	0	0	1.33333	2.33333	0.666667	0.333333	0	0	0.807355	-1	(-)inf	(-)inf	-2	(-)inf	(-)inf
ATP synthase subunit 4 OS=Gibberella zeae OX=5518 GN=FUG_LOCUS431742 PE=3 SV=1	A0A2H3FDV8	FUG_LOCUS431742	26 kDa	1	0	2	0	0	0	1	0	0	0	0	0	0	0	2	0	0	0	0.666667	1	0.333333	0	0	0	0.584963	-1	ZERO	ZERO	(-)inf	(-)inf	(-)inf
Chromosome 2, complete genome OS=Gibberella zeae (strain ATCC MYA-4620 / CBS 123657 / FGSC 9075 / NRRL 31084 / PH-1) OX=229533 GN=FG08172.1 PE=4 SV=1	I1RVA6	FG08172	11 kDa	1	3	0	0	0	0	1	0	0	0	0	0	1	2	0	0	2	0	1	1.33333	0.333333	0.666667	0	0	0.415037	-1.58496	(-)inf	(-)inf	-0.584963	(-)inf	(-)inf
Chromosome 4, complete genome OS=Gibberella zeae (strain ATCC MYA-4620 / CBS 123657 / FGSC 9075 / NRRL 31084 / PH-1) OX=229533 GN=FG07467.1 PE=3 SV=1	I1RTG3	FG07467	46 kDa	6	4	5	0	0	0	2	2	2	2	0	0	3	7	4	0	0	0	4.66667	5	2	0	0	0.666667	0.0995357	-1.22239	ZERO	(+)inf	(-)inf	(-)inf	-1.58496
Chromosome 3, complete genome OS=Gibberella zeae (strain ATCC MYA-4620 / CBS 123657 / FGSC 9075 / NRRL 31084 / PH-1) OX=229533 GN=FG10831.1 PE=3 SV=1	I1S247	FG10831	23 kDa	6	6	6	0	1	0	3	5	1	0	0	0	6	6	6	0	0	2	6	6	3	0.666667	0.333333	0	0	-1	-1	(-)inf	-3.16993	-4.16993	(-)inf
dihydrolipoyllysine-residue succinyltransferase OS=Gibberella zeae OX=5518 GN=FUG_LOCUS562657 PE=3 SV=1	A0A2H3GGG8	FUG_LOCUS562657	46 kDa	4	2	1	1	4	4	1	0	2	1	0	1	3	3	1	1	1	3	2.33333	2.33333	1	1.66667	3	0.666667	0	-1.22239	0.847997	-1.32193	-0.485427	0.36257	-0.584963
Chromosome 2, complete genome OS=Gibberella zeae (strain ATCC MYA-4620 / CBS 123657 / FGSC 9075 / NRRL 31084 / PH-1) OX=229533 GN=FG08620.1 PE=3 SV=1	I1RWF4	FG08620	15 kDa	2	1	1	0	0	0	2	0	0	0	0	0	1	1	2	0	0	0	1.33333	1.33333	0.666667	0	0	0	0	-1	ZERO	ZERO	(-)inf	(-)inf	(-)inf
Acetyl-CoA acetyltransferase FG05087, mitochondrial OS=Gibberella zeae (strain ATCC MYA-4620 / CBS 123657 / FGSC 9075 / NRRL 31084 / PH-1) OX=229533 GN=FG05087 PE=3 SV=1	I1RMA2	FG05087	45 kDa	1	0	0	0	0	0	0	0	0	0	0	0	0	0	1	0	0	0	0.333333	0.333333	0	0	0	0	0	(-)inf	ZERO	ZERO	(-)inf	(-)inf	ZERO
Ceramide glucosyltransferase OS=Gibberella zeae OX=5518 GN=FUG_LOCUS355911 PE=3 SV=1	A0A4E9E491	FUG_LOCUS355911	85 kDa	1	0	0	0	0	0	0	0	0	0	0	0	0	1	0	0	0	0	0.333333	0.333333	0	0	0	0	0	(-)inf	ZERO	ZERO	(-)inf	(-)inf	ZERO
Chromosome 4, complete genome OS=Gibberella zeae (strain ATCC MYA-4620 / CBS 123657 / FGSC 9075 / NRRL 31084 / PH-1) OX=229533 GN=FG09544.1 PE=4 SV=1	I1RYT5	FG09544	52 kDa	1	0	0	0	0	0	0	0	0	0	0	0	0	0	1	0	0	0	0.333333	0.333333	0	0	0	0	0	(-)inf	ZERO	ZERO	(-)inf	(-)inf	ZERO
Methylcrotonoyl-CoA carboxylase subunit alpha OS=Gibberella zeae OX=5518 GN=FUG_LOCUS55286 PE=4 SV=1	A0A2H3FKW0	FUG_LOCUS55286	81 kDa	1	0	0	0	0	0	0	0	0	0	0	0	1	0	0	0	0	0	0.333333	0.333333	0	0	0	0	0	(-)inf	ZERO	ZERO	(-)inf	(-)inf	ZERO
PCI domain-containing protein OS=Gibberella zeae (strain ATCC MYA-4620 / CBS 123657 / FGSC 9075 / NRRL 31084 / PH-1) OX=229533 GN=FG06045.1 PE=3 SV=1	A0A098E2U6	FG06045	71 kDa	1	0	0	0	0	0	0	0	0	0	0	0	1	0	0	0	0	0	0.333333	0.333333	0	0	0	0	0	(-)inf	ZERO	ZERO	(-)inf	(-)inf	ZERO
V-type proton ATPase subunit G OS=Gibberella zeae (strain ATCC MYA-4620 / CBS 123657 / FGSC 9075 / NRRL 31084 / PH-1) OX=229533 GN=FG02661.1 PE=3 SV=1	I1RFg03053	FG02661	13 kDa	1	0	0	0	0	0	0	0	0	0	0	0	1	0	0	0	0	0	0.333333	0.333333	0	0	0	0	0	(-)inf	ZERO	ZERO	(-)inf	(-)inf	ZERO
Calcium-transporting ATPase OS=Gibberella zeae OX=5518 GN=FUG_LOCUS580537 PE=3 SV=1	A0A2H3G6Y1	FUG_LOCUS580537	108 kDa	1	1	0	0	0	0	0	0	0	0	0	0	0	0	2	0	0	0	0.666667	0.666667	0	0	0	0	0	(-)inf	ZERO	ZERO	(-)inf	(-)inf	ZERO
L-type lectin-like domain-containing protein OS=Gibberella zeae OX=5518 GN=FUG_LOCUS122116 PE=3 SV=1	A0A4U9F543	FUG_LOCUS122116	76 kDa	1	0	0	0	0	0	0	0	0	1	0	0	1	0	0	0	0	0	0.333333	0.333333	0	0	0	0.333333	0	(-)inf	ZERO	(+)inf	(-)inf	(-)inf	(+)inf
Extracellular membrane protein CFEM domain-containing protein OS=Gibberella zeae OX=5518 GN=FUG_LOCUS145560 PE=4 SV=1	A0A4E9E6Q6	FUG_LOCUS145560	20 kDa	1	0	0	3	7	4	0	0	0	2	2	2	0	0	1	1	2	3	0.333333	0.333333	0	2	4.66667	2	0	(-)inf	1.22239	0	2.58496	3.80735	(+)inf
Chromosome 3, complete genome OS=Gibberella zeae (strain ATCC MYA-4620 / CBS 123657 / FGSC 9075 / NRRL 31084 / PH-1) OX=229533 GN=FG05729.1 PE=4 SV=1	I1RNY3	FG05729	29 kDa	1	1	0	0	0	0	1	0	0	0	0	0	0	1	1	0	0	0	0.666667	0.666667	0.333333	0	0	0	0	-1	ZERO	ZERO	(-)inf	(-)inf	(-)inf
sphingolipid C(9)-methyltransferase OS=Gibberella zeae (strain ATCC MYA-4620 / CBS 123657 / FGSC 9075 / NRRL 31084 / PH-1) OX=229533 GN=FG05593.1 PE=3 SV=1	A0A1I9FXW1	FG05593	60 kDa	1	1	1	0	1	0	1	0	0	0	0	0	1	1	1	1	0	0	1	1	0.333333	0.333333	0.333333	0	0	-1.58496	0	(-)inf	-1.58496	-1.58496	(-)inf
chitinase OS=Gibberella zeae OX=5518 GN=FUG_LOCUS324031 PE=3 SV=1	A0A2H3HCL5	FUG_LOCUS324031	94 kDa	1	0	1	3	0	5	0	1	0	16	20	16	0	0	2	25	83	27	0.666667	0.666667	0.333333	45	2.66667	17.3333	0	-1	-4.07682	-1.37638	6.07682	2	5.70044
Histone chaperone ASF1 OS=Gibberella zeae (strain ATCC MYA-4620 / CBS 123657 / FGSC 9075 / NRRL 31084 / PH-1) OX=229533 GN=ASF1 PE=3 SV=1	Q4IR08	ASF1	30 kDa	0	1	0	0	0	0	0	0	0	0	0	0	0	1	0	0	0	0	0.333333	0.333333	0	0	0	0	0	(-)inf	ZERO	ZERO	(-)inf	(-)inf	ZERO
Translation machinery-associated protein 20 OS=Gibberella zeae OX=5518 GN=FUG_LOCUS133181 PE=3 SV=1	A0A2H3GEC1	FUG_LOCUS133181	22 kDa	0	1	0	0	0	0	0	0	0	0	0	0	0	1	0	0	0	0	0.333333	0.333333	0	0	0	0	0	(-)inf	ZERO	ZERO	(-)inf	(-)inf	ZERO
Uncharacterized protein OS=Gibberella zeae OX=5518 GN=FUG_LOCUS237238 PE=4 SV=1	A0A2H3H680	FUG_LOCUS237238	45 kDa	0	1	0	0	0	0	0	0	0	0	0	0	0	0	1	0	0	0	0.333333	0.333333	0	0	0	0	0	(-)inf	ZERO	ZERO	(-)inf	(-)inf	ZERO
N-acetyltransferase domain-containing protein OS=Gibberella zeae OX=5518 GN=FUG_LOCUS431746 PE=4 SV=1	A0A2H3FE47	FUG_LOCUS431746	24 kDa	0	1	0	0	0	0	0	0	0	0	0	0	0	1	0	0	0	0	0.333333	0.333333	0	0	0	0	0	(-)inf	ZERO	ZERO	(-)inf	(-)inf	ZERO
Proteasome activator subunit 4 OS=Gibberella zeae OX=5518 GN=FUG_LOCUS72998 PE=3 SV=1	A0A2H3GGY8	FUG_LOCUS72998	223 kDa	0	0	1	0	0	0	0	0	0	0	0	0	0	0	1	0	0	0	0.333333	0.333333	0	0	0	0	0	(-)inf	ZERO	ZERO	(-)inf	(-)inf	ZERO
PWWP domain-containing protein OS=Gibberella zeae OX=5518 GN=FUG_LOCUS257666 PE=4 SV=1	A0A4E9E8E3	FUG_LOCUS257666	68 kDa	0	0	1	0	0	0	0	0	0	0	0	0	1	0	0	0	0	0	0.333333	0.333333	0	0	0	0	0	(-)inf	ZERO	ZERO	(-)inf	(-)inf	ZERO
Glutamine amidotransferase domain-containing protein OS=Gibberella zeae OX=5518 GN=FUG_LOCUS89264 PE=4 SV=1	A0A2H3HSQ6	FUG_LOCUS89264	27 kDa	0	1	0	0	0	0	0	0	0	0	0	0	1	0	0	0	0	0	0.333333	0.333333	0	0	0	0	0	(-)inf	ZERO	ZERO	(-)inf	(-)inf	ZERO
DNA helicase OS=Gibberella zeae OX=5518 GN=FUG_LOCUS89417 PE=3 SV=1	A0A4E9DM79	FUG_LOCUS89417	125 kDa	0	0	1	0	0	0	0	0	0	0	0	0	1	0	0	0	0	0	0.333333	0.333333	0	0	0	0	0	(-)inf	ZERO	ZERO	(-)inf	(-)inf	ZERO
Uncharacterized protein OS=Gibberella zeae OX=5518 GN=MDCFG202_LOCUS545798 PE=3 SV=1	A0A2H3G1D1	MDCFG202_LOCUS545798	62 kDa	0	0	1	0	0	0	0	0	0	0	0	0	1	0	0	0	0	0	0.333333	0.333333	0	0	0	0	0	(-)inf	ZERO	ZERO	(-)inf	(-)inf	ZERO
Chromosome 4, complete genome OS=Gibberella zeae (strain ATCC MYA-4620 / CBS 123657 / FGSC 9075 / NRRL 31084 / PH-1) OX=229533 GN=FG09316.1 PE=4 SV=1	I1RY77	FG09316	24 kDa	0	0	1	0	0	0	0	0	0	0	0	0	1	0	0	0	0	0	0.333333	0.333333	0	0	0	0	0	(-)inf	ZERO	ZERO	(-)inf	(-)inf	ZERO
Lysophospholipase OS=Gibberella zeae (strain ATCC MYA-4620 / CBS 123657 / FGSC 9075 / NRRL 31084 / PH-1) OX=229533 GN=FG03875.1 PE=3 SV=1	A0A0E0S5J3	FG03875	71 kDa	0	1	0	14	28	21	0	0	0	10	14	16	0	0	1	10	23	9	0.333333	0.333333	0	14	21	13.3333	0	(-)inf	0.584963	-0.0703893	5.39232	5.97728	(+)inf
Methyltransferase OS=Gibberella zeae OX=5518 GN=FUG_LOCUS452750 PE=4 SV=1	A0A2H3G7K7	FUG_LOCUS452750	38 kDa	0	2	0	0	0	0	0	1	0	0	0	0	0	1	1	0	0	0	0.666667	0.666667	0.333333	0	0	0	0	-1	ZERO	ZERO	(-)inf	(-)inf	(-)inf
Ribosome biogenesis protein NSA2 OS=Gibberella zeae OX=5518 GN=FUG_LOCUS257742 PE=3 SV=1	A0A4E9DY99	FUG_LOCUS257742	179 kDa	1	0	0	0	0	0	0	0	0	0	0	0	0	1	0	0	0	0	0.333333	0.333333	0	0	0	0	0	(-)inf	ZERO	ZERO	(-)inf	(-)inf	ZERO
Adenylyl cyclase-associated protein OS=Gibberella zeae (strain ATCC MYA-4620 / CBS 123657 / FGSC 9075 / NRRL 31084 / PH-1) OX=229533 GN=FG01923.1 PE=3 SV=1	I1RE49	FG01923	57 kDa	1	0	0	4	0	0	0	0	0	0	0	0	1	0	0	0	0	0	0.333333	0.333333	0	0	1.33333	0	0	(-)inf	(+)inf	ZERO	(-)inf	2	ZERO
Succinate dehydrogenase [ubiquinone] iron-sulfur subunit, mitochondrial OS=Gibberella zeae OX=5518 GN=SdhB PE=3 SV=1	T1QD46	SdhB	32 kDa	1	0	0	2	0	0	0	0	0	0	0	0	1	0	0	2	0	0	0.333333	0.333333	0	0.666667	0.666667	0	0	(-)inf	0	(-)inf	1	1	ZERO
Bacterial surface antigen (D15) domain-containing protein OS=Gibberella zeae OX=5518 GN=FUG_LOCUS114566 PE=3 SV=1	A0A4U9F365	FUG_LOCUS114566	56 kDa	1	0	0	1	0	0	0	0	0	0	0	0	1	0	0	1	0	0	0.333333	0.333333	0	0.333333	0.333333	0	0	(-)inf	0	(-)inf	0	0	ZERO
Molybdopterin synthase sulfur carrier subunit OS=Gibberella zeae OX=5518 GN=cnxG PE=3 SV=1	A0A4E9EMP4	cnxG	67 kDa	1	0	0	0	0	0	0	0	0	2	0	0	1	0	0	0	0	0	0.333333	0.333333	0	0	0	0.666667	0	(-)inf	ZERO	(+)inf	(-)inf	(-)inf	(+)inf
Chromosome 1, complete genome OS=Gibberella zeae (strain ATCC MYA-4620 / CBS 123657 / FGSC 9075 / NRRL 31084 / PH-1) OX=229533 GN=FG00614.1 PE=4 SV=1	A0A0E0RMV6	FG00614	78 kDa	1	0	0	0	0	0	0	0	0	2	0	0	1	0	0	0	0	0	0.333333	0.333333	0	0	0	0.666667	0	(-)inf	ZERO	(+)inf	(-)inf	(-)inf	(+)inf
T-complex protein 1 subunit alpha OS=Gibberella zeae OX=5518 GN=FUG_LOCUS337065 PE=3 SV=1	A0A2H3HD87	FUG_LOCUS337065	62 kDa	1	1	0	0	0	0	1	0	0	0	0	2	2	0	0	0	0	0	0.666667	0.666667	0.333333	0	0	0.666667	0	-1	ZERO	(+)inf	(-)inf	(-)inf	1
Coatomer subunit delta OS=Gibberella zeae (strain ATCC MYA-4620 / CBS 123657 / FGSC 9075 / NRRL 31084 / PH-1) OX=229533 GN=FGRAMPH1_01T17911 PE=3 SV=1	I1RN70	FGRAMPH1_01T17911	58 kDa	1	1	0	0	0	0	0	0	1	1	0	0	1	0	1	0	0	0	0.666667	0.666667	0.333333	0	0	0.333333	0	-1	ZERO	(+)inf	(-)inf	(-)inf	0
Obg-like ATPase 1 OS=Gibberella zeae (strain ATCC MYA-4620 / CBS 123657 / FGSC 9075 / NRRL 31084 / PH-1) OX=229533 GN=FG02764.1 PE=3 SV=1	I1RGA6	FG02764	44 kDa	2	4	5	3	0	0	2	0	3	0	0	0	4	3	4	0	0	0	3.66667	3.66667	1.66667	0	1	0	0	-1.1375	(+)inf	ZERO	(-)inf	-1.87447	(-)inf
NADH-ubiquinone reductase complex 1 MLRQ subunit OS=Gibberella zeae OX=5518 GN=FUG_LOCUS356257 PE=4 SV=1	A0A2H3FL33	FUG_LOCUS356257	10 kDa	2	1	0	0	4	0	1	0	0	0	0	4	1	2	0	0	5	0	1	1	0.333333	1.66667	1.33333	1.33333	0	-1.58496	-0.321928	-0.321928	0.736966	0.415037	2
Mitochondrial import receptor subunit tom-20 OS=Gibberella zeae OX=5518 GN=FUG_LOCUS350180 PE=3 SV=1	A0A2H3FD94	FUG_LOCUS350180	19 kDa	3	2	5	0	0	0	2	3	0	0	0	0	3	4	4	0	0	0	3.66667	3.33333	1.66667	0	0	0	-0.137504	-1.1375	ZERO	ZERO	(-)inf	(-)inf	(-)inf
Chromosome 3, complete genome OS=Gibberella zeae (strain ATCC MYA-4620 / CBS 123657 / FGSC 9075 / NRRL 31084 / PH-1) OX=229533 GN=FG10779.1 PE=4 SV=1	I1S1Z9	FG10779	38 kDa	2	2	2	1	0	0	1	1	1	1	1	0	1	4	2	1	0	0	2.33333	2	1	0.333333	0.333333	0.666667	-0.222392	-1.22239	0	1	-2.80735	-2.58496	-0.584963
Nitrile-specifier protein 5 OS=Gibberella zeae OX=5518 GN=FUG_LOCUS35062 PE=4 SV=1	A0A2H3FW02	FUG_LOCUS35062	62 kDa	1	2	1	1	0	0	1	0	1	1	0	0	2	2	1	0	0	0	1.66667	1.33333	0.666667	0	0.333333	0.333333	-0.321928	-1.32193	(+)inf	(+)inf	(-)inf	-2	-1
PCI domain-containing protein (Fragment) OS=Gibberella zeae OX=5518 GN=FUG_LOCUS477602 PE=3 SV=1	A0A4U9EN50	FUG_LOCUS477602	100 kDa	3	1	0	0	0	0	0	0	2	0	0	0	2	0	3	0	0	0	1.66667	1.33333	0.666667	0	0	0	-0.321928	-1.32193	ZERO	ZERO	(-)inf	(-)inf	(-)inf
ATP-dependent RNA helicase DHH1 OS=Gibberella zeae (strain ATCC MYA-4620 / CBS 123657 / FGSC 9075 / NRRL 31084 / PH-1) OX=229533 GN=FGRAMPH1_01T20477 PE=3 SV=1	A0A1C3YKL4	FGRAMPH1_01T20477	58 kDa	1	1	1	0	0	0	1	1	0	0	0	0	1	2	1	0	0	0	1.33333	1	0.666667	0	0	0	-0.415037	-1	ZERO	ZERO	(-)inf	(-)inf	(-)inf
mitochondrial processing peptidase OS=Gibberella zeae (strain ATCC MYA-4620 / CBS 123657 / FGSC 9075 / NRRL 31084 / PH-1) OX=229533 GN=FG00863.1 PE=3 SV=1	I1RBE6	FG00863	53 kDa	1	2	0	0	0	0	0	0	1	0	1	0	2	1	1	1	0	0	1.33333	1	0.333333	0.333333	0	0.333333	-0.415037	-2	(-)inf	0	-2	(-)inf	0
Methionine aminopeptidase 2 OS=Gibberella zeae (strain ATCC MYA-4620 / CBS 123657 / FGSC 9075 / NRRL 31084 / PH-1) OX=229533 GN=FG10320.1 PE=3 SV=1	I1S0T2	FG10320	48 kDa	1	1	0	0	0	0	0	0	1	0	0	0	1	1	1	0	0	0	1	0.666667	0.333333	0	0	0	-0.584963	-1.58496	ZERO	ZERO	(-)inf	(-)inf	(-)inf
S1-like domain-containing protein OS=Gibberella zeae OX=5518 GN=FUG_LOCUS55251 PE=3 SV=1	A0A2H3FXS5	FUG_LOCUS55251	18 kDa	1	1	0	0	0	0	0	1	0	0	0	0	1	0	2	0	0	0	1	0.666667	0.333333	0	0	0	-0.584963	-1.58496	ZERO	ZERO	(-)inf	(-)inf	(-)inf
Short-chain dehydrogenase chry4 OS=Gibberella zeae (strain ATCC MYA-4620 / CBS 123657 / FGSC 9075 / NRRL 31084 / PH-1) OX=229533 GN=chry4 PE=3 SV=1	I1S3L0	chry4	28 kDa	1	1	0	0	0	0	0	0	1	0	0	0	2	0	1	0	0	0	1	0.666667	0.333333	0	0	0	-0.584963	-1.58496	ZERO	ZERO	(-)inf	(-)inf	(-)inf
Prohibitin OS=Gibberella zeae (strain ATCC MYA-4620 / CBS 123657 / FGSC 9075 / NRRL 31084 / PH-1) OX=229533 GN=FG10306.1 PE=3 SV=1	I1S0R9	FG10306	31 kDa	1	1	0	0	0	0	0	0	1	1	2	0	1	1	1	0	0	0	1	0.666667	0.333333	0	0	1	-0.584963	-1.58496	ZERO	(+)inf	(-)inf	(-)inf	1.58496
FCP1 homology domain-containing protein OS=Gibberella zeae OX=5518 GN=FUG_LOCUS289756 PE=3 SV=1	A0A4E9DEI1	FUG_LOCUS289756	64 kDa	1	0	1	2	0	0	0	0	1	0	2	0	1	1	1	0	0	0	1	0.666667	0.333333	0	0.666667	0.666667	-0.584963	-1.58496	(+)inf	(+)inf	(-)inf	0	1
NADP-dependent oxidoreductase domain-containing protein OS=Gibberella zeae OX=5518 GN=FUG_LOCUS144991 PE=3 SV=1	A0A2H3GDA2	FUG_LOCUS144991	40 kDa	0	2	0	0	0	0	0	1	0	0	0	0	2	0	1	0	0	0	1	0.666667	0.333333	0	0	0	-0.584963	-1.58496	ZERO	ZERO	(-)inf	(-)inf	(-)inf
RRM domain-containing protein OS=Gibberella zeae (strain ATCC MYA-4620 / CBS 123657 / FGSC 9075 / NRRL 31084 / PH-1) OX=229533 GN=FG09840.1 PE=4 SV=1	A0A098DNI4	FG09840	52 kDa	1	1	0	0	0	0	0	0	0	0	0	0	1	1	1	2	0	0	1	0.666667	0	0.666667	0	0	-0.584963	(-)inf	(-)inf	(-)inf	-0.584963	(-)inf	ZERO
SMP-30/Gluconolactonase/LRE-like region domain-containing protein OS=Gibberella zeae OX=5518 GN=FUG_LOCUS145363 PE=4 SV=1	A0A2H3GCU9	FUG_LOCUS145363	43 kDa	1	1	2	144	136	200	1	1	1	80	83	148	1	2	3	27	93	58	2	1.33333	1	59.3333	160	103.667	-0.584963	-1	1.43116	0.805037	4.89077	6.90689	6.69581
Chromosome 1, complete genome OS=Gibberella zeae (strain ATCC MYA-4620 / CBS 123657 / FGSC 9075 / NRRL 31084 / PH-1) OX=229533 GN=FGRAMPH1_01T03129 PE=3 SV=1	I1S504	FGRAMPH1_01T03129	8 kDa	1	0	1	0	0	0	0	1	0	3	0	0	1	2	0	0	0	0	1	0.666667	0.333333	0	0	1	-0.584963	-1.58496	ZERO	(+)inf	(-)inf	(-)inf	1.58496
3-hydroxybutyryl-CoA dehydrogenase OS=Gibberella zeae OX=5518 GN=FUG_LOCUS104036 PE=3 SV=1	A0A2H3FLK2	FUG_LOCUS104036	34 kDa	2	0	0	0	0	0	0	0	1	1	0	0	0	2	1	0	0	0	1	0.666667	0.333333	0	0	0.333333	-0.584963	-1.58496	ZERO	(+)inf	(-)inf	(-)inf	0
Acetolactate synthase OS=Gibberella zeae (strain ATCC MYA-4620 / CBS 123657 / FGSC 9075 / NRRL 31084 / PH-1) OX=229533 GN=FG01086.1 PE=3 SV=1	I1RBY9	FG01086	74 kDa	0	0	0	0	0	0	0	0	1	0	0	0	1	0	0	1	0	0	0.333333	0	0.333333	0.333333	0	0	(-)inf	0	(-)inf	(-)inf	0	ZERO	(-)inf
Thioredoxin reductase (Fragment) OS=Gibberella zeae OX=5518 GN=FUG_LOCUS258036 PE=3 SV=1	A0A4E9DI83	FUG_LOCUS258036	42 kDa	2	0	1	0	0	0	3	2	2	0	0	0	2	2	2	1	0	0	2	1	2.33333	0.333333	0	0	-1	0.222392	(-)inf	(-)inf	-2.58496	(-)inf	(-)inf
Choline kinase N-terminal domain-containing protein OS=Gibberella zeae OX=5518 GN=FUG_LOCUS187948 PE=3 SV=1	A0A2H3FCH3	FUG_LOCUS187948	89 kDa	0	0	0	0	0	0	0	1	0	0	0	0	0	0	1	0	0	0	0.333333	0	0.333333	0	0	0	(-)inf	0	ZERO	ZERO	(-)inf	ZERO	(-)inf
Adenylate kinase OS=Gibberella zeae (strain ATCC MYA-4620 / CBS 123657 / FGSC 9075 / NRRL 31084 / PH-1) OX=229533 GN=FG10737.1 PE=3 SV=1	I1S1W3	FG10737	29 kDa	1	0	0	0	0	0	0	1	2	0	0	0	0	1	1	0	0	0	0.666667	0.333333	1	0	0	0	-1	0.584963	ZERO	ZERO	(-)inf	(-)inf	(-)inf
Chromosome 2, complete genome OS=Gibberella zeae (strain ATCC MYA-4620 / CBS 123657 / FGSC 9075 / NRRL 31084 / PH-1) OX=229533 GN=FG08677.1 PE=3 SV=1	V6RKY8	FG08677	18 kDa	0	0	0	0	0	0	2	1	2	0	0	0	1	0	0	0	0	0	0.333333	0	1.66667	0	0	0	(-)inf	2.32193	ZERO	ZERO	(-)inf	ZERO	(-)inf
Acyl-CoA desaturase OS=Gibberella zeae OX=5518 GN=FUG_LOCUS356165 PE=3 SV=1	A0A2H3G5X3	FUG_LOCUS356165	53 kDa	0	0	0	0	0	0	1	1	2	0	0	0	1	0	0	0	0	0	0.333333	0	1.33333	0	0	0	(-)inf	2	ZERO	ZERO	(-)inf	ZERO	(-)inf
Chromosome 2, complete genome OS=Gibberella zeae (strain ATCC MYA-4620 / CBS 123657 / FGSC 9075 / NRRL 31084 / PH-1) OX=229533 GN=FG08944.1 PE=4 SV=1	I1RX90	FG08944	19 kDa	0	0	0	0	0	0	0	2	2	0	0	0	1	0	0	0	0	0	0.333333	0	1.33333	0	0	0	(-)inf	2	ZERO	ZERO	(-)inf	ZERO	(-)inf
ATP-dependent RNA helicase SUB2 OS=Gibberella zeae (strain ATCC MYA-4620 / CBS 123657 / FGSC 9075 / NRRL 31084 / PH-1) OX=229533 GN=FGRAMPH1_01T10513 PE=3 SV=1	A0A098DDK7	FGRAMPH1_01T10513	63 kDa	0	0	0	0	0	0	1	1	1	0	0	0	1	0	0	0	0	0	0.333333	0	1	0	0	0	(-)inf	1.58496	ZERO	ZERO	(-)inf	ZERO	(-)inf
Altered inheritance of mitochondria protein 41 OS=Gibberella zeae OX=5518 GN=AIM41 PE=3 SV=1	A0A2H3FGL3	AIM41	21 kDa	0	0	0	0	0	0	1	1	1	0	0	0	1	0	0	0	0	0	0.333333	0	1	0	0	0	(-)inf	1.58496	ZERO	ZERO	(-)inf	ZERO	(-)inf
Ribose-5-phosphate isomerase OS=Gibberella zeae OX=5518 GN=FUG_LOCUS477669 PE=3 SV=1	A0A4U9ES73	FUG_LOCUS477669	43 kDa	0	0	0	0	0	0	0	1	1	0	0	0	0	0	1	0	0	0	0.333333	0	0.666667	0	0	0	(-)inf	1	ZERO	ZERO	(-)inf	ZERO	(-)inf
D-serine dehydratase-like domain-containing protein OS=Gibberella zeae OX=5518 GN=FUG_LOCUS477697 PE=3 SV=1	A0A4E9EIX4	FUG_LOCUS477697	68 kDa	0	0	0	0	0	0	1	0	1	0	0	0	0	1	0	0	0	0	0.333333	0	0.666667	0	0	0	(-)inf	1	ZERO	ZERO	(-)inf	ZERO	(-)inf
Chromosome 1, complete genome OS=Gibberella zeae (strain ATCC MYA-4620 / CBS 123657 / FGSC 9075 / NRRL 31084 / PH-1) OX=229533 GN=FG01085.1 PE=3 SV=1	I1RBY8	FG01085	35 kDa	0	0	0	0	0	0	0	1	1	0	0	0	0	0	1	0	0	0	0.333333	0	0.666667	0	0	0	(-)inf	1	ZERO	ZERO	(-)inf	ZERO	(-)inf
asparagine synthase (glutamine-hydrolyzing) OS=Gibberella zeae (strain ATCC MYA-4620 / CBS 123657 / FGSC 9075 / NRRL 31084 / PH-1) OX=229533 GN=FG09934.1 PE=4 SV=1	I1RZT0	FG09934	65 kDa	0	0	0	0	0	0	1	0	1	0	0	0	1	0	0	0	0	0	0.333333	0	0.666667	0	0	0	(-)inf	1	ZERO	ZERO	(-)inf	ZERO	(-)inf
phosphoribosylformylglycinamidine synthase OS=Gibberella zeae OX=5518 GN=FUG_LOCUS392041 PE=3 SV=1	A0A4E9E108	FUG_LOCUS392041	148 kDa	0	0	0	0	0	0	0	0	2	0	0	0	1	0	0	0	0	0	0.333333	0	0.666667	0	0	0	(-)inf	1	ZERO	ZERO	(-)inf	ZERO	(-)inf
Imidazole glycerol phosphate synthase hisHF OS=Gibberella zeae OX=5518 GN=FUG_LOCUS179030 PE=3 SV=1	A0A2H3GXZ0	FUG_LOCUS179030	60 kDa	0	0	0	0	0	0	1	0	1	0	0	0	1	0	0	1	0	0	0.333333	0	0.666667	0.333333	0	0	(-)inf	1	(-)inf	(-)inf	0	ZERO	(-)inf
K Homology domain-containing protein OS=Gibberella zeae OX=5518 GN=FUG_LOCUS72837 PE=4 SV=1	A0A2H3GV85	FUG_LOCUS72837	60 kDa	0	0	0	0	0	0	1	1	0	0	0	0	0	0	1	1	0	0	0.333333	0	0.666667	0.333333	0	0	(-)inf	1	(-)inf	(-)inf	0	ZERO	(-)inf
NADH-ubiquinone oxidoreductase 78 kDa subunit, mitochondrial OS=Gibberella zeae OX=5518 GN=FUG_LOCUS337007 PE=3 SV=1	A0A4V6J847	FUG_LOCUS337007	81 kDa	0	0	0	0	0	0	4	2	1	0	0	0	2	0	0	1	0	0	0.666667	0	2.33333	0.333333	0	0	(-)inf	1.80735	(-)inf	(-)inf	-1	ZERO	(-)inf
Uncharacterized protein OS=Gibberella zeae OX=5518 GN=FUG_LOCUS477570 PE=4 SV=1	A0A2H3HJ28	FUG_LOCUS477570	9 kDa	0	0	0	2	0	0	0	0	2	0	0	0	0	1	0	0	0	0	0.333333	0	0.666667	0	0.666667	0	(-)inf	1	(+)inf	ZERO	(-)inf	(+)inf	(-)inf
Chromosome 2, complete genome OS=Gibberella zeae (strain ATCC MYA-4620 / CBS 123657 / FGSC 9075 / NRRL 31084 / PH-1) OX=229533 GN=FG02978.1 PE=3 SV=1	V6R7A6	FG02978	58 kDa	0	0	0	0	0	0	3	0	1	2	0	3	1	0	1	2	6	5	0.666667	0	1.33333	4.33333	0	1.66667	(-)inf	1	(-)inf	-1.37851	2.70044	ZERO	0.321928
Solute carrier family 35 member F2 OS=Gibberella zeae OX=5518 GN=FUG_LOCUS431610 PE=3 SV=1	A0A2H3G1P3	FUG_LOCUS431610	44 kDa	0	0	0	0	1	0	2	1	1	0	1	2	1	0	1	1	0	0	0.666667	0	1.33333	0.333333	0.333333	1	(-)inf	1	0	1.58496	-1	(+)inf	-0.415037
Chromosome 1, complete genome OS=Gibberella zeae (strain ATCC MYA-4620 / CBS 123657 / FGSC 9075 / NRRL 31084 / PH-1) OX=229533 GN=FGRAMPH1_01T01691 PE=3 SV=1	A0A1C3YHX8	FGRAMPH1_01T01691	20 kDa	0	0	0	1	0	0	1	1	1	0	1	0	1	0	0	2	0	0	0.333333	0	1	0.666667	0.333333	0.333333	(-)inf	1.58496	-1	-1	1	(+)inf	-1.58496
phosphoserine transaminase OS=Gibberella zeae OX=5518 GN=FUG_LOCUS337034 PE=3 SV=1	A0A4E9DZ82	FUG_LOCUS337034	103 kDa	0	2	1	0	0	0	5	3	4	0	0	0	3	2	1	0	0	0	2	1	4	0	0	0	-1	1	ZERO	ZERO	(-)inf	(-)inf	(-)inf
Chromosome 3, complete genome OS=Gibberella zeae (strain ATCC MYA-4620 / CBS 123657 / FGSC 9075 / NRRL 31084 / PH-1) OX=229533 GN=FG06270.1 PE=3 SV=1	I1RQC9	FG06270	19 kDa	1	0	0	2	0	0	1	3	1	2	0	0	0	1	1	0	0	0	0.666667	0.333333	1.66667	0	0.666667	0.666667	-1	1.32193	(+)inf	(+)inf	(-)inf	1	-1.32193
Uncharacterized protein OS=Gibberella zeae OX=5518 GN=FUG_LOCUS306185 PE=4 SV=1	A0A2H3GPN1	FUG_LOCUS306185	133 kDa	0	0	1	2	0	0	4	2	2	1	6	8	2	0	1	0	0	0	1	0.333333	2.66667	0	0.666667	5	-1.58496	1.41504	(+)inf	(+)inf	(-)inf	1	0.906891
Chromosome 4, complete genome OS=Gibberella zeae (strain ATCC MYA-4620 / CBS 123657 / FGSC 9075 / NRRL 31084 / PH-1) OX=229533 GN=FG07269.1 PE=4 SV=1	I1RSY2	FG07269	15 kDa	0	0	0	0	0	0	1	0	2	0	0	0	1	1	0	0	0	0	0.666667	0	1	0	0	0	(-)inf	0.584963	ZERO	ZERO	(-)inf	ZERO	(-)inf
arginine--tRNA ligase OS=Gibberella zeae (strain ATCC MYA-4620 / CBS 123657 / FGSC 9075 / NRRL 31084 / PH-1) OX=229533 GN=FG06576.1 PE=3 SV=1	A0A098DQ44	FG06576	72 kDa	0	0	0	0	0	0	2	1	2	0	0	0	1	0	3	0	0	0	1.33333	0	1.66667	0	0	0	(-)inf	0.321928	ZERO	ZERO	(-)inf	ZERO	(-)inf
CENP-V/GFA domain-containing protein OS=Gibberella zeae OX=5518 GN=FUG_LOCUS35123 PE=3 SV=1	A0A2H3FKE4	FUG_LOCUS35123	15 kDa	0	0	0	0	0	0	1	0	0	0	0	0	1	0	0	0	0	0	0.333333	0	0.333333	0	0	0	(-)inf	0	ZERO	ZERO	(-)inf	ZERO	(-)inf
MICOS complex subunit MIC60 OS=Gibberella zeae OX=5518 GN=FUG_LOCUS541945 PE=3 SV=1	A0A2H3HHQ8	FUG_LOCUS541945	70 kDa	0	0	0	0	0	0	1	0	0	0	0	0	0	1	0	0	0	0	0.333333	0	0.333333	0	0	0	(-)inf	0	ZERO	ZERO	(-)inf	ZERO	(-)inf
Chromosome 1, complete genome OS=Gibberella zeae (strain ATCC MYA-4620 / CBS 123657 / FGSC 9075 / NRRL 31084 / PH-1) OX=229533 GN=FG00376.1 PE=3 SV=1	I1RA52	FG00376	53 kDa	0	0	0	0	0	0	0	0	1	0	0	0	0	1	0	0	0	0	0.333333	0	0.333333	0	0	0	(-)inf	0	ZERO	ZERO	(-)inf	ZERO	(-)inf
ATP-dependent RNA helicase OS=Gibberella zeae OX=5518 GN=FUG_LOCUS89374 PE=3 SV=1	A0A4E9DTW5	FUG_LOCUS89374	109 kDa	0	0	0	0	0	0	0	0	1	0	0	0	0	0	1	0	0	0	0.333333	0	0.333333	0	0	0	(-)inf	0	ZERO	ZERO	(-)inf	ZERO	(-)inf
eRF1 domain-containing protein OS=Gibberella zeae OX=5518 GN=FUG_LOCUS245063 PE=3 SV=1	A0A4E9E874	FUG_LOCUS245063	56 kDa	0	0	0	0	0	0	0	1	0	0	0	0	0	0	1	0	0	0	0.333333	0	0.333333	0	0	0	(-)inf	0	ZERO	ZERO	(-)inf	ZERO	(-)inf
Small COPII coat GTPase SAR1 OS=Gibberella zeae (strain ATCC MYA-4620 / CBS 123657 / FGSC 9075 / NRRL 31084 / PH-1) OX=229533 GN=FG06646.1 PE=3 SV=1	I1RRC8	FG06646	22 kDa	0	0	0	0	0	0	0	0	1	0	0	0	0	0	1	0	0	0	0.333333	0	0.333333	0	0	0	(-)inf	0	ZERO	ZERO	(-)inf	ZERO	(-)inf
Protein transport protein SEC13 OS=Gibberella zeae (strain ATCC MYA-4620 / CBS 123657 / FGSC 9075 / NRRL 31084 / PH-1) OX=229533 GN=FG09271.1 PE=3 SV=1	A0A098DQU9	FG09271	35 kDa	0	0	0	0	0	0	0	1	0	0	0	0	0	0	1	0	0	0	0.333333	0	0.333333	0	0	0	(-)inf	0	ZERO	ZERO	(-)inf	ZERO	(-)inf
Chromosome 4, complete genome OS=Gibberella zeae (strain ATCC MYA-4620 / CBS 123657 / FGSC 9075 / NRRL 31084 / PH-1) OX=229533 GN=FG06908.1 PE=3 SV=1	A0A098DQR8	FG06908	23 kDa	0	0	0	0	0	0	0	1	0	0	0	0	0	0	1	0	0	0	0.333333	0	0.333333	0	0	0	(-)inf	0	ZERO	ZERO	(-)inf	ZERO	(-)inf
Heterokaryon incompatibility domain-containing protein OS=Gibberella zeae (strain ATCC MYA-4620 / CBS 123657 / FGSC 9075 / NRRL 31084 / PH-1) OX=229533 PE=4 SV=1	I1S465		71 kDa	0	0	0	0	0	0	1	0	0	0	0	0	0	1	0	0	0	0	0.333333	0	0.333333	0	0	0	(-)inf	0	ZERO	ZERO	(-)inf	ZERO	(-)inf
Chromosome 4, complete genome OS=Gibberella zeae (strain ATCC MYA-4620 / CBS 123657 / FGSC 9075 / NRRL 31084 / PH-1) OX=229533 GN=FG06885.1 PE=4 SV=1	A0A0E0S9Q2	FG06885	165 kDa	0	0	0	0	0	0	0	0	1	0	0	0	1	0	0	0	0	0	0.333333	0	0.333333	0	0	0	(-)inf	0	ZERO	ZERO	(-)inf	ZERO	(-)inf
ABC transporter domain-containing protein OS=Gibberella zeae OX=5518 GN=FUG_LOCUS602 PE=3 SV=1	A0A4E9E9S3	FUG_LOCUS602	198 kDa	0	0	0	0	0	0	0	0	1	0	0	0	1	0	0	0	0	0	0.333333	0	0.333333	0	0	0	(-)inf	0	ZERO	ZERO	(-)inf	ZERO	(-)inf
Homoaconitase, mitochondrial OS=Gibberella zeae OX=5518 GN=FUG_LOCUS562280 PE=3 SV=1	A0A2H3HCP7	FUG_LOCUS562280	84 kDa	0	0	0	0	0	0	0	0	1	0	0	0	1	0	0	0	0	0	0.333333	0	0.333333	0	0	0	(-)inf	0	ZERO	ZERO	(-)inf	ZERO	(-)inf
Chromosome 1, complete genome OS=Gibberella zeae (strain ATCC MYA-4620 / CBS 123657 / FGSC 9075 / NRRL 31084 / PH-1) OX=229533 GN=FG00643.1 PE=4 SV=1	I1RAV4	FG00643	100 kDa	0	0	0	0	0	0	0	0	1	0	0	0	1	0	0	0	0	0	0.333333	0	0.333333	0	0	0	(-)inf	0	ZERO	ZERO	(-)inf	ZERO	(-)inf
Eukaryotic translation initiation factor 3 subunit J OS=Gibberella zeae OX=5518 GN=HCR1 PE=3 SV=1	A0A2H3FU83	HCR1	30 kDa	0	0	0	0	0	0	0	1	0	0	0	0	1	0	0	0	0	0	0.333333	0	0.333333	0	0	0	(-)inf	0	ZERO	ZERO	(-)inf	ZERO	(-)inf
RRM domain-containing protein OS=Gibberella zeae OX=5518 GN=FUG_LOCUS511981 PE=4 SV=1	A0A4U9F336	FUG_LOCUS511981	38 kDa	0	0	0	0	0	0	1	0	0	0	0	0	1	0	0	0	0	0	0.333333	0	0.333333	0	0	0	(-)inf	0	ZERO	ZERO	(-)inf	ZERO	(-)inf
Chromosome 1, complete genome OS=Gibberella zeae (strain ATCC MYA-4620 / CBS 123657 / FGSC 9075 / NRRL 31084 / PH-1) OX=229533 GN=FG10297.1 PE=4 SV=1	I1S0R1	FG10297	21 kDa	0	0	0	0	0	0	1	0	0	0	0	0	1	0	0	0	0	0	0.333333	0	0.333333	0	0	0	(-)inf	0	ZERO	ZERO	(-)inf	ZERO	(-)inf
tRNA ligase OS=Gibberella zeae (strain ATCC MYA-4620 / CBS 123657 / FGSC 9075 / NRRL 31084 / PH-1) OX=229533 GN=FGRAMPH1_01T06687 PE=3 SV=1	V6R223	FGRAMPH1_01T06687	90 kDa	0	0	0	0	0	0	1	0	0	0	0	0	1	0	0	0	0	0	0.333333	0	0.333333	0	0	0	(-)inf	0	ZERO	ZERO	(-)inf	ZERO	(-)inf
Cytochrome c oxidase subunit 1 OS=Gibberella zeae OX=5518 GN=cox1 PE=3 SV=1	A0A0E3SX49	cox1	58 kDa	0	0	0	0	0	0	0	1	0	0	0	0	1	0	0	0	0	0	0.333333	0	0.333333	0	0	0	(-)inf	0	ZERO	ZERO	(-)inf	ZERO	(-)inf
polynucleotide adenylyltransferase OS=Gibberella zeae (strain ATCC MYA-4620 / CBS 123657 / FGSC 9075 / NRRL 31084 / PH-1) OX=229533 GN=FG01918.1 PE=3 SV=1	I1RE45	FG01918	135 kDa	0	0	0	0	0	0	1	0	0	0	0	0	1	0	0	0	0	0	0.333333	0	0.333333	0	0	0	(-)inf	0	ZERO	ZERO	(-)inf	ZERO	(-)inf
Chromosome 1, complete genome OS=Gibberella zeae (strain ATCC MYA-4620 / CBS 123657 / FGSC 9075 / NRRL 31084 / PH-1) OX=229533 GN=FG00454.1 PE=3 SV=1	A0A0E0RMB3	FG00454	46 kDa	0	0	0	0	0	0	1	0	0	0	0	0	1	0	0	0	0	0	0.333333	0	0.333333	0	0	0	(-)inf	0	ZERO	ZERO	(-)inf	ZERO	(-)inf
Phospho-2-dehydro-3-deoxyheptonate aldolase OS=Gibberella zeae OX=5518 GN=FUG_LOCUS145574 PE=3 SV=1	A0A2H3FI92	FUG_LOCUS145574	40 kDa	0	0	0	0	0	0	1	0	1	0	0	0	2	0	0	0	0	0	0.666667	0	0.666667	0	0	0	(-)inf	0	ZERO	ZERO	(-)inf	ZERO	(-)inf
H/ACA ribonucleoprotein complex subunit OS=Gibberella zeae (strain ATCC MYA-4620 / CBS 123657 / FGSC 9075 / NRRL 31084 / PH-1) OX=229533 GN=FG06372.1 PE=3 SV=1	I1RQM6	FG06372	22 kDa	0	0	0	0	0	0	1	1	0	0	0	0	0	1	1	0	0	0	0.666667	0	0.666667	0	0	0	(-)inf	0	ZERO	ZERO	(-)inf	ZERO	(-)inf
alanine--glyoxylate transaminase OS=Gibberella zeae (strain ATCC MYA-4620 / CBS 123657 / FGSC 9075 / NRRL 31084 / PH-1) OX=229533 GN=FGRAMPH1_01T20743 PE=3 SV=1	A0A1C3YKN4	FGRAMPH1_01T20743	41 kDa	0	0	0	0	0	0	1	0	1	0	0	0	1	0	1	0	0	0	0.666667	0	0.666667	0	0	0	(-)inf	0	ZERO	ZERO	(-)inf	ZERO	(-)inf
Ribose-5-phosphate isomerase OS=Gibberella zeae (strain ATCC MYA-4620 / CBS 123657 / FGSC 9075 / NRRL 31084 / PH-1) OX=229533 GN=FG02480.1 PE=3 SV=1	A0A0E0RU55	FG02480	30 kDa	0	0	0	0	0	0	0	1	1	0	0	0	1	0	1	0	0	0	0.666667	0	0.666667	0	0	0	(-)inf	0	ZERO	ZERO	(-)inf	ZERO	(-)inf
Chromosome 2, complete genome OS=Gibberella zeae (strain ATCC MYA-4620 / CBS 123657 / FGSC 9075 / NRRL 31084 / PH-1) OX=229533 GN=FG04149.1 PE=3 SV=1	I1RJW6	FG04149	13 kDa	0	0	0	0	0	0	0	1	1	0	0	0	2	0	0	0	0	0	0.666667	0	0.666667	0	0	0	(-)inf	0	ZERO	ZERO	(-)inf	ZERO	(-)inf
Chromosome 4, complete genome OS=Gibberella zeae (strain ATCC MYA-4620 / CBS 123657 / FGSC 9075 / NRRL 31084 / PH-1) OX=229533 GN=FG07856.1 PE=3 SV=1	I1RUG3	FG07856	17 kDa	0	0	0	0	0	0	2	1	1	0	0	0	3	0	1	0	0	0	1.33333	0	1.33333	0	0	0	(-)inf	0	ZERO	ZERO	(-)inf	ZERO	(-)inf
Kinesin-like protein OS=Gibberella zeae (strain ATCC MYA-4620 / CBS 123657 / FGSC 9075 / NRRL 31084 / PH-1) OX=229533 GN=FG05088.1 PE=3 SV=1	A0A0E0SNZ9	FG05088	104 kDa	0	0	0	0	0	0	0	0	1	0	0	0	1	0	0	0	5	0	0.333333	0	0.333333	1.66667	0	0	(-)inf	0	(-)inf	(-)inf	2.32193	ZERO	(-)inf
Protein transport protein SEC31 OS=Gibberella zeae (strain ATCC MYA-4620 / CBS 123657 / FGSC 9075 / NRRL 31084 / PH-1) OX=229533 GN=FG06265.1 PE=3 SV=1	I1RQC4	FG06265	138 kDa	0	0	0	0	0	0	0	0	1	0	0	0	1	0	0	1	0	0	0.333333	0	0.333333	0.333333	0	0	(-)inf	0	(-)inf	(-)inf	0	ZERO	(-)inf
2-isopropylmalate synthase OS=Gibberella zeae OX=5518 GN=FUG_LOCUS103820 PE=3 SV=1	A0A4E9D4S4	FUG_LOCUS103820	111 kDa	0	0	0	0	0	0	1	0	1	0	0	0	1	1	1	1	0	2	1	0	0.666667	1	0	0	(-)inf	-0.584963	(-)inf	(-)inf	0	ZERO	(-)inf
Chromosome 2, complete genome OS=Gibberella zeae (strain ATCC MYA-4620 / CBS 123657 / FGSC 9075 / NRRL 31084 / PH-1) OX=229533 GN=FG02839.1 PE=3 SV=1	V6R882	FG02839	68 kDa	0	0	0	3	0	0	0	1	0	0	0	0	1	0	0	0	0	0	0.333333	0	0.333333	0	1	0	(-)inf	0	(+)inf	ZERO	(-)inf	(+)inf	(-)inf
Chromosome 3, complete genome OS=Gibberella zeae (strain ATCC MYA-4620 / CBS 123657 / FGSC 9075 / NRRL 31084 / PH-1) OX=229533 GN=FG04983.1 PE=3 SV=1	I1RM10	FG04983	31 kDa	0	0	0	0	1	0	0	1	1	0	0	0	1	1	0	0	0	0	0.666667	0	0.666667	0	0.333333	0	(-)inf	0	(+)inf	ZERO	(-)inf	(+)inf	(-)inf
Chromosome 3, complete genome OS=Gibberella zeae (strain ATCC MYA-4620 / CBS 123657 / FGSC 9075 / NRRL 31084 / PH-1) OX=229533 GN=FG11098.1 PE=4 SV=1	I1S2U5	FG11098	55 kDa	0	0	0	4	1	1	1	1	1	0	0	0	1	1	1	0	0	0	1	0	1	0	2	0	(-)inf	0	(+)inf	ZERO	(-)inf	(+)inf	(-)inf
WSC domain-containing protein OS=Gibberella zeae OX=5518 GN=FUG_LOCUS386954 PE=4 SV=1	A0A2H3H0Z6	FUG_LOCUS386954	97 kDa	0	0	0	37	45	39	1	0	0	1	2	6	1	0	0	23	23	48	0.333333	0	0.333333	31.3333	40.3333	3	(-)inf	0	0.364274	-3.38466	6.55459	(+)inf	3.16993
T-complex protein 1 subunit gamma OS=Gibberella zeae (strain ATCC MYA-4620 / CBS 123657 / FGSC 9075 / NRRL 31084 / PH-1) OX=229533 GN=FG05985.1 PE=3 SV=1	I1RPL2	FG05985	59 kDa	0	0	0	0	0	0	0	0	1	0	2	0	0	0	1	0	0	0	0.333333	0	0.333333	0	0	0.666667	(-)inf	0	ZERO	(+)inf	(-)inf	ZERO	1
Uncharacterized protein OS=Gibberella zeae OX=5518 GN=FUG_LOCUS343221 PE=3 SV=1	A0A2H3HCB8	FUG_LOCUS343221	180 kDa	0	0	0	0	1	0	0	1	0	0	0	2	1	0	0	0	0	0	0.333333	0	0.333333	0	0.333333	0.666667	(-)inf	0	(+)inf	(+)inf	(-)inf	(+)inf	1
Uncharacterized protein OS=Gibberella zeae OX=5518 GN=MDCFG202_LOCUS46086 PE=4 SV=1	A0A8H3JVQ4	MDCFG202_LOCUS46086	14 kDa	0	0	0	7	6	0	1	0	0	0	2	0	1	0	0	5	0	12	0.333333	0	0.333333	5.66667	4.33333	0.666667	(-)inf	0	-0.387023	-3.08746	4.08746	(+)inf	1
RNA polymerase II degradation factor 1 OS=Gibberella zeae (strain ATCC MYA-4620 / CBS 123657 / FGSC 9075 / NRRL 31084 / PH-1) OX=229533 GN=FGRAMPH1_01T01507 PE=3 SV=1	A0A1C3YI75	FGRAMPH1_01T01507	96 kDa	0	0	0	1	0	0	0	0	1	1	1	0	1	0	0	1	0	3	0.333333	0	0.333333	1.33333	0.333333	0.666667	(-)inf	0	-2	-1	2	(+)inf	1
Chromosome 1, complete genome OS=Gibberella zeae (strain ATCC MYA-4620 / CBS 123657 / FGSC 9075 / NRRL 31084 / PH-1) OX=229533 GN=FGRAMPH1_01T06001 PE=4 SV=1	A0A1C3YJA8	FGRAMPH1_01T06001	67 kDa	0	0	0	0	0	0	0	0	1	0	1	0	1	0	0	2	0	0	0.333333	0	0.333333	0.666667	0	0.333333	(-)inf	0	(-)inf	-1	1	ZERO	0
Chromosome 3, complete genome OS=Gibberella zeae (strain ATCC MYA-4620 / CBS 123657 / FGSC 9075 / NRRL 31084 / PH-1) OX=229533 GN=FG10782.1 PE=3 SV=1	I1S202	FG10782	43 kDa	0	0	0	4	15	7	1	1	1	1	1	0	1	1	1	17	31	28	1	0	1	25.3333	8.66667	0.666667	(-)inf	0	-1.54749	-5.24793	4.66297	(+)inf	-0.584963
Alpha-1,4 glucan phosphorylase OS=Gibberella zeae (strain ATCC MYA-4620 / CBS 123657 / FGSC 9075 / NRRL 31084 / PH-1) OX=229533 GN=FG09613.1 PE=3 SV=1	A0A098DR13	FG09613	101 kDa	2	0	1	0	0	0	2	2	3	0	0	0	4	2	0	0	0	0	2	1	2.33333	0	0	0	-1	0.222392	ZERO	ZERO	(-)inf	(-)inf	(-)inf
DUF6699 domain-containing protein OS=Gibberella zeae OX=5518 GN=FUG_LOCUS804 PE=4 SV=1	A0A2H3G0R1	FUG_LOCUS804	19 kDa	2	1	0	0	0	0	3	0	2	2	0	0	4	0	2	0	0	0	2	1	1.66667	0	0	0.666667	-1	-0.263034	ZERO	(+)inf	(-)inf	(-)inf	-1.32193
13 kDa ribonucleoprotein-associated protein OS=Gibberella zeae OX=5518 GN=FUG_LOCUS179009 PE=3 SV=1	A0A2H3H358	FUG_LOCUS179009	13 kDa	1	1	0	0	0	0	1	1	1	0	0	0	0	1	3	0	0	0	1.33333	0.666667	1	0	0	0	-1	-0.415037	ZERO	ZERO	(-)inf	(-)inf	(-)inf
Uncharacterized protein OS=Gibberella zeae OX=5518 GN=MDCFG202_LOCUS242693 PE=3 SV=1	A0A8H3QAZ4	MDCFG202_LOCUS242693	22 kDa	0	0	1	0	0	0	1	1	1	0	0	0	1	0	1	0	0	0	0.666667	0.333333	1	0	0	0	-1	0.584963	ZERO	ZERO	(-)inf	(-)inf	(-)inf
Threonine synthase OS=Gibberella zeae (strain ATCC MYA-4620 / CBS 123657 / FGSC 9075 / NRRL 31084 / PH-1) OX=229533 GN=FG05713.1 PE=3 SV=1	A0A098E1W8	FG05713	68 kDa	0	1	0	0	0	0	1	1	1	0	0	0	1	1	0	0	0	0	0.666667	0.333333	1	0	0	0	-1	0.584963	ZERO	ZERO	(-)inf	(-)inf	(-)inf
Chromosome 1, complete genome OS=Gibberella zeae (strain ATCC MYA-4620 / CBS 123657 / FGSC 9075 / NRRL 31084 / PH-1) OX=229533 GN=FGRAMPH1_01T06943 PE=3 SV=1	A0A1C3YJ43	FGRAMPH1_01T06943	37 kDa	0	1	0	0	0	0	1	0	1	0	0	0	1	0	1	0	0	0	0.666667	0.333333	0.666667	0	0	0	-1	0	ZERO	ZERO	(-)inf	(-)inf	(-)inf
Aminomethyltransferase OS=Gibberella zeae OX=5518 GN=FUG_LOCUS257729 PE=3 SV=1	A0A2H3FTQ6	FUG_LOCUS257729	47 kDa	0	1	0	0	0	0	1	1	0	0	0	0	0	1	1	0	0	0	0.666667	0.333333	0.666667	0	0	0	-1	0	ZERO	ZERO	(-)inf	(-)inf	(-)inf
Chromosome 4, complete genome OS=Gibberella zeae (strain ATCC MYA-4620 / CBS 123657 / FGSC 9075 / NRRL 31084 / PH-1) OX=229533 GN=FG09234.1 PE=3 SV=1	A0A0E0SAR4	FG09234	33 kDa	0	1	0	0	0	0	1	1	0	0	0	0	1	1	0	0	0	0	0.666667	0.333333	0.666667	0	0	0	-1	0	ZERO	ZERO	(-)inf	(-)inf	(-)inf
GST N-terminal domain-containing protein OS=Gibberella zeae OX=5518 GN=FUG_LOCUS541854 PE=4 SV=1	A0A2H3H9H9	FUG_LOCUS541854	27 kDa	0	0	1	0	0	0	1	0	1	0	0	0	1	1	0	0	0	0	0.666667	0.333333	0.666667	0	0	0	-1	0	ZERO	ZERO	(-)inf	(-)inf	(-)inf
threonine--tRNA ligase OS=Gibberella zeae OX=5518 GN=FUG_LOCUS580518 PE=3 SV=1	A0A4U9EGK1	FUG_LOCUS580518	85 kDa	0	1	2	0	0	0	3	2	1	0	0	0	2	1	3	0	0	0	2	1	2	0	0	0	-1	0	ZERO	ZERO	(-)inf	(-)inf	(-)inf
Histidine biosynthesis trifunctional protein OS=Gibberella zeae OX=5518 GN=FUG_LOCUS258042 PE=3 SV=1	A0A2H3HNJ7	FUG_LOCUS258042	92 kDa	0	0	1	0	0	0	0	1	1	0	0	0	2	0	0	2	0	0	0.666667	0.333333	0.666667	0.666667	0	0	-1	0	(-)inf	(-)inf	0	(-)inf	(-)inf
argininosuccinate synthase OS=Gibberella zeae (strain ATCC MYA-4620 / CBS 123657 / FGSC 9075 / NRRL 31084 / PH-1) OX=229533 GN=FGRAMPH1_01T04735 PE=3 SV=1	A0A1C3YIV7	FGRAMPH1_01T04735	47 kDa	0	0	2	0	0	0	1	1	1	0	0	0	2	0	2	1	0	0	1.33333	0.666667	1	0.333333	0	0	-1	-0.415037	(-)inf	(-)inf	-2	(-)inf	(-)inf
Ras-like protein Rab-11B OS=Gibberella zeae (strain ATCC MYA-4620 / CBS 123657 / FGSC 9075 / NRRL 31084 / PH-1) OX=229533 GN=FG04327.1 PE=3 SV=1	I1RKC7	FG04327	23 kDa	0	1	0	0	0	0	1	1	0	0	2	4	1	1	0	0	0	0	0.666667	0.333333	0.666667	0	0	2	-1	0	ZERO	(+)inf	(-)inf	(-)inf	1.58496
Importin N-terminal domain-containing protein OS=Gibberella zeae OX=5518 GN=FUG_LOCUS392023 PE=3 SV=1	A0A2H3G6L4	FUG_LOCUS392023	96 kDa	0	0	1	1	0	0	0	2	1	2	3	0	0	0	2	0	0	0	0.666667	0.333333	1	0	0.333333	1.66667	-1	0.584963	(+)inf	(+)inf	(-)inf	0	0.736966
Nuclear pore complex protein Nup85 OS=Gibberella zeae OX=5518 GN=FUG_LOCUS35099 PE=3 SV=1	A0A4E9DLM9	FUG_LOCUS35099	206 kDa	1	0	0	0	0	0	1	0	2	0	0	0	1	0	1	0	0	0	0.666667	0.333333	1	0	0	0	-1	0.584963	ZERO	ZERO	(-)inf	(-)inf	(-)inf
Zinc finger ZPR1-type domain-containing protein OS=Gibberella zeae OX=5518 GN=MDCFG202_LOCUS242728 PE=3 SV=1	A0A9N8RD34	MDCFG202_LOCUS242728	123 kDa	1	0	0	0	0	0	2	0	1	0	0	0	2	0	0	0	0	0	0.666667	0.333333	1	0	0	0	-1	0.584963	ZERO	ZERO	(-)inf	(-)inf	(-)inf
Uncharacterized protein OS=Gibberella zeae OX=5518 GN=FUG_LOCUS337066 PE=3 SV=1	A0A4E9E3W2	FUG_LOCUS337066	160 kDa	1	0	0	0	0	0	1	0	1	0	0	0	1	1	0	0	0	0	0.666667	0.333333	0.666667	0	0	0	-1	0	ZERO	ZERO	(-)inf	(-)inf	(-)inf
glutamine--tRNA ligase OS=Gibberella zeae OX=5518 GN=FUG_LOCUS477592 PE=3 SV=1	A0A2H3H353	FUG_LOCUS477592	72 kDa	1	1	2	0	0	0	3	2	2	0	0	0	2	3	3	0	0	0	2.66667	1.33333	2.33333	0	0	0	-1	-0.192645	ZERO	ZERO	(-)inf	(-)inf	(-)inf
Formate dehydrogenase OS=Gibberella zeae OX=5518 GN=FUG_LOCUS356091 PE=3 SV=1	A0A2H3FX33	FUG_LOCUS356091	40 kDa	1	2	0	0	0	0	1	3	0	0	0	0	2	1	3	1	0	0	2	1	1.33333	0.333333	0	0	-1	-0.584963	(-)inf	(-)inf	-2.58496	(-)inf	(-)inf
Eukaryotic translation initiation factor 3 subunit L OS=Gibberella zeae OX=5518 GN=FUG_LOCUS477576 PE=3 SV=1	A0A2H3H2F5	FUG_LOCUS477576	55 kDa	1	0	0	1	0	0	0	1	1	0	0	0	1	1	0	0	0	0	0.666667	0.333333	0.666667	0	0.333333	0	-1	0	(+)inf	ZERO	(-)inf	0	(-)inf
Chromosome 2, complete genome OS=Gibberella zeae (strain ATCC MYA-4620 / CBS 123657 / FGSC 9075 / NRRL 31084 / PH-1) OX=229533 GN=FG03259.1 PE=4 SV=1	I1RHK2	FG03259	49 kDa	2	0	0	0	0	0	2	1	0	0	0	0	2	1	1	0	0	0	1.33333	0.666667	1	0	0	0	-1	-0.415037	ZERO	ZERO	(-)inf	(-)inf	(-)inf
60S ribosomal protein L8 OS=Gibberella zeae OX=5518 GN=FUG_LOCUS660 PE=3 SV=1	A0A2H3FLG9	FUG_LOCUS660	29 kDa	2	1	0	0	0	0	2	3	2	1	2	4	2	0	4	2	0	0	2	1	2.33333	0.666667	0	2.33333	-1	0.222392	(-)inf	1.80735	-1.58496	(-)inf	0
Flavodoxin-like domain-containing protein OS=Gibberella zeae (strain ATCC MYA-4620 / CBS 123657 / FGSC 9075 / NRRL 31084 / PH-1) OX=229533 GN=FG01403.1 PE=3 SV=1	A0A098D3H0	FG01403	27 kDa	3	1	1	0	0	0	2	5	3	0	0	0	4	3	3	0	0	0	3.33333	1.66667	3.33333	0	0	0	-1	0	ZERO	ZERO	(-)inf	(-)inf	(-)inf
Malate dehydrogenase OS=Gibberella zeae OX=5518 GN=FUG_LOCUS477641 PE=3 SV=1	A0A2H3HF96	FUG_LOCUS477641	34 kDa	3	3	5	0	0	0	2	10	2	0	0	0	8	4	11	0	0	0	7.66667	3.66667	4.66667	0	0	0	-1.06413	-0.716207	ZERO	ZERO	(-)inf	(-)inf	(-)inf
Biotin carboxylase OS=Gibberella zeae OX=5518 GN=MDCFG202_LOCUS409169 PE=3 SV=1	A0A9N8RJ53	MDCFG202_LOCUS409169	295 kDa	2	1	5	7	0	0	4	9	7	0	1	0	6	5	8	2	0	3	6.33333	2.66667	6.66667	1.66667	2.33333	0.333333	-1.24793	0.0740006	0.485427	-2.32193	-1.926	-0.192645	-4.32193
glutamate synthase (NADH) OS=Gibberella zeae (strain ATCC MYA-4620 / CBS 123657 / FGSC 9075 / NRRL 31084 / PH-1) OX=229533 GN=FG01433.1 PE=3 SV=1	I1RCV1	FG01433	234 kDa	2	4	0	0	1	0	4	9	1	0	0	2	6	4	5	1	2	0	5	2	4.66667	1	0.333333	0.666667	-1.32193	-0.0995357	-1.58496	-0.584963	-2.32193	-2.58496	-2.80735
homocitrate synthase OS=Gibberella zeae OX=5518 GN=FUG_LOCUS133263 PE=3 SV=1	A0A4E9DSD2	FUG_LOCUS133263	61 kDa	0	1	1	0	0	0	2	1	0	0	0	0	4	0	1	1	0	0	1.66667	0.666667	1	0.333333	0	0	-1.32193	-0.736966	(-)inf	(-)inf	-2.32193	(-)inf	(-)inf
Chromosome 4, complete genome OS=Gibberella zeae (strain ATCC MYA-4620 / CBS 123657 / FGSC 9075 / NRRL 31084 / PH-1) OX=229533 GN=FG09552.1 PE=4 SV=1	I1RYU3	FG09552	32 kDa	1	0	1	0	0	0	2	1	3	0	0	0	2	0	3	0	0	0	1.66667	0.666667	2	0	0	0	-1.32193	0.263034	ZERO	ZERO	(-)inf	(-)inf	(-)inf
Chromosome 1, complete genome OS=Gibberella zeae (strain ATCC MYA-4620 / CBS 123657 / FGSC 9075 / NRRL 31084 / PH-1) OX=229533 GN=FG02482.1 PE=3 SV=1	I1RFK3	FG02482	169 kDa	1	0	2	0	0	0	6	4	1	1	0	0	4	4	0	0	1	0	2.66667	1	3.66667	0.333333	0	0.333333	-1.41504	0.459432	(-)inf	0	-3	(-)inf	-3.45943
Alpha-aminoadipate reductase OS=Gibberella zeae (strain ATCC MYA-4620 / CBS 123657 / FGSC 9075 / NRRL 31084 / PH-1) OX=229533 GN=FGRAMPH1_01T19349 PE=3 SV=1	A0A1C3YJZ1	FGRAMPH1_01T19349	130 kDa	0	1	3	0	0	0	3	2	3	0	0	0	5	3	3	0	0	0	3.66667	1.33333	2.66667	0	0	0	-1.45943	-0.459432	ZERO	ZERO	(-)inf	(-)inf	(-)inf
[truncated: 9 more rows]

## Sheet: Selected glycoprotein
Bio View:Identified Proteins (1216)<BR>Including 9 Decoys	Accession Number	Log2 Fold Change WCE ( Fg03053,Fg26583 vs WT)		Log2 Fold Change Elution ( Fg03053,Fg26583 vs WT)		Log2 Fold Change ( Norm vs E)			SignalP	Ortholog			FgCWP	FungiDB ID	STING ID
[truncated: 407 more rows]

[truncated: 1 more sheets: Studied in previous studies]
